# Supplementary material for: Synergistic cytotoxic activity of cannabinoids from cannabis sativa against cutaneous T-cell lymphoma (CTCL) in-vitro and ex-vivo
Source: Oncotarget. 2020 Mar 31;11(13):1141–56. doi: 10.18632/oncotarget.27528 (PMC7138167; doi:10.18632/oncotarget.27528)
Supplement: Supplementary file 2 [file oncotarget-11-1141-s002.xlsx]

## Sheet: Sheet1
RNA levels of CB1 and CB2 in control and following treatment with S4 (5µg/mL) + S5 (6µg/mL). Log2FC is the LOG2 (a logarithmic scale to base 2) of the fragments per kilobase of transcript per million fragments mapped (FPKM) values. Pval- P value. Padj – the ( Benjamini-Hochberg ) BH-adjusted p values for the correction pf multiple testing. ND- not detected
ID	geneID	gene Name	Description	control	S4	log2FC(S4/control)	pval	padj	control	S5	log2FC(S5/control)	pval	padj	control	S4+S5	log2FC(S4+S5/control)	pval	padj
My-La
gene18847	1268	CNR1	cannabinoid receptor 1;gbkey=Gene;gene=CNR1;gene_biotype=protein_coding	305.928	297.447	-0.0342846	0.70619	0.867738	306.036	352.689	0.178934	0.0391401	0.153421	306.338	368	0.256721	0.0101785	0.025709
gene697	1269	CNR2	cannabinoid receptor 2 (macrophage);gbkey=Gene;gene=CNR2;gene_biotype=protein_coding	NA	NA	NA	NA	NA	NA	NA	NA	NA	NA	NA	NA	NA	NA	NA
HuT-78
gene18847	1268	CNR1	cannabinoid receptor 1;gbkey=Gene;gene=CNR1;gene_biotype=protein_coding	NA	NA	NA	NA	NA	NA	NA	NA	NA	NA	NA	NA	NA	NA	NA
gene697	1269	CNR2	cannabinoid receptor 2 (macrophage);gbkey=Gene;gene=CNR2;gene_biotype=protein_coding	169.991	166.671	-0.0232796	0.846858	0.932566	170.008	176.028	0.0380195	0.712887	0.846729	169.694	200.035	0.223131	0.0797494	0.164937
