# Supplementary material for: Synergistic cytotoxic activity of cannabinoids from cannabis sativa against cutaneous T-cell lymphoma (CTCL) in-vitro and ex-vivo
Source: Oncotarget. 2020 Mar 31;11(13):1141–56. doi: 10.18632/oncotarget.27528 (PMC7138167; doi:10.18632/oncotarget.27528)
Supplement: Supplementary file 3 [file oncotarget-11-1141-s003.xlsx]

## Sheet: myLa specific 4&5
List of genes differnetially expressed following treatment with S4 (5µg/mL) + S5 (6µg/mL) only versus control. Log2FC is the LOG2 (a logarithmic scale to base 2) of the fragments per kilobase of transcript per million fragments mapped (FPKM) values. Padj – the ( Benjamini-Hochberg ) BH-adjusted p values for the correction pf multiple testing.
geneID	ID	gene name	Description	log2FC(MyLa-MEOH/MyLa-S4and5)	padj	log2FC(S4+S5/control)
gene30761	23642	SNHG1	small nucleolar RNA host gene 1;gbkey=Gene;gene=SNHG1;gene_biotype=lncRNA	-0.942777	1.19e-68	0.942777
gene16972	3662	IRF4	interferon regulatory factor 4;gbkey=Gene;gene=IRF4;gene_biotype=protein_coding	0.835891	3.51e-61	-0.835891
gene32838	4033	LRMP	lymphoid restricted membrane protein;gbkey=Gene;gene=LRMP;gene_biotype=protein_coding	-1.43645	1.73e-57	1.43645
gene31554	84441	MAML2	mastermind like transcriptional coactivator 2;gbkey=Gene;gene=MAML2;gene_biotype=protein_coding	-1.19352	1.14e-53	1.19352
gene47097	10849	CD3EAP	CD3e molecule associated protein;gbkey=Gene;gene=CD3EAP;gene_biotype=protein_coding	1.30358	5.08e-45	-1.30358
gene33169	84790	TUBA1C	tubulin alpha 1c;gbkey=Gene;gene=TUBA1C;gene_biotype=protein_coding	0.567054	1.42e-43	-0.567054
gene47357	23636	NUP62	nucleoporin 62;gbkey=Gene;gene=NUP62;gene_biotype=protein_coding	0.665088	2.61e-39	-0.665088
gene18165	1026	CDKN1A	cyclin dependent kinase inhibitor 1A;gbkey=Gene;gene=CDKN1A;gene_biotype=protein_coding	0.60372	1.72e-36	-0.60372
gene26239	8555	CDC14B	cell division cycle 14B;gbkey=Gene;gene=CDC14B;gene_biotype=protein_coding	-2.13494	3.01e-36	2.13494
gene50955	171568	POLR3H	RNA polymerase III subunit H;gbkey=Gene;gene=POLR3H;gene_biotype=protein_coding	0.744306	1.4e-33	-0.744306
gene37249	87	ACTN1	actinin alpha 1;gbkey=Gene;gene=ACTN1;gene_biotype=protein_coding	0.574679	2.19e-33	-0.574679
gene27728	56288	PARD3	par-3 family cell polarity regulator;gbkey=Gene;gene=PARD3;gene_biotype=protein_coding	-1.20941	4.56e-33	1.20941
gene29840	1315	COPB1	coatomer protein complex subunit beta 1;gbkey=Gene;gene=COPB1;gene_biotype=protein_coding	-0.585965	1.53e-32	0.585965
gene26109	4783	NFIL3	nuclear factor%2C interleukin 3 regulated;gbkey=Gene;gene=NFIL3;gene_biotype=protein_coding	-1.04258	2.19e-32	1.04258
gene30699	2237	FEN1	flap structure-specific endonuclease 1;gbkey=Gene;gene=FEN1;gene_biotype=protein_coding	0.601788	5.18e-32	-0.601788
gene34595	949	SCARB1	scavenger receptor class B member 1;gbkey=Gene;gene=SCARB1;gene_biotype=protein_coding	0.640376	1.61e-31	-0.640376
gene39276	10260	DENND4A	DENN domain containing 4A;gbkey=Gene;gene=DENND4A;gene_biotype=protein_coding	-0.742242	6.74e-31	0.742242
gene30848	4221	MEN1	menin 1;gbkey=Gene;gene=MEN1;gene_biotype=protein_coding	0.67073	1.99e-30	-0.67073
gene43329	79132	DHX58	DExH-box helicase 58;gbkey=Gene;gene=DHX58;gene_biotype=protein_coding	-1.64974	2.76e-30	1.64974
gene15724	814	CAMK4	calcium/calmodulin dependent protein kinase IV;gbkey=Gene;gene=CAMK4;gene_biotype=protein_coding	-0.660657	4.46e-30	0.660657
gene369	943	TNFRSF8	TNF receptor superfamily member 8;gbkey=Gene;gene=TNFRSF8;gene_biotype=protein_coding	0.531729	1.66e-28	-0.531729
gene33146	9416	DDX23	DEAD-box helicase 23;gbkey=Gene;gene=DDX23;gene_biotype=protein_coding	0.579108	1.07e-27	-0.579108
gene10461	11148	HHLA2	HERV-H LTR-associating 2;gbkey=Gene;gene=HHLA2;gene_biotype=protein_coding	0.706356	1.42e-27	-0.706356
gene50631	3976	LIF	leukemia inhibitory factor;gbkey=Gene;gene=LIF;gene_biotype=protein_coding	0.465674	3.25e-27	-0.465674
gene19993	90639	COX19	COX19%2C cytochrome c oxidase assembly factor;gbkey=Gene;gene=COX19	-1.133	5.79e-27	1.133
gene3956	6738	TROVE2	TROVE domain family member 2;gbkey=Gene;gene=TROVE2;gene_biotype=protein_coding	-0.69427	6.68e-27	0.69427
gene18266	100188893	TOMM6	translocase of outer mitochondrial membrane 6;gbkey=Gene;gene=TOMM6;gene_biotype=protein_coding	0.574015	4.7e-26	-0.574015
gene42807	23098	SARM1	sterile alpha and TIR motif containing 1;gbkey=Gene;gene=SARM1;gene_biotype=protein_coding	0.758929	6.17e-26	-0.758929
gene10669	942	CD86	CD86 molecule;gbkey=Gene;gene=CD86;gene_biotype=protein_coding	-0.525515	6.67e-26	0.525515
gene40235	21	ABCA3	ATP binding cassette subfamily A member 3;gbkey=Gene;gene=ABCA3;gene_biotype=protein_coding	0.55383	3.73e-25	-0.55383
gene29809	55031	USP47	ubiquitin specific peptidase 47;gbkey=Gene;gene=USP47;gene_biotype=protein_coding	-0.685923	5.87e-25	0.685923
gene46258	84769	MPV17L2	MPV17 mitochondrial inner membrane protein like 2;gbkey=Gene;gene=MPV17L2;gene_biotype=protein_coding	0.784392	6.11e-25	-0.784392
gene10663	2804	GOLGB1	golgin B1;gbkey=Gene;gene=GOLGB1;gene_biotype=protein_coding	-0.752092	6.42e-25	0.752092
gene10914	84129	ACAD11	acyl-CoA dehydrogenase family member 11;gbkey=Gene;gene=ACAD11;gene_biotype=protein_coding	-1.00083	1.12e-24	1.00083
gene1427	2060	EPS15	epidermal growth factor receptor pathway substrate 15;gbkey=Gene;gene=EPS15;gene_biotype=protein_coding	-0.629496	1.58e-24	0.629496
gene50805	3560	IL2RB	interleukin 2 receptor subunit beta;gbkey=Gene;gene=IL2RB;gene_biotype=protein_coding	0.585011	2.11e-24	-0.585011
gene28572	3434	IFIT1	interferon induced protein with tetratricopeptide repeats 1;gbkey=Gene;gene=IFIT1;gene_biotype=protein_coding	-2.27705	8.09e-24	2.27705
gene44322	8535	CBX4	chromobox 4;gbkey=Gene;gene=CBX4;gene_biotype=protein_coding	-0.6856	2.21e-23	0.6856
gene23810	23212	RRS1	ribosome biogenesis regulator homolog;gbkey=Gene;gene=RRS1	0.592895	4.25e-23	-0.592895
gene9444	399511	TCEA1P2	transcription elongation factor A1 pseudogene 2;gbkey=Gene;gene=TCEA1P2;gene_biotype=pseudogene	-0.685418	4.65e-23	0.685418
gene52839	331	XIAP	X-linked inhibitor of apoptosis;gbkey=Gene;gene=XIAP;gene_biotype=protein_coding	-0.806393	5.57e-23	0.806393
gene15365	411	ARSB	arylsulfatase B;gbkey=Gene;gene=ARSB;gene_biotype=protein_coding	0.729248	1.48e-22	-0.729248
gene22956	100419209	PRSS52P	protease%2C serine 52%2C pseudogene;gbkey=Gene;gene=PRSS52P;gene_biotype=pseudogene	-1.78273	2.33e-22	1.78273
gene19429	4602	MYB	MYB proto-oncogene%2C transcription factor;gbkey=Gene;gene=MYB;gene_biotype=protein_coding	0.465203	3.25e-22	-0.465203
gene35889	10150	MBNL2	muscleblind like splicing regulator 2;gbkey=Gene;gene=MBNL2;gene_biotype=protein_coding	-1.32935	3.74e-22	1.32935
gene20695	4967	OGDH	oxoglutarate dehydrogenase;gbkey=Gene;gene=OGDH;gene_biotype=protein_coding	0.583334	3.77e-22	-0.583334
gene45871	105372270	LOC105372270	Gene;gene=LOC105372270	-1.02072	5.62e-22	1.02072
gene45564	2872	MKNK2	MAP kinase interacting serine/threonine kinase 2;gbkey=Gene;gene=MKNK2;gene_biotype=protein_coding	0.496864	1.22e-21	-0.496864
gene9578	51099	ABHD5	abhydrolase domain containing 5;gbkey=Gene;gene=ABHD5;gene_biotype=protein_coding	-0.85829	1.95e-21	0.85829
gene27390	10133	OPTN	optineurin;gbkey=Gene;gene=OPTN;gene_biotype=protein_coding	-0.91573	4.89e-21	0.91573
gene24758	51337	THEM6	thioesterase superfamily member 6;gbkey=Gene;gene=THEM6;gene_biotype=protein_coding	0.880469	4.9e-21	-0.880469
gene9973	54899	PXK	PX domain containing serine/threonine kinase like;gbkey=Gene;gene=PXK;gene_biotype=protein_coding	-0.791128	5.26e-21	0.791128
gene8149	3336	HSPE1	heat shock protein family E (Hsp10) member 1;gbkey=Gene;gene=HSPE1;gene_biotype=protein_coding	0.604429	7.69e-21	-0.604429
gene8703	5707	PSMD1	proteasome 26S subunit%2C non-ATPase 1;gbkey=Gene;gene=PSMD1;gene_biotype=protein_coding	0.45203	7.99e-21	-0.45203
gene12110	93621	MRFAP1	Morf4 family associated protein 1;gbkey=Gene;gene=MRFAP1;gene_biotype=protein_coding	0.521616	8.59e-21	-0.521616
gene11601	54800	KLHL24	kelch like family member 24;gbkey=Gene;gene=KLHL24;gene_biotype=protein_coding	-1.6904	1.61e-20	1.6904
gene27128	26012	NSMF	NMDA receptor synaptonuclear signaling and neuronal migration factor;gbkey=Gene;gene=NSMF;gene_biotype=protein_coding	0.499302	3.08e-20	-0.499302
gene44787	8780	RIOK3	RIO kinase 3;gbkey=Gene;gene=RIOK3;gene_biotype=protein_coding	-0.811035	3.41e-20	0.811035
gene11077	23350	U2SURP	U2 snRNP associated SURP domain containing;gbkey=Gene;gene=U2SURP;gene_biotype=protein_coding	0.459728	2.97e-19	-0.459728
gene40945	80270	HSD3B7	hydroxy-delta-5-steroid dehydrogenase%2C 3 beta- and steroid delta-isomerase 7;gbkey=Gene;gene=HSD3B7;gene_biotype=protein_coding	0.555997	3.69e-19	-0.555997
gene8026	7035	TFPI	tissue factor pathway inhibitor;gbkey=Gene;gene=TFPI;gene_biotype=protein_coding	-1.31203	4.94e-19	1.31203
gene9816	1154	CISH	cytokine inducible SH2 containing protein;gbkey=Gene;gene=CISH;gene_biotype=protein_coding	0.497986	5.89e-19	-0.497986
gene688	6924	ELOA	elongin A;gbkey=Gene;gene=ELOA;gene_biotype=protein_coding	0.691553	1.08e-18	-0.691553
gene30625	6809	STX3	syntaxin 3;gbkey=Gene;gene=STX3;gene_biotype=protein_coding	-0.652155	1.14e-18	0.652155
gene9245	5868	RAB5A	RAB5A%2C member RAS oncogene family;gbkey=Gene;gene=RAB5A;gene_biotype=protein_coding	-0.609975	1.27e-18	0.609975
gene6169	5093	PCBP1	poly(rC) binding protein 1;gbkey=Gene;gene=PCBP1;gene_biotype=protein_coding	0.384162	1.88e-18	-0.384162
gene37456	10598	AHSA1	activator of HSP90 ATPase activity 1;gbkey=Gene;gene=AHSA1;gene_biotype=protein_coding	0.424042	1.93e-18	-0.424042
gene12242	107986178	LOC107986178	Gene;gene=LOC107986178	-1.20697	2.45e-18	1.20697
gene14857	100506548	LOC100506548	uncharacterized LOC100506548;gbkey=Gene;gene=LOC100506548	-0.748406	2.54e-18	0.748406
gene22116	5420	PODXL	podocalyxin like;gbkey=Gene;gene=PODXL;gene_biotype=protein_coding	0.915608	3e-18	-0.915608
gene43759	8165	AKAP1	A-kinase anchoring protein 1;gbkey=Gene;gene=AKAP1;gene_biotype=protein_coding	0.598525	3.48e-18	-0.598525
gene9761	1605	DAG1	dystroglycan 1;gbkey=Gene;gene=DAG1;gene_biotype=protein_coding	0.717254	3.49e-18	-0.717254
gene25881	138199	CARNMT1	carnosine N-methyltransferase 1;gbkey=Gene;gene=CARNMT1;gene_biotype=protein_coding	0.744555	5.06e-18	-0.744555
gene44427	79415	C17orf62	chromosome 17 open reading frame 62;gbkey=Gene;gene=C17orf62	0.546351	6.48e-18	-0.546351
gene3651	51603	METTL13	methyltransferase like 13;gbkey=Gene;gene=METTL13;gene_biotype=protein_coding	0.620355	7.45e-18	-0.620355
gene1304	84842	HPDL	4-hydroxyphenylpyruvate dioxygenase like;gbkey=Gene;gene=HPDL;gene_biotype=protein_coding	1.64189	7.73e-18	-1.64189
gene701	55629	PNRC2	proline rich nuclear receptor coactivator 2;gbkey=Gene;gene=PNRC2	-0.623717	8.53e-18	0.623717
gene30834	8986	RPS6KA4	ribosomal protein S6 kinase A4;gbkey=Gene;gene=RPS6KA4;gene_biotype=protein_coding	0.650272	8.65e-18	-0.650272
gene1704	26135	SERBP1	SERPINE1 mRNA binding protein 1;gbkey=Gene;gene=SERBP1;gene_biotype=protein_coding	0.365528	1.17e-17	-0.365528
gene50871	23466	CBX6	chromobox 6;gbkey=Gene;gene=CBX6	0.461614	1.36e-17	-0.461614
gene5247	6241	RRM2	ribonucleotide reductase regulatory subunit M2;gbkey=Gene;gene=RRM2;gene_biotype=protein_coding	0.406074	1.38e-17	-0.406074
gene33524	3626	INHBC	inhibin beta C subunit;gbkey=Gene;gene=INHBC;gene_biotype=protein_coding	-2.28883	2.04e-17	2.28883
gene51325	6907	TBL1X	transducin beta like 1X-linked;gbkey=Gene;gene=TBL1X;gene_biotype=protein_coding	-1.48033	2.36e-17	1.48033
gene28574	24138	IFIT5	interferon induced protein with tetratricopeptide repeats 5;gbkey=Gene;gene=IFIT5;gene_biotype=protein_coding	-2.02061	2.68e-17	2.02061
gene22414	835	CASP2	caspase 2;gbkey=Gene;gene=CASP2;gene_biotype=protein_coding	0.709777	4.92e-17	-0.709777
gene44137	9368	SLC9A3R1	SLC9A3 regulator 1;gbkey=Gene;gene=SLC9A3R1;gene_biotype=protein_coding	0.528496	5.22e-17	-0.528496
gene18773	112611	RWDD2A	RWD domain containing 2A;gbkey=Gene;gene=RWDD2A;gene_biotype=protein_coding	-1.226	5.24e-17	1.226
gene14556	1611	DAP	death associated protein;gbkey=Gene;gene=DAP	-0.418348	5.27e-17	0.418348
gene9203	23243	ANKRD28	ankyrin repeat domain 28;gbkey=Gene;gene=ANKRD28;gene_biotype=protein_coding	-0.584573	5.47e-17	0.584573
gene29927	100506569	LOC100506569	serine and arginine rich splicing factor 3 pseudogene;gbkey=Gene;gene=LOC100506569;gene_biotype=pseudogene	0.99032	5.63e-17	-0.99032
gene28558	355	FAS	Fas cell surface death receptor;gbkey=Gene;gene=FAS;gene_biotype=protein_coding	-0.442847	5.86e-17	0.442847
gene16474	25929	GEMIN5	gem nuclear organelle associated protein 5;gbkey=Gene;gene=GEMIN5;gene_biotype=protein_coding	0.537892	6.69e-17	-0.537892
gene17255	101928433	LOC101928433	uncharacterized LOC101928433;gbkey=Gene;gene=LOC101928433	-1.41593	7.15e-17	1.41593
gene10559	7634	ZNF80	zinc finger protein 80;gbkey=Gene;gene=ZNF80;gene_biotype=protein_coding	-1.67292	1.04e-16	1.67292
gene30931	11007	CCDC85B	coiled-coil domain containing 85B;gbkey=Gene;gene=CCDC85B;gene_biotype=protein_coding	0.524596	1.35e-16	-0.524596
gene18801	10492	SYNCRIP	synaptotagmin binding cytoplasmic RNA interacting protein;gbkey=Gene;gene=SYNCRIP;gene_biotype=protein_coding	0.396461	1.48e-16	-0.396461
gene6405	56888	KCMF1	potassium channel modulatory factor 1;gbkey=Gene;gene=KCMF1;gene_biotype=protein_coding	-0.53695	1.8e-16	0.53695
gene45615	8698	S1PR4	sphingosine-1-phosphate receptor 4;gbkey=Gene;gene=S1PR4;gene_biotype=protein_coding	0.509725	2.16e-16	-0.509725
gene34158	429	ASCL1	achaete-scute family bHLH transcription factor 1;gbkey=Gene;gene=ASCL1;gene_biotype=protein_coding	1.87424	2.17e-16	-1.87424
gene3689	60674	GAS5	growth arrest specific 5 (non-protein coding);gbkey=Gene;gene=GAS5;gene_biotype=lncRNA	-0.680564	2.97e-16	0.680564
gene47381	3748	KCNC3	potassium voltage-gated channel subfamily C member 3;gbkey=Gene;gene=KCNC3;gene_biotype=protein_coding	0.828837	4.07e-16	-0.828837
gene41583	118460	EXOSC6	exosome component 6;gbkey=Gene;gene=EXOSC6;gene_biotype=protein_coding	0.812794	8.29e-16	-0.812794
gene48289	57186	RALGAPA2	Ral GTPase activating protein catalytic alpha subunit 2;gbkey=Gene;gene=RALGAPA2;gene_biotype=protein_coding	-0.460099	9.13e-16	0.460099
gene28464	27069	GHITM	growth hormone inducible transmembrane protein;gbkey=Gene;gene=GHITM;gene_biotype=protein_coding	-0.372746	1e-15	0.372746
gene43983	10672	GNA13	G protein subunit alpha 13;gbkey=Gene;gene=GNA13;gene_biotype=protein_coding	-0.553556	1.18e-15	0.553556
gene13538	401152	C4orf3	chromosome 4 open reading frame 3;gbkey=Gene;gene=C4orf3;gene_biotype=protein_coding	0.785905	1.29e-15	-0.785905
gene28792	56652	TWNK	twinkle mtDNA helicase;gbkey=Gene;gene=TWNK;gene_biotype=protein_coding	0.644712	1.51e-15	-0.644712
gene42881	642	BLMH	bleomycin hydrolase;gbkey=Gene;gene=BLMH;gene_biotype=protein_coding	0.481284	1.59e-15	-0.481284
gene48280	51126	NAA20	N(alpha)-acetyltransferase 20%2C NatB catalytic subunit;gbkey=Gene;gene=NAA20;gene_biotype=protein_coding	0.547121	1.92e-15	-0.547121
gene51184	113730	KLHDC7B	kelch domain containing 7B;gbkey=Gene;gene=KLHDC7B	-1.81318	1.93e-15	1.81318
gene24214	9791	PTDSS1	phosphatidylserine synthase 1;gbkey=Gene;gene=PTDSS1;gene_biotype=protein_coding	0.369894	2.58e-15	-0.369894
gene31467	399942	TUBAP2	tubulin alpha pseudogene 2;gbkey=Gene;gene=TUBAP2;gene_biotype=pseudogene	0.524106	3.4e-15	-0.524106
gene29401	5441	POLR2L	RNA polymerase II subunit L;gbkey=Gene;gene=POLR2L;gene_biotype=protein_coding	0.495812	3.46e-15	-0.495812
gene29358	10581	IFITM2	interferon induced transmembrane protein 2;gbkey=Gene;gene=IFITM2;gene_biotype=protein_coding	0.478042	4.66e-15	-0.478042
gene42149	489	ATP2A3	ATPase sarcoplasmic/endoplasmic reticulum Ca2+ transporting 3;gbkey=Gene;gene=ATP2A3;gene_biotype=protein_coding	0.607899	4.93e-15	-0.607899
gene46150	26993	AKAP8L	A-kinase anchoring protein 8 like;gbkey=Gene;gene=AKAP8L;gene_biotype=protein_coding	-0.535535	5.9e-15	0.535535
gene7699	64135	IFIH1	interferon induced with helicase C domain 1;gbkey=Gene;gene=IFIH1;gene_biotype=protein_coding	-1.51498	5.94e-15	1.51498
gene15005	3572	IL6ST	interleukin 6 signal transducer;gbkey=Gene;gene=IL6ST;gene_biotype=protein_coding	-0.6044	6.6e-15	0.6044
gene25111	55667	DENND4C	DENN domain containing 4C;gbkey=Gene;gene=DENND4C;gene_biotype=protein_coding	-0.811814	8.6e-15	0.811814
gene8727	5757	PTMA	prothymosin%2C alpha;gbkey=Gene;gene=PTMA;gene_biotype=protein_coding	0.317015	1.04e-14	-0.317015
gene35171	341640	FREM2	FRAS1 related extracellular matrix protein 2;gbkey=Gene;gene=FREM2	-0.807809	1.12e-14	0.807809
gene1249	1802	DPH2	DPH2 homolog;gbkey=Gene;gene=DPH2;gene_biotype=protein_coding	0.488567	1.14e-14	-0.488567
gene41707	85445	CNTNAP4	contactin associated protein like 4;gbkey=Gene;gene=CNTNAP4;gene_biotype=protein_coding	-0.567709	1.17e-14	0.567709
gene3221	81875	ISG20L2	interferon stimulated exonuclease gene 20 like 2;gbkey=Gene;gene=ISG20L2;gene_biotype=protein_coding	0.581517	1.57e-14	-0.581517
gene53330	8266	UBL4A	ubiquitin like 4A;gbkey=Gene;gene=UBL4A;gene_biotype=protein_coding	0.530539	1.64e-14	-0.530539
gene14794	133686	NADK2	NAD kinase 2%2C mitochondrial;gbkey=Gene;gene=NADK2;gene_biotype=protein_coding	0.845289	2.07e-14	-0.845289
gene6232	150726	FBXO41	F-box protein 41;gbkey=Gene;gene=FBXO41;gene_biotype=protein_coding	0.48489	2.19e-14	-0.48489
gene3854	4688	NCF2	neutrophil cytosolic factor 2;gbkey=Gene;gene=NCF2;gene_biotype=protein_coding	-1.22469	2.33e-14	1.22469
gene6221	6697	SPR	sepiapterin reductase (7%2C8-dihydrobiopterin:NADP+ oxidoreductase);gbkey=Gene;gene=SPR;gene_biotype=protein_coding	0.531153	2.5e-14	-0.531153
gene24617	4609	MYC	v-myc avian myelocytomatosis viral oncogene homolog;gbkey=Gene;gene=MYC;gene_biotype=protein_coding	0.362425	2.7e-14	-0.362425
gene48932	23315	SLC9A8	solute carrier family 9 member A8;gbkey=Gene;gene=SLC9A8;gene_biotype=protein_coding	-0.893844	2.77e-14	0.893844
gene18354	2030	SLC29A1	solute carrier family 29 member 1 (Augustine blood group);gbkey=Gene;gene=SLC29A1;gene_biotype=protein_coding	0.380427	3.11e-14	-0.380427
gene44332	284129	SLC26A11	solute carrier family 26 member 11;gbkey=Gene;gene=SLC26A11	-1.15782	3.38e-14	1.15782
gene34103	23074	UHRF1BP1L	UHRF1 binding protein 1 like;gbkey=Gene;gene=UHRF1BP1L;gene_biotype=protein_coding	-0.584481	3.57e-14	0.584481
gene18262	7942	TFEB	transcription factor EB;gbkey=Gene;gene=TFEB;gene_biotype=protein_coding	-1.13703	3.6e-14	1.13703
gene10879	30849	PIK3R4	phosphoinositide-3-kinase regulatory subunit 4;gbkey=Gene;gene=PIK3R4;gene_biotype=protein_coding	0.600519	3.89e-14	-0.600519
gene5443	79172	CENPO	centromere protein O;gbkey=Gene;gene=CENPO;gene_biotype=protein_coding	-0.439454	3.95e-14	0.439454
gene37354	57862	ZNF410	zinc finger protein 410;gbkey=Gene;gene=ZNF410;gene_biotype=protein_coding	-0.561189	3.95e-14	0.561189
gene28962	27250	PDCD4	programmed cell death 4;gbkey=Gene;gene=PDCD4;gene_biotype=protein_coding	-0.976309	5.8e-14	0.976309
gene6710	1844	DUSP2	dual specificity phosphatase 2;gbkey=Gene;gene=DUSP2;gene_biotype=protein_coding	0.634274	6.27e-14	-0.634274
gene17168	4739	NEDD9	neural precursor cell expressed%2C developmentally down-regulated 9;gbkey=Gene;gene=NEDD9;gene_biotype=protein_coding	0.491702	6.36e-14	-0.491702
gene39084	9236	CCPG1	cell cycle progression 1;gbkey=Gene;gene=CCPG1;gene_biotype=protein_coding	-0.731602	6.66e-14	0.731602
gene35967	9358	ITGBL1	integrin subunit beta like 1;gbkey=Gene;gene=ITGBL1;gene_biotype=protein_coding	-1.42638	6.87e-14	1.42638
gene32669	1027	CDKN1B	cyclin dependent kinase inhibitor 1B;gbkey=Gene;gene=CDKN1B;gene_biotype=protein_coding	-0.54583	8.18e-14	0.54583
gene37465	22938	SNW1	SNW domain containing 1;gbkey=Gene;gene=SNW1;gene_biotype=protein_coding	-0.46492	8.65e-14	0.46492
gene11920	84223	IQCG	IQ motif containing G;gbkey=Gene;gene=IQCG;gene_biotype=protein_coding	-0.398936	8.74e-14	0.398936
gene4962	64216	TFB2M	transcription factor B2%2C mitochondrial;gbkey=Gene;gene=TFB2M;gene_biotype=protein_coding	0.671014	9.95e-14	-0.671014
gene9178	51244	CCDC174	coiled-coil domain containing 174;gbkey=Gene;gene=CCDC174;gene_biotype=protein_coding	-0.751572	1.53e-13	0.751572
gene23525	2339	FNTA	farnesyltransferase%2C CAAX box%2C alpha;gbkey=Gene;gene=FNTA;gene_biotype=protein_coding	-0.552118	1.75e-13	0.552118
gene42318	55135	WRAP53	WD repeat containing antisense to TP53;gbkey=Gene;gene=WRAP53;gene_biotype=protein_coding	0.585504	2.1e-13	-0.585504
gene26808	10999	SLC27A4	solute carrier family 27 member 4;gbkey=Gene;gene=SLC27A4;gene_biotype=protein_coding	0.555161	2.52e-13	-0.555161
gene7827	83879	CDCA7	cell division cycle associated 7;gbkey=Gene;gene=CDCA7;gene_biotype=protein_coding	0.506977	2.52e-13	-0.506977
gene37003	93487	MAPK1IP1L	mitogen-activated protein kinase 1 interacting protein 1 like;gbkey=Gene;gene=MAPK1IP1L;gene_biotype=protein_coding	0.458498	2.67e-13	-0.458498
gene46877	645	BLVRB	biliverdin reductase B;gbkey=Gene;gene=BLVRB;gene_biotype=protein_coding	-0.659351	3.01e-13	0.659351
gene37996	29933	GPR132	G protein-coupled receptor 132;gbkey=Gene;gene=GPR132;gene_biotype=protein_coding	-0.501636	3.14e-13	0.501636
gene49865	9619	ABCG1	ATP binding cassette subfamily G member 1;gbkey=Gene;gene=ABCG1;gene_biotype=protein_coding	-1.1287	3.35e-13	1.1287
gene49860	49854	ZBTB21	zinc finger and BTB domain containing 21;gbkey=Gene;gene=ZBTB21;gene_biotype=protein_coding	-0.6243	3.66e-13	0.6243
gene50621	8897	MTMR3	myotubularin related protein 3;gbkey=Gene;gene=MTMR3;gene_biotype=protein_coding	-0.649451	4.1e-13	0.649451
gene18540	26036	ZNF451	zinc finger protein 451;gbkey=Gene;gene=ZNF451;gene_biotype=protein_coding	-0.510252	4.14e-13	0.510252
gene723	10250	SRRM1	serine and arginine repetitive matrix 1;gbkey=Gene;gene=SRRM1;gene_biotype=protein_coding	0.428323	4.63e-13	-0.428323
gene34985	6049	RNF6	ring finger protein 6;gbkey=Gene;gene=RNF6	-0.551952	5.12e-13	0.551952
gene53194	541578	CXorf40B	chromosome X open reading frame 40B;gbkey=Gene;gene=CXorf40B	-0.733927	5.79e-13	0.733927
gene33512	23306	NEMP1	nuclear envelope integral membrane protein 1;gbkey=Gene;gene=NEMP1;gene_biotype=protein_coding	-0.499951	5.83e-13	0.499951
gene6842	84804	MFSD9	major facilitator superfamily domain containing 9;gbkey=Gene;gene=MFSD9	-0.628763	6.09e-13	0.628763
gene3168	55249	YY1AP1	YY1 associated protein 1;gbkey=Gene;gene=YY1AP1;gene_biotype=protein_coding	-0.536617	6.73e-13	0.536617
gene51999	27301	APEX2	apurinic/apyrimidinic endodeoxyribonuclease 2;gbkey=Gene;gene=APEX2;gene_biotype=protein_coding	0.556301	7.47e-13	-0.556301
gene4576	56997	COQ8A	coenzyme Q8A;gbkey=Gene;gene=COQ8A;gene_biotype=protein_coding	0.521316	8e-13	-0.521316
gene28321	7414	VCL	vinculin;gbkey=Gene;gene=VCL;gene_biotype=protein_coding	0.529911	8.64e-13	-0.529911
gene1487	1376	CPT2	carnitine palmitoyltransferase 2;gbkey=Gene;gene=CPT2;gene_biotype=protein_coding	0.67095	8.9e-13	-0.67095
gene43919	10238	DCAF7	DDB1 and CUL4 associated factor 7;gbkey=Gene;gene=DCAF7;gene_biotype=protein_coding	0.409877	9.38e-13	-0.409877
gene9803	11334	TUSC2	tumor suppressor candidate 2;gbkey=Gene;gene=TUSC2;gene_biotype=protein_coding	0.579083	1.06e-12	-0.579083
gene11156	11342	RNF13	ring finger protein 13;gbkey=Gene;gene=RNF13;gene_biotype=protein_coding	-0.616693	1.13e-12	0.616693
gene13515	100093630	SNHG8	small nucleolar RNA host gene 8;gbkey=Gene;gene=SNHG8;gene_biotype=lncRNA	-0.678428	1.15e-12	0.678428
gene27407	55691	FRMD4A	FERM domain containing 4A;gbkey=Gene;gene=FRMD4A;gene_biotype=protein_coding	0.476831	1.29e-12	-0.476831
gene5213	57498	KIDINS220	kinase D interacting substrate 220;gbkey=Gene;gene=KIDINS220;gene_biotype=protein_coding	-0.450733	1.34e-12	0.450733
gene49742	873	CBR1	carbonyl reductase 1;gbkey=Gene;gene=CBR1;gene_biotype=protein_coding	0.559578	1.36e-12	-0.559578
gene16739	94081	SFXN1	sideroflexin 1;gbkey=Gene;gene=SFXN1;gene_biotype=protein_coding	0.386624	1.44e-12	-0.386624
gene16716	80315	CPEB4	cytoplasmic polyadenylation element binding protein 4;gbkey=Gene;gene=CPEB4;gene_biotype=protein_coding	-1.01263	1.67e-12	1.01263
gene51350	5634	PRPS2	phosphoribosyl pyrophosphate synthetase 2;gbkey=Gene;gene=PRPS2;gene_biotype=protein_coding	0.459864	1.68e-12	-0.459864
gene31948	5818	NECTIN1	nectin cell adhesion molecule 1;gbkey=Gene;gene=NECTIN1;gene_biotype=protein_coding	0.985243	2.01e-12	-0.985243
gene49580	571	BACH1	BTB domain and CNC homolog 1;gbkey=Gene;gene=BACH1;gene_biotype=protein_coding	-0.749175	2.01e-12	0.749175
gene27626	51322	WAC	WW domain containing adaptor with coiled-coil;gbkey=Gene;gene=WAC;gene_biotype=protein_coding	-0.402062	2.23e-12	0.402062
gene15307	51426	POLK	DNA polymerase kappa;gbkey=Gene;gene=POLK;gene_biotype=protein_coding	-0.655845	2.35e-12	0.655845
gene4129	9877	ZC3H11A	zinc finger CCCH-type containing 11A;gbkey=Gene;gene=ZC3H11A;gene_biotype=protein_coding	-0.497711	2.48e-12	0.497711
gene38977	50804	MYEF2	myelin expression factor 2;gbkey=Gene;gene=MYEF2;gene_biotype=protein_coding	-0.511396	2.56e-12	0.511396
gene14745	51663	ZFR	zinc finger RNA binding protein;gbkey=Gene;gene=ZFR;gene_biotype=protein_coding	-0.420437	3.1e-12	0.420437
gene23699	54928	IMPAD1	inositol monophosphatase domain containing 1;gbkey=Gene;gene=IMPAD1;gene_biotype=protein_coding	0.427005	3.15e-12	-0.427005
gene20323	29896	TRA2A	transformer 2 alpha homolog;gbkey=Gene;gene=TRA2A;gene_biotype=protein_coding	0.485147	3.33e-12	-0.485147
gene22921	157285	PRAG1	PEAK1 related kinase activating pseudokinase 1;gbkey=Gene;gene=PRAG1;gene_biotype=protein_coding	0.85895	3.62e-12	-0.85895
gene13455	287	ANK2	ankyrin 2;gbkey=Gene;gene=ANK2;gene_biotype=protein_coding	-0.715146	3.64e-12	0.715146
gene13168	6696	SPP1	secreted phosphoprotein 1;gbkey=Gene;gene=SPP1;gene_biotype=protein_coding	0.357274	3.71e-12	-0.357274
gene36513	5693	PSMB5	proteasome subunit beta 5;gbkey=Gene;gene=PSMB5;gene_biotype=protein_coding	0.415685	3.71e-12	-0.415685
gene5444	109	ADCY3	adenylate cyclase 3;gbkey=Gene;gene=ADCY3;gene_biotype=protein_coding	0.337061	4.36e-12	-0.337061
gene38877	146050	ZSCAN29	zinc finger and SCAN domain containing 29;gbkey=Gene;gene=ZSCAN29;gene_biotype=protein_coding	-0.653119	4.59e-12	0.653119
gene16695	153222	CREBRF	CREB3 regulatory factor;gbkey=Gene;gene=CREBRF;gene_biotype=protein_coding	-1.4737	4.68e-12	1.4737
gene965	107984936	LOC107984936	Gene;gene=LOC107984936;gene_biotype=pseudogene	-2.12112	4.97e-12	2.12112
gene4387	51133	KCTD3	potassium channel tetramerization domain containing 3;gbkey=Gene;gene=KCTD3;gene_biotype=protein_coding	0.474296	5.52e-12	-0.474296
gene7460	100129955	LOC100129955	RNA polymerase I-specific transcription initiation factor RRN3-like;gbkey=Gene;gene=LOC100129955;gene_biotype=pseudogene	-1.22847	5.63e-12	1.22847
gene9686	22907	DHX30	DExH-box helicase 30;gbkey=Gene;gene=DHX30;gene_biotype=protein_coding	0.344189	5.93e-12	-0.344189
gene41172	9683	N4BP1	NEDD4 binding protein 1;gbkey=Gene;gene=N4BP1	-0.631044	6.43e-12	0.631044
gene34333	10961	ERP29	endoplasmic reticulum protein 29;gbkey=Gene;gene=ERP29;gene_biotype=protein_coding	-0.42633	6.43e-12	0.42633
gene1888	79739	TTLL7	tubulin tyrosine ligase like 7;gbkey=Gene;gene=TTLL7	-0.682535	6.56e-12	0.682535
gene50498	23384	SPECC1L	sperm antigen with calponin homology and coiled-coil domains 1 like;gbkey=Gene;gene=SPECC1L;gene_biotype=protein_coding	-0.423147	6.62e-12	0.423147
gene18170	221477	C6orf89	chromosome 6 open reading frame 89;gbkey=Gene;gene=C6orf89;gene_biotype=protein_coding	0.41252	6.71e-12	-0.41252
gene17349	7915	ALDH5A1	aldehyde dehydrogenase 5 family member A1;gbkey=Gene;gene=ALDH5A1;gene_biotype=protein_coding	0.578789	6.94e-12	-0.578789
gene9167	27258	LSM3	LSM3 homolog%2C U6 small nuclear RNA and mRNA degradation associated;gbkey=Gene;gene=LSM3;gene_biotype=protein_coding	0.516846	7.14e-12	-0.516846
gene3297	3428	IFI16	interferon gamma inducible protein 16;gbkey=Gene;gene=IFI16;gene_biotype=protein_coding	-0.459557	8.3e-12	0.459557
gene6727	26505	CNNM3	cyclin and CBS domain divalent metal cation transport mediator 3;gbkey=Gene;gene=CNNM3;gene_biotype=protein_coding	0.576753	8.36e-12	-0.576753
gene211	8514	KCNAB2	potassium voltage-gated channel subfamily A regulatory beta subunit 2;gbkey=Gene;gene=KCNAB2;gene_biotype=protein_coding	0.336349	8.57e-12	-0.336349
gene41382	64785	GINS3	GINS complex subunit 3;gbkey=Gene;gene=GINS3;gene_biotype=protein_coding	0.499381	8.59e-12	-0.499381
gene15752	167227	DCP2	decapping mRNA 2;gbkey=Gene;gene=DCP2;gene_biotype=protein_coding	-0.553978	8.68e-12	0.553978
gene51160	56666	PANX2	pannexin 2;gbkey=Gene;gene=PANX2;gene_biotype=protein_coding	-1.31017	8.74e-12	1.31017
gene25289	65083	NOL6	nucleolar protein 6;gbkey=Gene;gene=NOL6;gene_biotype=protein_coding	0.430584	8.87e-12	-0.430584
gene43549	9570	GOSR2	golgi SNAP receptor complex member 2;gbkey=Gene;gene=GOSR2;gene_biotype=protein_coding	-0.46337	1.08e-11	0.46337
gene2707	27246	RNF115	ring finger protein 115;gbkey=Gene;gene=RNF115;gene_biotype=protein_coding	-0.521972	1.08e-11	0.521972
gene4363	28982	FLVCR1	feline leukemia virus subgroup C cellular receptor 1;gbkey=Gene;gene=FLVCR1;gene_biotype=protein_coding	0.807897	1.1e-11	-0.807897
gene12000	7884	SLBP	stem-loop binding protein;gbkey=Gene;gene=SLBP;gene_biotype=protein_coding	0.374764	1.28e-11	-0.374764
gene42773	26118	WSB1	WD repeat and SOCS box containing 1;gbkey=Gene;gene=WSB1;gene_biotype=protein_coding	-0.463382	1.31e-11	0.463382
gene25796	8395	PIP5K1B	phosphatidylinositol-4-phosphate 5-kinase type 1 beta;gbkey=Gene;gene=PIP5K1B;gene_biotype=protein_coding	1.11193	1.35e-11	-1.11193
gene2932	56882	CDC42SE1	CDC42 small effector 1;gbkey=Gene;gene=CDC42SE1;gene_biotype=protein_coding	-0.389702	1.37e-11	0.389702
gene27690	6935	ZEB1	zinc finger E-box binding homeobox 1;gbkey=Gene;gene=ZEB1;gene_biotype=protein_coding	-0.627573	1.39e-11	0.627573
gene5619	25940	FAM98A	family with sequence similarity 98 member A;gbkey=Gene;gene=FAM98A	0.389463	1.43e-11	-0.389463
gene41633	55565	ZNF821	zinc finger protein 821;gbkey=Gene;gene=ZNF821	-1.33182	1.45e-11	1.33182
gene5384	64342	HS1BP3	HCLS1 binding protein 3;gbkey=Gene;gene=HS1BP3;gene_biotype=protein_coding	-0.937214	1.47e-11	0.937214
gene9429	9881	TRANK1	tetratricopeptide repeat and ankyrin repeat containing 1;gbkey=Gene;gene=TRANK1;gene_biotype=protein_coding	-1.01578	1.49e-11	1.01578
gene35894	5911	RAP2A	RAP2A%2C member of RAS oncogene family;gbkey=Gene;gene=RAP2A;gene_biotype=protein_coding	-0.550807	1.68e-11	0.550807
gene24179	2669	GEM	GTP binding protein overexpressed in skeletal muscle;gbkey=Gene;gene=GEM;gene_biotype=protein_coding	-0.743343	1.78e-11	0.743343
gene9148	23225	NUP210	nucleoporin 210;gbkey=Gene;gene=NUP210;gene_biotype=protein_coding	0.387535	1.91e-11	-0.387535
gene821	10163	WASF2	WAS protein family member 2;gbkey=Gene;gene=WASF2;gene_biotype=protein_coding	-0.416908	1.97e-11	0.416908
gene27352	10659	CELF2	CUGBP%2C Elav-like family member 2;gbkey=Gene;gene=CELF2;gene_biotype=protein_coding	0.43976	2.02e-11	-0.43976
gene44384	1468	SLC25A10	solute carrier family 25 member 10;gbkey=Gene;gene=SLC25A10;gene_biotype=protein_coding	0.536697	2.02e-11	-0.536697
gene43586	29916	SNX11	sorting nexin 11;gbkey=Gene;gene=SNX11	-0.649606	2.06e-11	0.649606
gene34289	488	ATP2A2	ATPase sarcoplasmic/endoplasmic reticulum Ca2+ transporting 2;gbkey=Gene;gene=ATP2A2;gene_biotype=protein_coding	0.347851	2.23e-11	-0.347851
gene42861	116236	ABHD15	abhydrolase domain containing 15;gbkey=Gene;gene=ABHD15	0.655282	2.25e-11	-0.655282
gene46072	81576	CCDC130	coiled-coil domain containing 130;gbkey=Gene;gene=CCDC130	-0.817998	2.31e-11	0.817998
gene9915	58515	SELENOK	selenoprotein K;gbkey=Gene;gene=SELENOK;gene_biotype=protein_coding	-0.612806	2.38e-11	0.612806
gene30747	283237	TTC9C	tetratricopeptide repeat domain 9C;gbkey=Gene;gene=TTC9C	-0.52496	2.48e-11	0.52496
gene49924	56894	AGPAT3	1-acylglycerol-3-phosphate O-acyltransferase 3;gbkey=Gene;gene=AGPAT3;gene_biotype=protein_coding	0.335154	2.5e-11	-0.335154
gene28067	7019	TFAM	transcription factor A%2C mitochondrial;gbkey=Gene;gene=TFAM;gene_biotype=protein_coding	0.470374	2.66e-11	-0.470374
gene26002	23287	AGTPBP1	ATP/GTP binding protein 1;gbkey=Gene;gene=AGTPBP1;gene_biotype=protein_coding	-0.486594	2.76e-11	0.486594
gene30627	54948	MRPL16	mitochondrial ribosomal protein L16;gbkey=Gene;gene=MRPL16;gene_biotype=protein_coding	0.497027	2.79e-11	-0.497027
gene31550	9702	CEP57	centrosomal protein 57;gbkey=Gene;gene=CEP57;gene_biotype=protein_coding	-0.482532	2.79e-11	0.482532
gene30	100652939	MTND2P28	mitochondrially encoded NADH:ubiquinone oxidoreductase core subunit 2 pseudogene 28;gbkey=Gene;gene=MTND2P28;gene_biotype=pseudogene	0.422927	2.92e-11	-0.422927
gene48637	140710	SOGA1	suppressor of glucose%2C autophagy associated 1;gbkey=Gene;gene=SOGA1;gene_biotype=protein_coding	1.12973	2.93e-11	-1.12973
gene40421	29035	C16orf72	chromosome 16 open reading frame 72;gbkey=Gene;gene=C16orf72;gene_biotype=protein_coding	-0.420944	3.04e-11	0.420944
gene27042	23203	PMPCA	peptidase%2C mitochondrial processing alpha subunit;gbkey=Gene;gene=PMPCA;gene_biotype=protein_coding	0.4279	3.05e-11	-0.4279
gene9853	1849	DUSP7	dual specificity phosphatase 7;gbkey=Gene;gene=DUSP7;gene_biotype=protein_coding	0.690734	3.19e-11	-0.690734
gene23741	55636	CHD7	chromodomain helicase DNA binding protein 7;gbkey=Gene;gene=CHD7;gene_biotype=protein_coding	0.642827	3.26e-11	-0.642827
gene33233	25875	LETMD1	LETM1 domain containing 1;gbkey=Gene;gene=LETMD1;gene_biotype=protein_coding	-0.495468	3.28e-11	0.495468
gene7462	8942	KYNU	kynureninase;gbkey=Gene;gene=KYNU;gene_biotype=protein_coding	-0.753085	3.46e-11	0.753085
gene42863	28964	GIT1	GIT ArfGAP 1;gbkey=Gene;gene=GIT1	0.371217	3.47e-11	-0.371217
gene38695	54989	ZNF770	zinc finger protein 770;gbkey=Gene;gene=ZNF770;gene_biotype=protein_coding	-0.531116	3.61e-11	0.531116
gene35096	10443	N4BP2L2	NEDD4 binding protein 2 like 2;gbkey=Gene;gene=N4BP2L2;gene_biotype=protein_coding	-0.517522	3.65e-11	0.517522
gene7663	64844	MARCH7	membrane associated ring-CH-type finger 7;gbkey=Gene;gene=MARCH7;gene_biotype=protein_coding	-0.399395	3.65e-11	0.399395
gene20364	11335	CBX3	chromobox 3;gbkey=Gene;gene=CBX3;gene_biotype=protein_coding	0.377497	3.82e-11	-0.377497
gene14554	651746	ANKRD33B	ankyrin repeat domain 33B;gbkey=Gene;gene=ANKRD33B	-0.426813	4.24e-11	0.426813
gene46884	80271	ITPKC	inositol-trisphosphate 3-kinase C;gbkey=Gene;gene=ITPKC;gene_biotype=protein_coding	-0.730509	4.28e-11	0.730509
gene44598	57045	TWSG1	twisted gastrulation BMP signaling modulator 1;gbkey=Gene;gene=TWSG1;gene_biotype=protein_coding	0.478391	4.35e-11	-0.478391
gene6261	55233	MOB1A	MOB kinase activator 1A;gbkey=Gene;gene=MOB1A;gene_biotype=protein_coding	0.300768	4.46e-11	-0.300768
gene37096	5494	PPM1A	protein phosphatase%2C Mg2+/Mn2+ dependent 1A;gbkey=Gene;gene=PPM1A;gene_biotype=protein_coding	-0.401755	4.87e-11	0.401755
gene46537	898	CCNE1	cyclin E1;gbkey=Gene;gene=CCNE1;gene_biotype=protein_coding	0.622491	5.1e-11	-0.622491
gene29019	3983	ABLIM1	actin binding LIM protein 1;gbkey=Gene;gene=ABLIM1;gene_biotype=protein_coding	0.550323	5.22e-11	-0.550323
gene26836	22845	DOLK	dolichol kinase;gbkey=Gene;gene=DOLK;gene_biotype=protein_coding	0.845147	5.37e-11	-0.845147
gene49217	3785	KCNQ2	potassium voltage-gated channel subfamily Q member 2;gbkey=Gene;gene=KCNQ2;gene_biotype=protein_coding	1.10933	5.66e-11	-1.10933
gene10376	10342	TFG	TRK-fused gene;gbkey=Gene;gene=TFG;gene_biotype=protein_coding	-0.339283	5.85e-11	0.339283
gene3202	84283	TMEM79	transmembrane protein 79;gbkey=Gene;gene=TMEM79;gene_biotype=protein_coding	-1.14334	6.47e-11	1.14334
gene45720	4298	MLLT1	MLLT1%2C super elongation complex subunit;gbkey=Gene;gene=MLLT1;gene_biotype=protein_coding	0.565865	6.61e-11	-0.565865
gene2974	117145	THEM4	thioesterase superfamily member 4;gbkey=Gene;gene=THEM4;gene_biotype=protein_coding	0.541158	7.24e-11	-0.541158
gene10091	10550	ARL6IP5	ADP ribosylation factor like GTPase 6 interacting protein 5;gbkey=Gene;gene=ARL6IP5;gene_biotype=protein_coding	0.345068	7.41e-11	-0.345068
gene46913	7040	TGFB1	transforming growth factor beta 1;gbkey=Gene;gene=TGFB1;gene_biotype=protein_coding	0.320854	7.41e-11	-0.320854
gene24411	84955	NUDCD1	NudC domain containing 1;gbkey=Gene;gene=NUDCD1;gene_biotype=protein_coding	0.485834	7.59e-11	-0.485834
gene16118	3313	HSPA9	heat shock protein family A (Hsp70) member 9;gbkey=Gene;gene=HSPA9;gene_biotype=protein_coding	-0.264461	7.72e-11	0.264461
gene30927	80198	MUS81	MUS81 structure-specific endonuclease subunit;gbkey=Gene;gene=MUS81;gene_biotype=protein_coding	-0.544433	7.8e-11	0.544433
gene30873	7108	TM7SF2	transmembrane 7 superfamily member 2;gbkey=Gene;gene=TM7SF2;gene_biotype=protein_coding	0.619651	7.97e-11	-0.619651
gene29078	729666	LDHAP5	lactate dehydrogenase A pseudogene 5;gbkey=Gene;gene=LDHAP5;gene_biotype=pseudogene;gene_synonym=LDHAL5	0.604762	8.19e-11	-0.604762
gene22113	4289	MKLN1	muskelin 1;gbkey=Gene;gene=MKLN1;gene_biotype=protein_coding	-0.558627	8.55e-11	0.558627
gene30893	83786	FRMD8	FERM domain containing 8;gbkey=Gene;gene=FRMD8;gene_biotype=protein_coding	0.576364	8.75e-11	-0.576364
gene9373	23171	GPD1L	glycerol-3-phosphate dehydrogenase 1-like;gbkey=Gene;gene=GPD1L;gene_biotype=protein_coding	0.54128	9.27e-11	-0.54128
gene8131	9330	GTF3C3	general transcription factor IIIC subunit 3;gbkey=Gene;gene=GTF3C3;gene_biotype=protein_coding	-0.450313	9.79e-11	0.450313
gene1100	26292	MYCBP	MYC binding protein;gbkey=Gene;gene=MYCBP;gene_biotype=protein_coding	0.582707	1.06e-10	-0.582707
gene44295	9489	PGS1	phosphatidylglycerophosphate synthase 1;gbkey=Gene;gene=PGS1	0.48119	1.15e-10	-0.48119
gene20044	23288	IQCE	IQ motif containing E;gbkey=Gene;gene=IQCE;gene_biotype=protein_coding	0.785224	1.16e-10	-0.785224
gene43319	60681	FKBP10	FK506 binding protein 10;gbkey=Gene;gene=FKBP10;gene_biotype=protein_coding	-1.70134	1.16e-10	1.70134
gene31255	871	SERPINH1	serpin family H member 1;gbkey=Gene;gene=SERPINH1;gene_biotype=protein_coding	0.490036	1.22e-10	-0.490036
gene48772	79183	TTPAL	alpha tocopherol transfer protein like;gbkey=Gene;gene=TTPAL;gene_biotype=protein_coding	0.584699	1.23e-10	-0.584699
gene14185	55247	NEIL3	nei like DNA glycosylase 3;gbkey=Gene;gene=NEIL3;gene_biotype=protein_coding	-0.72078	1.46e-10	0.72078
gene41535	54496	PRMT7	protein arginine methyltransferase 7;gbkey=Gene;gene=PRMT7;gene_biotype=protein_coding	0.634047	1.46e-10	-0.634047
gene49856	102724800	LOC102724800	Gene;gene=LOC102724800	1.06471	1.46e-10	-1.06471
gene8713	4691	NCL	nucleolin;gbkey=Gene;gene=NCL;gene_biotype=protein_coding	0.290065	1.49e-10	-0.290065
gene27838	55454	CSGALNACT2	chondroitin sulfate N-acetylgalactosaminyltransferase 2;gbkey=Gene;gene=CSGALNACT2;gene_biotype=protein_coding	-0.626797	1.59e-10	0.626797
gene36802	122553	TRAPPC6B	trafficking protein particle complex 6B;gbkey=Gene;gene=TRAPPC6B;gene_biotype=protein_coding	-0.685787	1.71e-10	0.685787
gene16072	3578	IL9	interleukin 9;gbkey=Gene;gene=IL9;gene_biotype=protein_coding	0.562978	1.85e-10	-0.562978
gene13084	3184	HNRNPD	heterogeneous nuclear ribonucleoprotein D;gbkey=Gene;gene=HNRNPD;gene_biotype=protein_coding	0.328763	1.86e-10	-0.328763
gene33175	65244	SPATS2	spermatogenesis associated serine rich 2;gbkey=Gene;gene=SPATS2;gene_biotype=protein_coding	-0.515411	1.92e-10	0.515411
gene47292	6625	SNRNP70	small nuclear ribonucleoprotein U1 subunit 70;gbkey=Gene;gene=SNRNP70;gene_biotype=protein_coding	0.316337	2.07e-10	-0.316337
gene4930	159	ADSS	adenylosuccinate synthase;gbkey=Gene;gene=ADSS;gene_biotype=protein_coding	0.461072	2.15e-10	-0.461072
gene29403	66005	CHID1	chitinase domain containing 1;gbkey=Gene;gene=CHID1;gene_biotype=protein_coding	0.467864	2.17e-10	-0.467864
gene43376	10197	PSME3	proteasome activator subunit 3;gbkey=Gene;gene=PSME3;gene_biotype=protein_coding	0.307206	2.23e-10	-0.307206
gene33049	5756	TWF1	twinfilin actin binding protein 1;gbkey=Gene;gene=TWF1;gene_biotype=protein_coding	0.748456	2.4e-10	-0.748456
gene16763	51491	NOP16	NOP16 nucleolar protein;gbkey=Gene;gene=NOP16;gene_biotype=protein_coding	0.474627	2.41e-10	-0.474627
gene15347	55255	WDR41	WD repeat domain 41;gbkey=Gene;gene=WDR41;gene_biotype=protein_coding	-0.42533	2.41e-10	0.42533
gene41373	29105	CFAP20	cilia and flagella associated protein 20;gbkey=Gene;gene=CFAP20;gene_biotype=protein_coding	0.407428	2.44e-10	-0.407428
gene9518	285268	ZNF621	zinc finger protein 621;gbkey=Gene;gene=ZNF621	-0.590794	2.44e-10	0.590794
gene30253	392	ARHGAP1	Rho GTPase activating protein 1;gbkey=Gene;gene=ARHGAP1;gene_biotype=protein_coding	0.481425	2.98e-10	-0.481425
gene9252	151648	SGO1	shugoshin 1;gbkey=Gene;gene=SGO1;gene_biotype=protein_coding	-0.540133	3.11e-10	0.540133
gene7394	22930	RAB3GAP1	RAB3 GTPase activating protein catalytic subunit 1;gbkey=Gene;gene=RAB3GAP1;gene_biotype=protein_coding	-0.452188	3.18e-10	0.452188
gene49873	53347	UBASH3A	ubiquitin associated and SH3 domain containing A;gbkey=Gene;gene=UBASH3A;gene_biotype=protein_coding	0.574812	3.21e-10	-0.574812
gene51164	85378	TUBGCP6	tubulin gamma complex associated protein 6;gbkey=Gene;gene=TUBGCP6;gene_biotype=protein_coding	-0.500234	3.46e-10	0.500234
gene42777	8844	KSR1	kinase suppressor of ras 1;gbkey=Gene;gene=KSR1;gene_biotype=protein_coding	-0.529415	3.49e-10	0.529415
gene22027	3614	IMPDH1	inosine monophosphate dehydrogenase 1;gbkey=Gene;gene=IMPDH1;gene_biotype=protein_coding	0.430237	3.52e-10	-0.430237
gene24127	169200	TMEM64	transmembrane protein 64;gbkey=Gene;gene=TMEM64	0.527607	3.53e-10	-0.527607
gene42864	124930	ANKRD13B	ankyrin repeat domain 13B;gbkey=Gene;gene=ANKRD13B	0.797549	3.58e-10	-0.797549
gene13098	22872	SEC31A	SEC31 homolog A%2C COPII coat complex component;gbkey=Gene;gene=SEC31A;gene_biotype=protein_coding	-0.348828	3.66e-10	0.348828
gene44406	201255	LRRC45	leucine rich repeat containing 45;gbkey=Gene;gene=LRRC45	0.69841	3.84e-10	-0.69841
gene41057	731605	BCLAF1P2	Gene;gene=BCLAF1P2;gene_biotype=pseudogene	0.697581	3.93e-10	-0.697581
gene41334	84166	NLRC5	NLR family CARD domain containing 5;gbkey=Gene;gene=NLRC5;gene_biotype=protein_coding	0.85263	3.93e-10	-0.85263
gene5697	90957	DHX57	DExH-box helicase 57;gbkey=Gene;gene=DHX57;gene_biotype=protein_coding	0.532799	3.99e-10	-0.532799
gene33245	11226	GALNT6	polypeptide N-acetylgalactosaminyltransferase 6;gbkey=Gene;gene=GALNT6;gene_biotype=protein_coding	0.563984	4.01e-10	-0.563984
gene39216	51065	RPS27L	ribosomal protein S27 like;gbkey=Gene;gene=RPS27L	0.379437	4.27e-10	-0.379437
gene1306	114034	TOE1	target of EGR1%2C member 1 (nuclear);gbkey=Gene;gene=TOE1;gene_biotype=protein_coding	0.543348	4.37e-10	-0.543348
gene45912	9817	KEAP1	kelch like ECH associated protein 1;gbkey=Gene;gene=KEAP1;gene_biotype=protein_coding	0.343467	4.41e-10	-0.343467
gene3196	9673	SLC25A44	solute carrier family 25 member 44;gbkey=Gene;gene=SLC25A44	0.487972	4.53e-10	-0.487972
gene43653	10237	SLC35B1	solute carrier family 35 member B1;gbkey=Gene;gene=SLC35B1;gene_biotype=protein_coding	-0.414482	4.55e-10	0.414482
gene23514	6575	SLC20A2	solute carrier family 20 member 2;gbkey=Gene;gene=SLC20A2;gene_biotype=protein_coding	0.477452	4.59e-10	-0.477452
gene18463	9697	TRAM2	translocation associated membrane protein 2;gbkey=Gene;gene=TRAM2	0.490752	4.73e-10	-0.490752
gene6448	25885	POLR1A	RNA polymerase I subunit A;gbkey=Gene;gene=POLR1A;gene_biotype=protein_coding	0.475752	4.8e-10	-0.475752
gene48584	26133	TRPC4AP	transient receptor potential cation channel subfamily C member 4 associated protein;gbkey=Gene;gene=TRPC4AP;gene_biotype=protein_coding	-0.323533	4.8e-10	0.323533
gene35066	3146	HMGB1	high mobility group box 1;gbkey=Gene;gene=HMGB1;gene_biotype=protein_coding	0.376677	4.87e-10	-0.376677
gene26804	26995	TRUB2	TruB pseudouridine synthase family member 2;gbkey=Gene;gene=TRUB2;gene_biotype=protein_coding	0.494111	4.91e-10	-0.494111
gene22929	90459	ERI1	exoribonuclease 1;gbkey=Gene;gene=ERI1;gene_biotype=protein_coding	-0.393301	5.06e-10	0.393301
gene638	3339	HSPG2	heparan sulfate proteoglycan 2;gbkey=Gene;gene=HSPG2;gene_biotype=protein_coding	0.346328	5.5e-10	-0.346328
gene47363	25888	ZNF473	zinc finger protein 473;gbkey=Gene;gene=ZNF473;gene_biotype=protein_coding	-0.634286	5.5e-10	0.634286
gene8172	129450	TYW5	tRNA-yW synthesizing protein 5;gbkey=Gene;gene=TYW5;gene_biotype=protein_coding	-0.607988	6.12e-10	0.607988
gene39835	10509	SEMA4B	semaphorin 4B;gbkey=Gene;gene=SEMA4B;gene_biotype=protein_coding	0.662533	6.25e-10	-0.662533
gene24639	50807	ASAP1	ArfGAP with SH3 domain%2C ankyrin repeat and PH domain 1;gbkey=Gene;gene=ASAP1;gene_biotype=protein_coding	-0.547744	6.33e-10	0.547744
gene18093	221491	C6orf1	chromosome 6 open reading frame 1;gbkey=Gene;gene=C6orf1;gene_biotype=protein_coding	-0.695918	6.54e-10	0.695918
gene22615	10061	ABCF2	ATP binding cassette subfamily F member 2;gbkey=Gene;gene=ABCF2;gene_biotype=protein_coding	0.341085	6.58e-10	-0.341085
gene28386	57178	ZMIZ1	zinc finger MIZ-type containing 1;gbkey=Gene;gene=ZMIZ1;gene_biotype=protein_coding	0.369002	6.93e-10	-0.369002
gene4804	100190799	LDHAP2	lactate dehydrogenase A pseudogene 2;gbkey=Gene;gene=LDHAP2;gene_biotype=pseudogene;gene_synonym=LDHAL2	0.476798	7.13e-10	-0.476798
gene30735	80789	INTS5	integrator complex subunit 5;gbkey=Gene;gene=INTS5;gene_biotype=protein_coding	0.483213	7.31e-10	-0.483213
gene7119	55240	STEAP3	STEAP3 metalloreductase;gbkey=Gene;gene=STEAP3;gene_biotype=protein_coding	0.452672	7.37e-10	-0.452672
gene12665	152579	SCFD2	sec1 family domain containing 2;gbkey=Gene;gene=SCFD2;gene_biotype=protein_coding	0.665947	7.58e-10	-0.665947
gene9549	4820	NKTR	natural killer cell triggering receptor;gbkey=Gene;gene=NKTR;gene_biotype=protein_coding	-0.386586	8e-10	0.386586
gene17035	26240	FAM50B	family with sequence similarity 50 member B;gbkey=Gene;gene=FAM50B;gene_biotype=protein_coding	0.36074	8.22e-10	-0.36074
gene12669	81608	FIP1L1	factor interacting with PAPOLA and CPSF1;gbkey=Gene;gene=FIP1L1;gene_biotype=protein_coding	-0.373827	8.35e-10	0.373827
gene31603	330	BIRC3	baculoviral IAP repeat containing 3;gbkey=Gene;gene=BIRC3;gene_biotype=protein_coding	-0.402209	8.35e-10	0.402209
gene35961	84899	TMTC4	transmembrane and tetratricopeptide repeat containing 4;gbkey=Gene;gene=TMTC4	0.783957	8.38e-10	-0.783957
gene10387	54931	TRMT10C	tRNA methyltransferase 10C%2C mitochondrial RNase P subunit;gbkey=Gene;gene=TRMT10C;gene_biotype=protein_coding	0.555771	9.6e-10	-0.555771
gene35	106480796	MTATP6P1	mitochondrially encoded ATP synthase 6 pseudogene 1;gbkey=Gene;gene=MTATP6P1;gene_biotype=pseudogene	0.316805	9.72e-10	-0.316805
gene47271	2997	GYS1	glycogen synthase 1;gbkey=Gene;gene=GYS1;gene_biotype=protein_coding	0.400478	1e-09	-0.400478
gene47197	29997	GLTSCR2	glioma tumor suppressor candidate region gene 2;gbkey=Gene;gene=GLTSCR2;gene_biotype=protein_coding	-0.342571	1.04e-09	0.342571
gene15963	96459	FNIP1	folliculin interacting protein 1;gbkey=Gene;gene=FNIP1	-0.769761	1.05e-09	0.769761
gene51024	27349	MCAT	malonyl-CoA-acyl carrier protein transacylase;gbkey=Gene;gene=MCAT;gene_biotype=protein_coding	0.623418	1.08e-09	-0.623418
gene5987	5966	REL	REL proto-oncogene%2C NF-kB subunit;gbkey=Gene;gene=REL;gene_biotype=protein_coding	-0.45621	1.1e-09	0.45621
gene45555	83855	KLF16	Kruppel like factor 16;gbkey=Gene;gene=KLF16;gene_biotype=protein_coding	0.47312	1.15e-09	-0.47312
gene12112	93622	LOC93622	Morf4 family associated protein 1 like 1 pseudogene;gbkey=Gene;gene=LOC93622;gene_biotype=misc_RNA	0.773597	1.23e-09	-0.773597
gene42588	54890	ALKBH5	alkB homolog 5%2C RNA demethylase;gbkey=Gene;gene=ALKBH5;gene_biotype=protein_coding	-0.341018	1.23e-09	0.341018
gene20413	8887	TAX1BP1	Tax1 binding protein 1;gbkey=Gene;gene=TAX1BP1;gene_biotype=protein_coding	-0.38767	1.27e-09	0.38767
gene23508	3551	IKBKB	inhibitor of nuclear factor kappa B kinase subunit beta;gbkey=Gene;gene=IKBKB;gene_biotype=protein_coding	-0.43055	1.32e-09	0.43055
gene46097	90378	SAMD1	sterile alpha motif domain containing 1;gbkey=Gene;gene=SAMD1;gene_biotype=protein_coding	0.532495	1.33e-09	-0.532495
gene34426	5037	PEBP1	phosphatidylethanolamine binding protein 1;gbkey=Gene;gene=PEBP1;gene_biotype=protein_coding	0.311734	1.4e-09	-0.311734
gene11629	5708	PSMD2	proteasome 26S subunit%2C non-ATPase 2;gbkey=Gene;gene=PSMD2;gene_biotype=protein_coding	0.270436	1.41e-09	-0.270436
gene14800	107986412	LOC107986412	Gene;gene=LOC107986412	-0.699542	1.44e-09	0.699542
gene34608	57647	DHX37	DEAH-box helicase 37;gbkey=Gene;gene=DHX37;gene_biotype=protein_coding	0.350315	1.45e-09	-0.350315
gene21201	9275	BCL7B	BCL tumor suppressor 7B;gbkey=Gene;gene=BCL7B	-0.434178	1.45e-09	0.434178
gene41699	54386	TERF2IP	TERF2 interacting protein;gbkey=Gene;gene=TERF2IP;gene_biotype=protein_coding	-0.354944	1.45e-09	0.354944
gene14440	64979	MRPL36	mitochondrial ribosomal protein L36;gbkey=Gene;gene=MRPL36;gene_biotype=protein_coding	0.51857	1.46e-09	-0.51857
gene18270	896	CCND3	cyclin D3;gbkey=Gene;gene=CCND3	0.422743	1.46e-09	-0.422743
gene14740	64083	GOLPH3	golgi phosphoprotein 3;gbkey=Gene;gene=GOLPH3;gene_biotype=protein_coding	-0.341492	1.49e-09	0.341492
gene30989	78999	LRFN4	leucine rich repeat and fibronectin type III domain containing 4;gbkey=Gene;gene=LRFN4;gene_biotype=protein_coding	0.367605	1.5e-09	-0.367605
gene29880	4925	NUCB2	nucleobindin 2;gbkey=Gene;gene=NUCB2;gene_biotype=protein_coding	-0.411481	1.54e-09	0.411481
gene4832	100130331	LOC100130331	POTE ankyrin domain family%2C member F pseudogene;gbkey=Gene;gene=LOC100130331;gene_biotype=misc_RNA	0.631744	1.6e-09	-0.631744
gene24856	51160	VPS28	VPS28%2C ESCRT-I subunit;gbkey=Gene;gene=VPS28	-0.417969	1.6e-09	0.417969
gene33261	60673	ATG101	autophagy related 101;gbkey=Gene;gene=ATG101;gene_biotype=protein_coding	-0.410145	1.65e-09	0.410145
gene49572	10600	USP16	ubiquitin specific peptidase 16;gbkey=Gene;gene=USP16;gene_biotype=protein_coding	-0.41238	1.71e-09	0.41238
gene37163	22890	ZBTB1	zinc finger and BTB domain containing 1;gbkey=Gene;gene=ZBTB1;gene_biotype=protein_coding	-0.458306	1.73e-09	0.458306
gene38775	100505573	INAFM2	InaF motif containing 2;gbkey=Gene;gene=INAFM2;gene_biotype=protein_coding	0.974982	1.81e-09	-0.974982
gene25397	10488	CREB3	cAMP responsive element binding protein 3;gbkey=Gene;gene=CREB3;gene_biotype=protein_coding	-0.457802	1.96e-09	0.457802
gene12813	550112	UBA6-AS1	UBA6 antisense RNA 1 (head to head);gbkey=Gene;gene=UBA6-AS1	-0.918041	1.96e-09	0.918041
gene12977	8615	USO1	USO1 vesicle transport factor;gbkey=Gene;gene=USO1;gene_biotype=protein_coding	-0.481271	1.99e-09	0.481271
gene38985	1854	DUT	deoxyuridine triphosphatase;gbkey=Gene;gene=DUT;gene_biotype=protein_coding	0.446738	2.04e-09	-0.446738
gene33487	283377	SPRYD4	SPRY domain containing 4;gbkey=Gene;gene=SPRYD4	0.615618	2.13e-09	-0.615618
gene39466	1198	CLK3	CDC like kinase 3;gbkey=Gene;gene=CLK3;gene_biotype=protein_coding	-0.476947	2.15e-09	0.476947
gene52804	28985	MCTS1	MCTS1%2C re-initiation and release factor;gbkey=Gene;gene=MCTS1;gene_biotype=protein_coding	-0.906791	2.17e-09	0.906791
gene43773	7716	VEZF1	vascular endothelial zinc finger 1;gbkey=Gene;gene=VEZF1;gene_biotype=protein_coding	-0.538412	2.28e-09	0.538412
gene11432	6498	SKIL	SKI like proto-oncogene;gbkey=Gene;gene=SKIL;gene_biotype=protein_coding	-0.659223	2.34e-09	0.659223
gene34756	192111	PGAM5	PGAM family member 5%2C mitochondrial serine/threonine protein phosphatase;gbkey=Gene;gene=PGAM5;gene_biotype=protein_coding	0.393281	2.45e-09	-0.393281
gene20043	221927	BRAT1	BRCA1 associated ATM activator 1;gbkey=Gene;gene=BRAT1;gene_biotype=protein_coding	0.421547	2.45e-09	-0.421547
gene31937	79102	RNF26	ring finger protein 26;gbkey=Gene;gene=RNF26	0.445936	2.57e-09	-0.445936
gene2181	148867	SLC30A7	solute carrier family 30 member 7;gbkey=Gene;gene=SLC30A7;gene_biotype=protein_coding	-0.526722	2.57e-09	0.526722
gene3710	9910	RABGAP1L	RAB GTPase activating protein 1 like;gbkey=Gene;gene=RABGAP1L;gene_biotype=protein_coding	-0.393165	2.61e-09	0.393165
gene15126	55914	ERBIN	erbb2 interacting protein;gbkey=Gene;gene=ERBIN;gene_biotype=protein_coding	-0.491705	2.63e-09	0.491705
gene24093	8895	CPNE3	copine 3;gbkey=Gene;gene=CPNE3;gene_biotype=protein_coding	0.590204	2.88e-09	-0.590204
gene44374	80233	FAAP100	Fanconi anemia core complex associated protein 100;gbkey=Gene;gene=FAAP100;gene_biotype=protein_coding	0.54313	2.89e-09	-0.54313
gene7022	376940	ZC3H6	zinc finger CCCH-type containing 6;gbkey=Gene;gene=ZC3H6;gene_biotype=protein_coding	-1.24291	2.89e-09	1.24291
gene52121	64219	PJA1	praja ring finger ubiquitin ligase 1;gbkey=Gene;gene=PJA1;gene_biotype=protein_coding	-0.476845	2.96e-09	0.476845
gene50533	157	GRK3	G protein-coupled receptor kinase 3;gbkey=Gene;gene=GRK3;gene_biotype=protein_coding	-0.376638	3.04e-09	0.376638
gene37066	26520	TIMM9	translocase of inner mitochondrial membrane 9;gbkey=Gene;gene=TIMM9;gene_biotype=protein_coding	-0.540407	3.59e-09	0.540407
gene28190	55749	CCAR1	cell division cycle and apoptosis regulator 1;gbkey=Gene;gene=CCAR1	-0.334053	3.61e-09	0.334053
gene51694	4128	MAOA	monoamine oxidase A;gbkey=Gene;gene=MAOA;gene_biotype=protein_coding	0.363675	3.96e-09	-0.363675
gene26865	51759	C9orf78	chromosome 9 open reading frame 78;gbkey=Gene;gene=C9orf78;gene_biotype=protein_coding	0.4004	4.28e-09	-0.4004
gene30869	113130	CDCA5	cell division cycle associated 5;gbkey=Gene;gene=CDCA5;gene_biotype=protein_coding	0.305795	4.28e-09	-0.305795
gene52778	65109	UPF3B	UPF3 regulator of nonsense transcripts homolog B (yeast);gbkey=Gene;gene=UPF3B;gene_biotype=protein_coding	-0.3953	4.31e-09	0.3953
gene36754	84312	BRMS1L	breast cancer metastasis-suppressor 1-like;gbkey=Gene;gene=BRMS1L;gene_biotype=protein_coding	0.687884	4.39e-09	-0.687884
gene40915	65988	ZNF747	zinc finger protein 747;gbkey=Gene;gene=ZNF747	0.515695	4.47e-09	-0.515695
gene4934	51029	DESI2	desumoylating isopeptidase 2;gbkey=Gene;gene=DESI2;gene_biotype=protein_coding	-0.404983	4.58e-09	0.404983
gene5070	79894	ZNF672	zinc finger protein 672;gbkey=Gene;gene=ZNF672	0.525009	4.84e-09	-0.525009
gene31265	7405	UVRAG	UV radiation resistance associated;gbkey=Gene;gene=UVRAG;gene_biotype=protein_coding	-0.425723	4.91e-09	0.425723
gene3672	7292	TNFSF4	tumor necrosis factor superfamily member 4;gbkey=Gene;gene=TNFSF4;gene_biotype=protein_coding	-0.441471	5.02e-09	0.441471
gene41169	6477	SIAH1	siah E3 ubiquitin protein ligase 1;gbkey=Gene;gene=SIAH1;gene_biotype=protein_coding	-1.01914	5.04e-09	1.01914
gene12138	60312	AFAP1	actin filament associated protein 1;gbkey=Gene;gene=AFAP1;gene_biotype=protein_coding	-0.43666	5.1e-09	0.43666
gene2278	56900	TMEM167B	transmembrane protein 167B;gbkey=Gene;gene=TMEM167B;gene_biotype=protein_coding	-0.56292	5.16e-09	0.56292
gene34135	79158	GNPTAB	N-acetylglucosamine-1-phosphate transferase alpha and beta subunits;gbkey=Gene;gene=GNPTAB;gene_biotype=protein_coding	0.423076	5.31e-09	-0.423076
gene42937	114659	LRRC37B	leucine rich repeat containing 37B;gbkey=Gene;gene=LRRC37B;gene_biotype=protein_coding	-0.953926	5.32e-09	0.953926
gene19728	79683	ZDHHC14	zinc finger DHHC-type containing 14;gbkey=Gene;gene=ZDHHC14;gene_biotype=protein_coding	0.750093	5.4e-09	-0.750093
gene37334	8650	NUMB	NUMB%2C endocytic adaptor protein;gbkey=Gene;gene=NUMB;gene_biotype=protein_coding	-0.428261	5.78e-09	0.428261
gene23603	137133	PSAT1P1	phosphoserine aminotransferase 1 pseudogene 1;gbkey=Gene;gene=PSAT1P1;gene_biotype=pseudogene;gene_synonym=C8orf62	-1.43712	5.93e-09	1.43712
gene10643	4710	NDUFB4	NADH:ubiquinone oxidoreductase subunit B4;gbkey=Gene;gene=NDUFB4;gene_biotype=protein_coding	0.397919	5.97e-09	-0.397919
gene21822	168451	THAP5	THAP domain containing 5;gbkey=Gene;gene=THAP5	-0.676854	5.97e-09	0.676854
gene5778	5495	PPM1B	protein phosphatase%2C Mg2+/Mn2+ dependent 1B;gbkey=Gene;gene=PPM1B;gene_biotype=protein_coding	-0.466349	6e-09	0.466349
gene40583	107984843	LOC107984843	Gene;gene=LOC107984843	-0.893219	6.43e-09	0.893219
gene39038	23312	DMXL2	Dmx like 2;gbkey=Gene;gene=DMXL2;gene_biotype=protein_coding	-0.576286	6.67e-09	0.576286
gene99	55052	MRPL20	mitochondrial ribosomal protein L20;gbkey=Gene;gene=MRPL20;gene_biotype=protein_coding	0.358067	6.83e-09	-0.358067
gene29747	56674	TMEM9B	TMEM9 domain family member B;gbkey=Gene;gene=TMEM9B;gene_biotype=protein_coding	0.580033	7.06e-09	-0.580033
gene52742	139818	DOCK11	dedicator of cytokinesis 11;gbkey=Gene;gene=DOCK11;gene_biotype=protein_coding	-0.619148	7.21e-09	0.619148
gene37498	2957	GTF2A1	general transcription factor IIA subunit 1;gbkey=Gene;gene=GTF2A1;gene_biotype=protein_coding	0.433048	7.27e-09	-0.433048
gene51723	392454	PCNAP3	proliferating cell nuclear antigen pseudogene 3;gbkey=Gene;gene=PCNAP3;gene_biotype=pseudogene	0.752146	7.28e-09	-0.752146
gene18680	26503	SLC17A5	solute carrier family 17 member 5;gbkey=Gene;gene=SLC17A5;gene_biotype=protein_coding	-0.873272	7.3e-09	0.873272
gene51417	55787	TXLNG	taxilin gamma;gbkey=Gene;gene=TXLNG;gene_biotype=protein_coding	-0.374547	7.36e-09	0.374547
gene43625	65264	UBE2Z	ubiquitin conjugating enzyme E2 Z;gbkey=Gene;gene=UBE2Z;gene_biotype=protein_coding	-0.33277	7.49e-09	0.33277
gene27046	4851	NOTCH1	notch 1;gbkey=Gene;gene=NOTCH1;gene_biotype=protein_coding	-0.414049	7.84e-09	0.414049
gene1759	9406	ZRANB2	zinc finger RANBP2-type containing 2;gbkey=Gene;gene=ZRANB2;gene_biotype=protein_coding	-0.346784	7.86e-09	0.346784
gene27043	56623	INPP5E	inositol polyphosphate-5-phosphatase E;gbkey=Gene;gene=INPP5E;gene_biotype=protein_coding	-0.597134	8.17e-09	0.597134
gene28233	806	CALM2P2	calmodulin 2 pseudogene 2;gbkey=Gene;gene=CALM2P2;gene_biotype=pseudogene	0.559634	8.46e-09	-0.559634
gene34395	23389	MED13L	mediator complex subunit 13 like;gbkey=Gene;gene=MED13L;gene_biotype=protein_coding	-0.579121	8.73e-09	0.579121
gene30813	10963	STIP1	stress induced phosphoprotein 1;gbkey=Gene;gene=STIP1;gene_biotype=protein_coding	0.251577	8.99e-09	-0.251577
gene4544	2052	EPHX1	epoxide hydrolase 1;gbkey=Gene;gene=EPHX1;gene_biotype=protein_coding	-1.43576	9.09e-09	1.43576
gene21844	11179	ZNF277	zinc finger protein 277;gbkey=Gene;gene=ZNF277;gene_biotype=protein_coding	-0.679894	9.42e-09	0.679894
gene47120	1760	DMPK	dystrophia myotonica protein kinase;gbkey=Gene;gene=DMPK;gene_biotype=protein_coding	-0.571086	9.81e-09	0.571086
gene48239	57325	KAT14	lysine acetyltransferase 14;gbkey=Gene;gene=KAT14;gene_biotype=protein_coding	0.574308	9.85e-09	-0.574308
gene46188	4218	RAB8A	RAB8A%2C member RAS oncogene family;gbkey=Gene;gene=RAB8A;gene_biotype=protein_coding	0.320356	1.06e-08	-0.320356
gene10556	79691	QTRT2	queuine tRNA-ribosyltransferase accessory subunit 2;gbkey=Gene;gene=QTRT2;gene_biotype=protein_coding	0.455377	1.06e-08	-0.455377
gene28723	51013	EXOSC1	exosome component 1;gbkey=Gene;gene=EXOSC1;gene_biotype=protein_coding	-0.494022	1.07e-08	0.494022
gene44180	3993	LLGL2	LLGL2%2C scribble cell polarity complex component;gbkey=Gene;gene=LLGL2;gene_biotype=protein_coding	-1.14203	1.07e-08	1.14203
gene20171	100287551	HSPA8P8	heat shock protein family A (Hsp70) member 8 pseudogene 8;gbkey=Gene;gene=HSPA8P8;gene_biotype=pseudogene	0.484715	1.07e-08	-0.484715
gene5498	100128731	OST4	oligosaccharyltransferase complex subunit 4%2C non-catalytic;gbkey=Gene;gene=OST4	0.380705	1.07e-08	-0.380705
gene15050	5144	PDE4D	phosphodiesterase 4D;gbkey=Gene;gene=PDE4D;gene_biotype=protein_coding	-1.22922	1.09e-08	1.22922
gene48105	149844	LOC149844	synaptotagmin binding cytoplasmic RNA interacting protein pseudogene;gbkey=Gene;gene=LOC149844;gene_biotype=pseudogene	0.443228	1.09e-08	-0.443228
gene27433	55301	OLAH	oleoyl-ACP hydrolase;gbkey=Gene;gene=OLAH;gene_biotype=protein_coding	-0.556687	1.12e-08	0.556687
gene15829	25816	TNFAIP8	TNF alpha induced protein 8;gbkey=Gene;gene=TNFAIP8;gene_biotype=protein_coding	-0.426319	1.12e-08	0.426319
gene5313	51594	NBAS	neuroblastoma amplified sequence;gbkey=Gene;gene=NBAS;gene_biotype=protein_coding	-0.442537	1.14e-08	0.442537
gene23426	11160	ERLIN2	ER lipid raft associated 2;gbkey=Gene;gene=ERLIN2;gene_biotype=protein_coding	0.462157	1.14e-08	-0.462157
gene41589	6483	ST3GAL2	ST3 beta-galactoside alpha-2%2C3-sialyltransferase 2;gbkey=Gene;gene=ST3GAL2;gene_biotype=protein_coding	0.576389	1.16e-08	-0.576389
gene24268	5440	POLR2K	RNA polymerase II subunit K;gbkey=Gene;gene=POLR2K;gene_biotype=protein_coding	0.46202	1.2e-08	-0.46202
gene2907	4170	MCL1	BCL2 family apoptosis regulator;gbkey=Gene;gene=MCL1;gene_biotype=protein_coding	0.342813	1.2e-08	-0.342813
gene33526	2735	GLI1	GLI family zinc finger 1;gbkey=Gene;gene=GLI1;gene_biotype=protein_coding	-1.42934	1.21e-08	1.42934
gene46215	2063	NR2F6	nuclear receptor subfamily 2 group F member 6;gbkey=Gene;gene=NR2F6;gene_biotype=protein_coding	0.563756	1.24e-08	-0.563756
gene13021	901	CCNG2	cyclin G2;gbkey=Gene;gene=CCNG2	-0.798494	1.26e-08	0.798494
gene50302	7332	UBE2L3	ubiquitin conjugating enzyme E2 L3;gbkey=Gene;gene=UBE2L3;gene_biotype=protein_coding	0.320767	1.32e-08	-0.320767
gene19739	404672	GTF2H5	general transcription factor IIH subunit 5;gbkey=Gene;gene=GTF2H5;gene_biotype=protein_coding	0.697252	1.35e-08	-0.697252
gene37903	3320	HSP90AA1	heat shock protein 90 alpha family class A member 1;gbkey=Gene;gene=HSP90AA1;gene_biotype=protein_coding	0.244672	1.36e-08	-0.244672
gene30954	10897	YIF1A	Yip1 interacting factor homolog A%2C membrane trafficking protein;gbkey=Gene;gene=YIF1A;gene_biotype=protein_coding	-0.402673	1.38e-08	0.402673
gene3478	4921	DDR2	discoidin domain receptor tyrosine kinase 2;gbkey=Gene;gene=DDR2;gene_biotype=protein_coding	-0.707105	1.4e-08	0.707105
gene27379	8872	CDC123	cell division cycle 123;gbkey=Gene;gene=CDC123;gene_biotype=protein_coding	0.319312	1.43e-08	-0.319312
gene48663	9675	TTI1	TELO2 interacting protein 1;gbkey=Gene;gene=TTI1;gene_biotype=protein_coding	0.399022	1.48e-08	-0.399022
gene50676	91445	RNF185	ring finger protein 185;gbkey=Gene;gene=RNF185	-0.531995	1.51e-08	0.531995
gene32893	55297	CCDC91	coiled-coil domain containing 91;gbkey=Gene;gene=CCDC91;gene_biotype=protein_coding	-0.475902	1.6e-08	0.475902
gene1998	55144	LRRC8D	leucine rich repeat containing 8 family member D;gbkey=Gene;gene=LRRC8D;gene_biotype=protein_coding	-0.425717	1.66e-08	0.425717
gene34110	55681	SCYL2	SCY1 like pseudokinase 2;gbkey=Gene;gene=SCYL2;gene_biotype=protein_coding	-0.431039	1.68e-08	0.431039
gene13095	79966	SCD5	stearoyl-CoA desaturase 5;gbkey=Gene;gene=SCD5;gene_biotype=protein_coding	1.1882	1.7e-08	-1.1882
gene44588	201475	RAB12	RAB12%2C member RAS oncogene family;gbkey=Gene;gene=RAB12	-0.633442	1.84e-08	0.633442
gene7853	7456	WIPF1	WAS/WASL interacting protein family member 1;gbkey=Gene;gene=WIPF1;gene_biotype=protein_coding	0.271514	1.84e-08	-0.271514
gene49154	9885	OSBPL2	oxysterol binding protein like 2;gbkey=Gene;gene=OSBPL2;gene_biotype=protein_coding	-0.537182	1.87e-08	0.537182
gene36505	10419	PRMT5	protein arginine methyltransferase 5;gbkey=Gene;gene=PRMT5;gene_biotype=protein_coding	0.278645	1.93e-08	-0.278645
gene42489	10626	TRIM16	tripartite motif containing 16;gbkey=Gene;gene=TRIM16;gene_biotype=protein_coding	0.313276	2.02e-08	-0.313276
gene33623	57522	SRGAP1	SLIT-ROBO Rho GTPase activating protein 1;gbkey=Gene;gene=SRGAP1;gene_biotype=protein_coding	-1.21678	2.03e-08	1.21678
gene13645	132321	C4orf33	chromosome 4 open reading frame 33;gbkey=Gene;gene=C4orf33	-0.696213	2.05e-08	0.696213
gene1129	656	BMP8B	bone morphogenetic protein 8b;gbkey=Gene;gene=BMP8B;gene_biotype=protein_coding	1.05161	2.07e-08	-1.05161
gene28118	29982	NRBF2	nuclear receptor binding factor 2;gbkey=Gene;gene=NRBF2;gene_biotype=protein_coding	-0.55821	2.11e-08	0.55821
gene4554	64746	ACBD3	acyl-CoA binding domain containing 3;gbkey=Gene;gene=ACBD3;gene_biotype=protein_coding	-0.430419	2.43e-08	0.430419
gene8476	14	AAMP	angio associated migratory cell protein;gbkey=Gene;gene=AAMP	0.328355	2.43e-08	-0.328355
gene51730	641339	ZNF674	zinc finger protein 674;gbkey=Gene;gene=ZNF674;gene_biotype=protein_coding	-1.34164	2.45e-08	1.34164
gene3827	730144	EIF1P3	eukaryotic translation initiation factor 1 pseudogene 3;gbkey=Gene;gene=EIF1P3;gene_biotype=pseudogene	-0.587788	2.55e-08	0.587788
gene44890	54941	RNF125	ring finger protein 125;gbkey=Gene;gene=RNF125;gene_biotype=protein_coding	-0.596536	2.55e-08	0.596536
gene28835	9221	NOLC1	nucleolar and coiled-body phosphoprotein 1;gbkey=Gene;gene=NOLC1;gene_biotype=protein_coding	0.284536	2.57e-08	-0.284536
gene39857	5045	FURIN	furin%2C paired basic amino acid cleaving enzyme;gbkey=Gene;gene=FURIN;gene_biotype=protein_coding	0.369452	2.6e-08	-0.369452
gene46713	7705	ZNF146	zinc finger protein 146;gbkey=Gene;gene=ZNF146;gene_biotype=protein_coding	-0.325711	2.63e-08	0.325711
gene339	29914	UBIAD1	UbiA prenyltransferase domain containing 1;gbkey=Gene;gene=UBIAD1;gene_biotype=protein_coding	0.469351	2.63e-08	-0.469351
gene39432	27020	NPTN	neuroplastin;gbkey=Gene;gene=NPTN;gene_biotype=protein_coding	0.437941	2.63e-08	-0.437941
gene5764	130271	PLEKHH2	pleckstrin homology%2C MyTH4 and FERM domain containing H2;gbkey=Gene;gene=PLEKHH2;gene_biotype=protein_coding	0.409099	2.65e-08	-0.409099
gene27072	55684	RABL6	RAB%2C member RAS oncogene family-like 6;gbkey=Gene;gene=RABL6;gene_biotype=protein_coding	0.297577	2.66e-08	-0.297577
gene26831	51490	SPOUT1	SPOUT domain containing methyltransferase 1;gbkey=Gene;gene=SPOUT1;gene_biotype=protein_coding	0.440029	2.73e-08	-0.440029
gene6877	9392	TGFBRAP1	transforming growth factor beta receptor associated protein 1;gbkey=Gene;gene=TGFBRAP1;gene_biotype=protein_coding	0.327576	2.82e-08	-0.327576
gene23513	7419	VDAC3	voltage dependent anion channel 3;gbkey=Gene;gene=VDAC3;gene_biotype=protein_coding	0.299949	2.83e-08	-0.299949
gene42453	60528	ELAC2	elaC ribonuclease Z 2;gbkey=Gene;gene=ELAC2;gene_biotype=protein_coding	0.280543	2.89e-08	-0.280543
gene16835	57396	CLK4	CDC like kinase 4;gbkey=Gene;gene=CLK4	-0.511833	2.96e-08	0.511833
gene10617	141	ADPRH	ADP-ribosylarginine hydrolase;gbkey=Gene;gene=ADPRH;gene_biotype=protein_coding	-0.513088	2.96e-08	0.513088
gene23076	4481	MSR1	macrophage scavenger receptor 1;gbkey=Gene;gene=MSR1;gene_biotype=protein_coding	-0.834382	2.98e-08	0.834382
gene3057	6275	S100A4	S100 calcium binding protein A4;gbkey=Gene;gene=S100A4;gene_biotype=protein_coding	0.431259	3.07e-08	-0.431259
gene46507	148189	LINC00662	long intergenic non-protein coding RNA 662;gbkey=Gene;gene=LINC00662	-1.08031	3.14e-08	1.08031
gene31930	79671	NLRX1	NLR family member X1;gbkey=Gene;gene=NLRX1;gene_biotype=protein_coding	0.530592	3.17e-08	-0.530592
gene22253	84255	SLC37A3	solute carrier family 37 member 3;gbkey=Gene;gene=SLC37A3	0.370715	3.3e-08	-0.370715
gene44753	171586	ABHD3	abhydrolase domain containing 3;gbkey=Gene;gene=ABHD3;gene_biotype=protein_coding	-0.514544	3.41e-08	0.514544
gene52038	158586	ZXDB	zinc finger%2C X-linked%2C duplicated B;gbkey=Gene;gene=ZXDB;gene_biotype=protein_coding	-0.516759	3.47e-08	0.516759
gene42833	9618	TRAF4	TNF receptor associated factor 4;gbkey=Gene;gene=TRAF4;gene_biotype=protein_coding	0.399385	3.47e-08	-0.399385
gene9483	64651	CSRNP1	cysteine and serine rich nuclear protein 1;gbkey=Gene;gene=CSRNP1;gene_biotype=protein_coding	-0.58441	3.54e-08	0.58441
gene46870	23646	PLD3	phospholipase D family member 3;gbkey=Gene;gene=PLD3;gene_biotype=protein_coding	-0.375315	3.56e-08	0.375315
gene11632	131408	FAM131A	family with sequence similarity 131 member A;gbkey=Gene;gene=FAM131A;gene_biotype=protein_coding	-0.741724	3.83e-08	0.741724
gene35152	55578	SUPT20H	SPT20 homolog%2C SAGA complex component;gbkey=Gene;gene=SUPT20H;gene_biotype=protein_coding	-0.381309	3.93e-08	0.381309
gene40177	90861	HN1L	hematological and neurological expressed 1 like;gbkey=Gene;gene=HN1L;gene_biotype=protein_coding	0.298837	3.97e-08	-0.298837
gene40074	79622	SNRNP25	small nuclear ribonucleoprotein U11/U12 subunit 25;gbkey=Gene;gene=SNRNP25;gene_biotype=protein_coding	0.4606	4e-08	-0.4606
gene33239	9802	DAZAP2	DAZ associated protein 2;gbkey=Gene;gene=DAZAP2;gene_biotype=protein_coding	0.26817	4.29e-08	-0.26817
gene44752	6632	SNRPD1	small nuclear ribonucleoprotein D1 polypeptide;gbkey=Gene;gene=SNRPD1;gene_biotype=protein_coding	0.434898	4.35e-08	-0.434898
gene16037	23338	JADE2	jade family PHD finger 2;gbkey=Gene;gene=JADE2;gene_biotype=protein_coding	0.35586	4.36e-08	-0.35586
gene45502	1820	ARID3A	AT-rich interaction domain 3A;gbkey=Gene;gene=ARID3A;gene_biotype=protein_coding	-0.425987	4.61e-08	0.425987
gene11559	8087	FXR1	FMR1 autosomal homolog 1;gbkey=Gene;gene=FXR1;gene_biotype=protein_coding	-0.313304	4.66e-08	0.313304
gene6061	54812	AFTPH	aftiphilin;gbkey=Gene;gene=AFTPH;gene_biotype=protein_coding	-0.450821	4.7e-08	0.450821
gene563	23065	EMC1	ER membrane protein complex subunit 1;gbkey=Gene;gene=EMC1;gene_biotype=protein_coding	0.408106	4.79e-08	-0.408106
gene10807	60678	EEFSEC	eukaryotic elongation factor%2C selenocysteine-tRNA specific;gbkey=Gene;gene=EEFSEC;gene_biotype=protein_coding	0.43646	4.8e-08	-0.43646
gene28855	118980	SFXN2	sideroflexin 2;gbkey=Gene;gene=SFXN2	0.664364	4.83e-08	-0.664364
gene40914	79724	ZNF768	zinc finger protein 768;gbkey=Gene;gene=ZNF768	-0.392228	4.83e-08	0.392228
gene45686	29128	UHRF1	ubiquitin like with PHD and ring finger domains 1;gbkey=Gene;gene=UHRF1;gene_biotype=protein_coding	0.390903	4.86e-08	-0.390903
gene9676	23276	KLHL18	kelch like family member 18;gbkey=Gene;gene=KLHL18	0.420716	4.86e-08	-0.420716
gene22004	79571	GCC1	GRIP and coiled-coil domain containing 1;gbkey=Gene;gene=GCC1;gene_biotype=protein_coding	-0.54405	4.96e-08	0.54405
gene51150	9889	ZBED4	zinc finger BED-type containing 4;gbkey=Gene;gene=ZBED4	-0.379841	5.05e-08	0.379841
gene363	90231	KIAA2013	KIAA2013;gbkey=Gene;gene=KIAA2013	0.434325	5.12e-08	-0.434325
gene34564	91574	C12orf65	chromosome 12 open reading frame 65;gbkey=Gene;gene=C12orf65;gene_biotype=protein_coding	-0.499894	5.12e-08	0.499894
gene34320	8315	BRAP	BRCA1 associated protein;gbkey=Gene;gene=BRAP;gene_biotype=protein_coding	-0.397035	5.13e-08	0.397035
gene31115	55191	NADSYN1	NAD synthetase 1;gbkey=Gene;gene=NADSYN1	0.408456	5.28e-08	-0.408456
gene237	55735	DNAJC11	DnaJ heat shock protein family (Hsp40) member C11;gbkey=Gene;gene=DNAJC11;gene_biotype=protein_coding	0.380793	5.37e-08	-0.380793
gene24507	6641	SNTB1	syntrophin beta 1;gbkey=Gene;gene=SNTB1;gene_biotype=protein_coding	-0.740848	5.41e-08	0.740848
gene42273	79142	PHF23	PHD finger protein 23;gbkey=Gene;gene=PHF23;gene_biotype=protein_coding	0.394309	5.56e-08	-0.394309
gene65	9636	ISG15	ISG15 ubiquitin-like modifier;gbkey=Gene;gene=ISG15;gene_biotype=protein_coding	-0.869825	5.67e-08	0.869825
gene40006	140460	ASB7	ankyrin repeat and SOCS box containing 7;gbkey=Gene;gene=ASB7	-0.593378	5.75e-08	0.593378
gene4650	58480	RHOU	ras homolog family member U;gbkey=Gene;gene=RHOU;gene_biotype=protein_coding	0.658165	5.75e-08	-0.658165
gene27210	5214	PFKP	phosphofructokinase%2C platelet;gbkey=Gene;gene=PFKP;gene_biotype=protein_coding	0.255029	5.76e-08	-0.255029
gene10111	317649	EIF4E3	eukaryotic translation initiation factor 4E family member 3;gbkey=Gene;gene=EIF4E3;gene_biotype=protein_coding	-1.21634	5.96e-08	1.21634
gene32443	5777	PTPN6	protein tyrosine phosphatase%2C non-receptor type 6;gbkey=Gene;gene=PTPN6;gene_biotype=protein_coding	0.33999	6.11e-08	-0.33999
gene964	127544	RNF19B	ring finger protein 19B;gbkey=Gene;gene=RNF19B;gene_biotype=protein_coding	-0.475617	6.24e-08	0.475617
gene455	842	CASP9	caspase 9;gbkey=Gene;gene=CASP9;gene_biotype=protein_coding	0.736667	6.33e-08	-0.736667
gene7381	4249	MGAT5	mannosyl (alpha-1%2C6-)-glycoprotein beta-1%2C6-N-acetyl-glucosaminyltransferase;gbkey=Gene;gene=MGAT5;gene_biotype=protein_coding	0.49383	6.46e-08	-0.49383
gene15516	116068	LYSMD3	LysM domain containing 3;gbkey=Gene;gene=LYSMD3	-0.501641	6.86e-08	0.501641
gene45249	23239	PHLPP1	PH domain and leucine rich repeat protein phosphatase 1;gbkey=Gene;gene=PHLPP1;gene_biotype=protein_coding	0.703927	7e-08	-0.703927
gene26339	7743	ZNF189	zinc finger protein 189;gbkey=Gene;gene=ZNF189	-0.643554	7.06e-08	0.643554
gene36078	8874	ARHGEF7	Rho guanine nucleotide exchange factor 7;gbkey=Gene;gene=ARHGEF7;gene_biotype=protein_coding	-0.403725	7.2e-08	0.403725
gene8198	285172	FAM126B	family with sequence similarity 126 member B;gbkey=Gene;gene=FAM126B;gene_biotype=protein_coding	-0.546306	7.32e-08	0.546306
gene10665	55840	EAF2	ELL associated factor 2;gbkey=Gene;gene=EAF2;gene_biotype=protein_coding	-0.652657	7.34e-08	0.652657
gene11650	347673	EIF2S2P2	eukaryotic translation initiation factor 2 subunit 2 beta pseudogene 2;gbkey=Gene;gene=EIF2S2P2;gene_biotype=pseudogene;gene_synonym=bcm2636	-0.670095	7.6e-08	0.670095
gene41745	124359	CDYL2	chromodomain Y-like 2;gbkey=Gene;gene=CDYL2;gene_biotype=protein_coding	-0.371175	7.6e-08	0.371175
gene1309	25974	MMACHC	methylmalonic aciduria (cobalamin deficiency) cblC type%2C with homocystinuria;gbkey=Gene;gene=MMACHC;gene_biotype=protein_coding	0.781895	7.84e-08	-0.781895
gene60141	4558	TRNF	Gene;gene=TRNF	1.17861	7.86e-08	-1.17861
gene7028	84172	POLR1B	RNA polymerase I subunit B;gbkey=Gene;gene=POLR1B;gene_biotype=protein_coding	0.329873	8.06e-08	-0.329873
gene10790	4171	MCM2	minichromosome maintenance complex component 2;gbkey=Gene;gene=MCM2;gene_biotype=protein_coding	0.27896	8.12e-08	-0.27896
gene35662	9882	TBC1D4	TBC1 domain family member 4;gbkey=Gene;gene=TBC1D4;gene_biotype=protein_coding	0.439738	8.24e-08	-0.439738
gene51073	23313	KIAA0930	KIAA0930;gbkey=Gene;gene=KIAA0930;gene_biotype=protein_coding	0.504407	8.25e-08	-0.504407
gene51489	6303	SAT1	spermidine/spermine N1-acetyltransferase 1;gbkey=Gene;gene=SAT1;gene_biotype=protein_coding	-0.501786	8.4e-08	0.501786
gene7936	51661	FKBP7	FK506 binding protein 7;gbkey=Gene;gene=FKBP7;gene_biotype=protein_coding	1.09545	8.68e-08	-1.09545
gene35186	57511	COG6	component of oligomeric golgi complex 6;gbkey=Gene;gene=COG6;gene_biotype=protein_coding	-0.494729	8.86e-08	0.494729
gene60165	4537	ND3	Gene;gene=ND3;gene_biotype=protein_coding	0.697112	8.92e-08	-0.697112
gene19577	10981	RAB32	RAB32%2C member RAS oncogene family;gbkey=Gene;gene=RAB32	-0.458955	9.33e-08	0.458955
gene31056	51111	KMT5B	lysine methyltransferase 5B;gbkey=Gene;gene=KMT5B;gene_biotype=protein_coding	-0.554432	9.43e-08	0.554432
gene1021	192670	AGO4	argonaute 4%2C RISC catalytic component;gbkey=Gene;gene=AGO4;gene_biotype=protein_coding	-0.621626	9.53e-08	0.621626
gene15524	100505994	LUCAT1	lung cancer associated transcript 1 (non-protein coding);gbkey=Gene;gene=LUCAT1;gene_biotype=lncRNA	-1.55072	9.69e-08	1.55072
gene47828	390980	ZNF805	zinc finger protein 805;gbkey=Gene;gene=ZNF805	-0.767618	9.8e-08	0.767618
gene50838	5435	POLR2F	RNA polymerase II subunit F;gbkey=Gene;gene=POLR2F;gene_biotype=protein_coding	0.451021	9.85e-08	-0.451021
gene6889	80146	UXS1	UDP-glucuronate decarboxylase 1;gbkey=Gene;gene=UXS1;gene_biotype=protein_coding	0.4903	9.85e-08	-0.4903
gene7127	80775	TMEM177	transmembrane protein 177;gbkey=Gene;gene=TMEM177	0.565528	9.95e-08	-0.565528
gene1098	64121	RRAGC	Ras related GTP binding C;gbkey=Gene;gene=RRAGC;gene_biotype=protein_coding	-0.385093	1e-07	0.385093
gene34214	55703	POLR3B	RNA polymerase III subunit B;gbkey=Gene;gene=POLR3B;gene_biotype=protein_coding	0.548471	1.02e-07	-0.548471
gene51151	79087	ALG12	ALG12%2C alpha-1%2C6-mannosyltransferase;gbkey=Gene;gene=ALG12;gene_biotype=protein_coding	-0.583399	1.03e-07	0.583399
gene17347	57380	MRS2	MRS2%2C magnesium transporter;gbkey=Gene;gene=MRS2;gene_biotype=protein_coding	0.423701	1.04e-07	-0.423701
gene15664	5066	PAM	peptidylglycine alpha-amidating monooxygenase;gbkey=Gene;gene=PAM;gene_biotype=protein_coding	0.414984	1.14e-07	-0.414984
gene31236	10825	NEU3	neuraminidase 3;gbkey=Gene;gene=NEU3;gene_biotype=protein_coding	0.64076	1.14e-07	-0.64076
gene28298	5532	PPP3CB	protein phosphatase 3 catalytic subunit beta;gbkey=Gene;gene=PPP3CB;gene_biotype=protein_coding	-0.420871	1.17e-07	0.420871
gene19500	10370	CITED2	Cbp/p300 interacting transactivator with Glu/Asp rich carboxy-terminal domain 2;gbkey=Gene;gene=CITED2;gene_biotype=protein_coding	-0.29034	1.18e-07	0.29034
gene6298	3099	HK2	hexokinase 2;gbkey=Gene;gene=HK2;gene_biotype=protein_coding	0.337503	1.2e-07	-0.337503
gene1899	1486	CTBS	chitobiase;gbkey=Gene;gene=CTBS;gene_biotype=protein_coding	-0.568573	1.2e-07	0.568573
gene22239	28996	HIPK2	homeodomain interacting protein kinase 2;gbkey=Gene;gene=HIPK2;gene_biotype=protein_coding	-0.386212	1.24e-07	0.386212
gene50800	7263	TST	thiosulfate sulfurtransferase;gbkey=Gene;gene=TST;gene_biotype=protein_coding	0.518597	1.27e-07	-0.518597
gene46957	2931	GSK3A	glycogen synthase kinase 3 alpha;gbkey=Gene;gene=GSK3A	0.307216	1.27e-07	-0.307216
gene28714	84986	ARHGAP19	Rho GTPase activating protein 19;gbkey=Gene;gene=ARHGAP19	-0.452267	1.27e-07	0.452267
gene16123	1495	CTNNA1	catenin alpha 1;gbkey=Gene;gene=CTNNA1;gene_biotype=protein_coding	-0.256566	1.3e-07	0.256566
gene34681	121256	TMEM132D	transmembrane protein 132D;gbkey=Gene;gene=TMEM132D;gene_biotype=protein_coding	-1.1586	1.33e-07	1.1586
gene19462	3459	IFNGR1	interferon gamma receptor 1;gbkey=Gene;gene=IFNGR1;gene_biotype=protein_coding	-0.421479	1.34e-07	0.421479
gene7218	5433	POLR2D	RNA polymerase II subunit D;gbkey=Gene;gene=POLR2D;gene_biotype=protein_coding	0.399736	1.35e-07	-0.399736
gene29626	85363	TRIM5	tripartite motif containing 5;gbkey=Gene;gene=TRIM5;gene_biotype=protein_coding	-1.27861	1.36e-07	1.27861
gene4813	56605	ERO1B	endoplasmic reticulum oxidoreductase 1 beta;gbkey=Gene;gene=ERO1B;gene_biotype=protein_coding	-0.812795	1.38e-07	0.812795
gene41209	1540	CYLD	CYLD lysine 63 deubiquitinase;gbkey=Gene;gene=CYLD;gene_biotype=protein_coding	-0.436272	1.39e-07	0.436272
gene17270	105374952	LOC105374952	uncharacterized LOC105374952;gbkey=Gene;gene=LOC105374952	-0.618939	1.44e-07	0.618939
gene40411	18	ABAT	4-aminobutyrate aminotransferase;gbkey=Gene;gene=ABAT;gene_biotype=protein_coding	-0.734962	1.45e-07	0.734962
gene28897	9446	GSTO1	glutathione S-transferase omega 1;gbkey=Gene;gene=GSTO1;gene_biotype=protein_coding	0.356473	1.45e-07	-0.356473
gene28880	22984	PDCD11	programmed cell death 11;gbkey=Gene;gene=PDCD11;gene_biotype=protein_coding	0.324923	1.45e-07	-0.324923
gene36901	23588	KLHDC2	kelch domain containing 2;gbkey=Gene;gene=KLHDC2;gene_biotype=protein_coding	-0.547649	1.58e-07	0.547649
gene43953	55852	TEX2	testis expressed 2;gbkey=Gene;gene=TEX2;gene_biotype=protein_coding	0.395539	1.6e-07	-0.395539
gene16902	4245	MGAT1	mannosyl (alpha-1%2C3-)-glycoprotein beta-1%2C2-N-acetylglucosaminyltransferase;gbkey=Gene;gene=MGAT1;gene_biotype=protein_coding	0.278708	1.61e-07	-0.278708
gene13819	11157	LSM6	LSM6 homolog%2C U6 small nuclear RNA and mRNA degradation associated;gbkey=Gene;gene=LSM6;gene_biotype=protein_coding	0.574066	1.61e-07	-0.574066
gene46319	9170	LPAR2	lysophosphatidic acid receptor 2;gbkey=Gene;gene=LPAR2;gene_biotype=protein_coding	-0.854536	1.62e-07	0.854536
gene1107	79647	AKIRIN1	akirin 1;gbkey=Gene;gene=AKIRIN1;gene_biotype=protein_coding	-0.264213	1.66e-07	0.264213
gene13350	9255	AIMP1	aminoacyl tRNA synthetase complex interacting multifunctional protein 1;gbkey=Gene;gene=AIMP1;gene_biotype=protein_coding	-0.395847	1.67e-07	0.395847
gene43578	55163	PNPO	pyridoxamine 5'-phosphate oxidase;gbkey=Gene;gene=PNPO;gene_biotype=protein_coding	0.408631	1.68e-07	-0.408631
gene29812	9645	MICAL2	microtubule associated monooxygenase%2C calponin and LIM domain containing 2;gbkey=Gene;gene=MICAL2;gene_biotype=protein_coding	0.468744	1.7e-07	-0.468744
gene45521	90007	MIDN	midnolin;gbkey=Gene;gene=MIDN	0.558446	1.73e-07	-0.558446
gene43576	6668	SP2	Sp2 transcription factor;gbkey=Gene;gene=SP2	-0.516672	1.74e-07	0.516672
gene21240	81554	RCC1L	RCC1 like;gbkey=Gene;gene=RCC1L;gene_biotype=protein_coding	0.346223	1.76e-07	-0.346223
gene319	1676	DFFA	DNA fragmentation factor subunit alpha;gbkey=Gene;gene=DFFA;gene_biotype=protein_coding	0.388229	1.77e-07	-0.388229
gene26779	2356	FPGS	folylpolyglutamate synthase;gbkey=Gene;gene=FPGS	-0.331023	1.82e-07	0.331023
gene25327	51271	UBAP1	ubiquitin associated protein 1;gbkey=Gene;gene=UBAP1;gene_biotype=protein_coding	-0.383646	1.83e-07	0.383646
gene4522	4931	NVL	nuclear VCP-like;gbkey=Gene;gene=NVL	-0.445156	1.93e-07	0.445156
gene21470	10282	BET1	Bet1 golgi vesicular membrane trafficking protein;gbkey=Gene;gene=BET1;gene_biotype=protein_coding	-0.584465	1.95e-07	0.584465
gene28577	53354	PANK1	pantothenate kinase 1;gbkey=Gene;gene=PANK1;gene_biotype=protein_coding	0.578426	1.97e-07	-0.578426
gene48848	63925	ZNF335	zinc finger protein 335;gbkey=Gene;gene=ZNF335;gene_biotype=protein_coding	-0.387997	1.97e-07	0.387997
gene11884	200933	FBXO45	F-box protein 45;gbkey=Gene;gene=FBXO45;gene_biotype=protein_coding	-0.452069	2.05e-07	0.452069
gene31230	143570	XRRA1	X-ray radiation resistance associated 1;gbkey=Gene;gene=XRRA1	-0.467374	2.1e-07	0.467374
gene24325	107986898	LOC107986898	Gene;gene=LOC107986898	-1.50394	2.1e-07	1.50394
gene43228	1236	CCR7	C-C motif chemokine receptor 7;gbkey=Gene;gene=CCR7;gene_biotype=protein_coding	0.255124	2.13e-07	-0.255124
gene38957	26258	BLOC1S6	biogenesis of lysosomal organelles complex 1 subunit 6;gbkey=Gene;gene=BLOC1S6;gene_biotype=protein_coding	-0.360806	2.18e-07	0.360806
gene42039	55178	MRM3	mitochondrial rRNA methyltransferase 3;gbkey=Gene;gene=MRM3;gene_biotype=protein_coding	0.468317	2.28e-07	-0.468317
gene11810	55341	LSG1	large 60S subunit nuclear export GTPase 1;gbkey=Gene;gene=LSG1	0.394399	2.34e-07	-0.394399
gene48802	90196	SYS1	SYS1%2C golgi trafficking protein;gbkey=Gene;gene=SYS1;gene_biotype=protein_coding	-0.372254	2.35e-07	0.372254
gene6391	8802	SUCLG1	succinate-CoA ligase alpha subunit;gbkey=Gene;gene=SUCLG1;gene_biotype=protein_coding	-0.345338	2.37e-07	0.345338
gene6396	100190800	LDHAP7	lactate dehydrogenase A pseudogene 7;gbkey=Gene;gene=LDHAP7;gene_biotype=pseudogene;gene_synonym=LDHAL7	0.59474	2.4e-07	-0.59474
gene28772	10613	ERLIN1	ER lipid raft associated 1;gbkey=Gene;gene=ERLIN1;gene_biotype=protein_coding	0.448894	2.45e-07	-0.448894
gene26833	56262	LRRC8A	leucine rich repeat containing 8 family member A;gbkey=Gene;gene=LRRC8A;gene_biotype=protein_coding	0.541151	2.47e-07	-0.541151
gene18237	221443	OARD1	O-acyl-ADP-ribose deacylase 1;gbkey=Gene;gene=OARD1;gene_biotype=protein_coding	-0.618306	2.49e-07	0.618306
gene7230	9394	HS6ST1	heparan sulfate 6-O-sulfotransferase 1;gbkey=Gene;gene=HS6ST1;gene_biotype=protein_coding	0.783518	2.5e-07	-0.783518
gene28753	2805	GOT1	glutamic-oxaloacetic transaminase 1;gbkey=Gene;gene=GOT1;gene_biotype=protein_coding	-0.380175	2.52e-07	0.380175
gene13811	166785	MMAA	methylmalonic aciduria (cobalamin deficiency) cblA type;gbkey=Gene;gene=MMAA;gene_biotype=protein_coding	0.944974	2.58e-07	-0.944974
gene6256	200424	TET3	tet methylcytosine dioxygenase 3;gbkey=Gene;gene=TET3;gene_biotype=protein_coding	-0.438062	2.63e-07	0.438062
gene26892	286336	FAM78A	family with sequence similarity 78 member A;gbkey=Gene;gene=FAM78A;gene_biotype=protein_coding	0.397839	2.63e-07	-0.397839
gene35927	2841	GPR18	G protein-coupled receptor 18;gbkey=Gene;gene=GPR18	-1.0802	2.67e-07	1.0802
gene4562	142	PARP1	poly(ADP-ribose) polymerase 1;gbkey=Gene;gene=PARP1;gene_biotype=protein_coding	0.267339	2.71e-07	-0.267339
gene40171	9894	TELO2	telomere maintenance 2;gbkey=Gene;gene=TELO2;gene_biotype=protein_coding	0.353272	2.72e-07	-0.353272
gene16140	202052	DNAJC18	DnaJ heat shock protein family (Hsp40) member C18;gbkey=Gene;gene=DNAJC18	-0.403915	2.74e-07	0.403915
gene29787	9646	CTR9	CTR9 homolog%2C Paf1/RNA polymerase II complex component;gbkey=Gene;gene=CTR9;gene_biotype=protein_coding	0.337552	2.75e-07	-0.337552
gene49890	4731	NDUFV3	NADH:ubiquinone oxidoreductase subunit V3;gbkey=Gene;gene=NDUFV3;gene_biotype=protein_coding	0.417357	2.79e-07	-0.417357
gene31385	54843	SYTL2	synaptotagmin like 2;gbkey=Gene;gene=SYTL2;gene_biotype=protein_coding	-0.672394	2.97e-07	0.672394
gene3177	6016	RIT1	Ras like without CAAX 1;gbkey=Gene;gene=RIT1;gene_biotype=protein_coding	-0.714642	3.02e-07	0.714642
gene37432	23357	ANGEL1	angel homolog 1;gbkey=Gene;gene=ANGEL1;gene_biotype=protein_coding	0.495918	3.05e-07	-0.495918
gene11478	22871	NLGN1	neuroligin 1;gbkey=Gene;gene=NLGN1;gene_biotype=protein_coding	-0.368135	3.1e-07	0.368135
gene45128	100130003	SNRPGP2	small nuclear ribonucleoprotein polypeptide G pseudogene 2;gbkey=Gene;gene=SNRPGP2;gene_biotype=pseudogene;gene_synonym=HsT2742	0.653821	3.19e-07	-0.653821
gene45063	54808	DYM	dymeclin;gbkey=Gene;gene=DYM;gene_biotype=protein_coding	-0.425225	3.2e-07	0.425225
gene28237	55222	LRRC20	leucine rich repeat containing 20;gbkey=Gene;gene=LRRC20	0.696889	3.27e-07	-0.696889
gene25440	100506710	EBLN3P	endogenous Bornavirus-like nucleoprotein 3%2C pseudogene;gbkey=Gene;gene=EBLN3P;gene_biotype=misc_RNA;gene_synonym=EBLN3	-0.37921	3.35e-07	0.37921
gene7952	57703	CWC22	CWC22 spliceosome associated protein homolog;gbkey=Gene;gene=CWC22;gene_biotype=protein_coding	-0.38146	3.36e-07	0.38146
gene38792	5888	RAD51	RAD51 recombinase;gbkey=Gene;gene=RAD51;gene_biotype=protein_coding	-0.43421	3.41e-07	0.43421
gene12320	64151	NCAPG	non-SMC condensin I complex subunit G;gbkey=Gene;gene=NCAPG;gene_biotype=protein_coding	-0.32399	3.45e-07	0.32399
gene42728	5606	MAP2K3	mitogen-activated protein kinase kinase 3;gbkey=Gene;gene=MAP2K3;gene_biotype=protein_coding	0.290957	3.49e-07	-0.290957
gene6775	343990	KIAA1211L	KIAA1211 like;gbkey=Gene;gene=KIAA1211L;gene_biotype=protein_coding	-0.943553	3.51e-07	0.943553
gene30940	84285	EIF1AD	eukaryotic translation initiation factor 1A domain containing;gbkey=Gene;gene=EIF1AD;gene_biotype=protein_coding	0.446444	3.58e-07	-0.446444
gene37325	53349	ZFYVE1	zinc finger FYVE-type containing 1;gbkey=Gene;gene=ZFYVE1;gene_biotype=protein_coding	-0.576995	3.63e-07	0.576995
gene11627	9718	ECE2	endothelin converting enzyme 2;gbkey=Gene;gene=ECE2	0.571991	3.64e-07	-0.571991
gene22686	155435	RBM33	RNA binding motif protein 33;gbkey=Gene;gene=RBM33;gene_biotype=protein_coding	-0.439975	3.76e-07	0.439975
gene727	864	RUNX3	runt related transcription factor 3;gbkey=Gene;gene=RUNX3;gene_biotype=protein_coding	-0.35858	3.78e-07	0.35858
gene50136	23786	BCL2L13	BCL2 like 13;gbkey=Gene;gene=BCL2L13;gene_biotype=protein_coding	-0.360995	3.87e-07	0.360995
gene14390	6389	SDHA	succinate dehydrogenase complex flavoprotein subunit A;gbkey=Gene;gene=SDHA;gene_biotype=protein_coding	0.303458	3.91e-07	-0.303458
gene29763	7465	WEE1	WEE1 G2 checkpoint kinase;gbkey=Gene;gene=WEE1;gene_biotype=protein_coding	0.462774	3.97e-07	-0.462774
gene42217	708	C1QBP	complement C1q binding protein;gbkey=Gene;gene=C1QBP;gene_biotype=protein_coding	0.223782	4.01e-07	-0.223782
gene43330	2648	KAT2A	lysine acetyltransferase 2A;gbkey=Gene;gene=KAT2A;gene_biotype=protein_coding	0.319829	4.04e-07	-0.319829
gene19223	25842	ASF1A	anti-silencing function 1A histone chaperone;gbkey=Gene;gene=ASF1A;gene_biotype=protein_coding	-0.5115	4.09e-07	0.5115
gene28957	9126	SMC3	structural maintenance of chromosomes 3;gbkey=Gene;gene=SMC3;gene_biotype=protein_coding	-0.323733	4.24e-07	0.323733
gene57229	203068	TUBB	tubulin beta class I;gbkey=Gene;gene=TUBB;gene_biotype=protein_coding	0.573152	4.35e-07	-0.573152
gene36133	55002	TMCO3	transmembrane and coiled-coil domains 3;gbkey=Gene;gene=TMCO3;gene_biotype=protein_coding	-0.451526	4.39e-07	0.451526
gene46073	84245	MRI1	methylthioribose-1-phosphate isomerase 1;gbkey=Gene;gene=MRI1;gene_biotype=protein_coding	0.375265	4.57e-07	-0.375265
gene9723	1951	CELSR3	cadherin EGF LAG seven-pass G-type receptor 3;gbkey=Gene;gene=CELSR3;gene_biotype=protein_coding	0.322632	4.58e-07	-0.322632
gene36712	171546	SPTSSA	serine palmitoyltransferase small subunit A;gbkey=Gene;gene=SPTSSA;gene_biotype=protein_coding	0.469132	4.69e-07	-0.469132
gene51375	8481	OFD1	OFD1%2C centriole and centriolar satellite protein;gbkey=Gene;gene=OFD1;gene_biotype=protein_coding	-0.528929	4.8e-07	0.528929
gene43935	6603	SMARCD2	SWI/SNF related%2C matrix associated%2C actin dependent regulator of chromatin%2C subfamily d%2C member 2;gbkey=Gene;gene=SMARCD2;gene_biotype=protein_coding	0.288452	4.83e-07	-0.288452
gene20228	317727	LOC317727	ataxin 2 like pseudogene;gbkey=Gene;gene=LOC317727;gene_biotype=pseudogene	-0.618998	4.95e-07	0.618998
gene34358	53373	TPCN1	two pore segment channel 1;gbkey=Gene;gene=TPCN1;gene_biotype=protein_coding	0.518153	5.07e-07	-0.518153
gene29914	2965	GTF2H1	general transcription factor IIH subunit 1;gbkey=Gene;gene=GTF2H1;gene_biotype=protein_coding	-0.30756	5.19e-07	0.30756
gene42315	112483	SAT2	spermidine/spermine N1-acetyltransferase family member 2;gbkey=Gene;gene=SAT2;gene_biotype=protein_coding	-0.714016	5.22e-07	0.714016
gene1976	2634	GBP2	guanylate binding protein 2;gbkey=Gene;gene=GBP2	1.14154	5.27e-07	-1.14154
gene21575	9551	ATP5J2	ATP synthase%2C H+ transporting%2C mitochondrial Fo complex subunit F2;gbkey=Gene;gene=ATP5J2;gene_biotype=protein_coding	0.321751	5.28e-07	-0.321751
gene18113	23294	ANKS1A	ankyrin repeat and sterile alpha motif domain containing 1A;gbkey=Gene;gene=ANKS1A;gene_biotype=protein_coding	0.494585	5.28e-07	-0.494585
gene31538	10929	SRSF8	serine and arginine rich splicing factor 8;gbkey=Gene;gene=SRSF8;gene_biotype=protein_coding	0.324397	5.34e-07	-0.324397
gene20182	221981	THSD7A	thrombospondin type 1 domain containing 7A;gbkey=Gene;gene=THSD7A	-1.14154	5.36e-07	1.14154
gene9819	1795	DOCK3	dedicator of cytokinesis 3;gbkey=Gene;gene=DOCK3;gene_biotype=protein_coding	-0.529563	5.36e-07	0.529563
gene46674	1340	COX6B1	cytochrome c oxidase subunit 6B1;gbkey=Gene;gene=COX6B1;gene_biotype=protein_coding	0.344706	5.36e-07	-0.344706
gene37693	51218	GLRX5	glutaredoxin 5;gbkey=Gene;gene=GLRX5;gene_biotype=protein_coding	0.363767	5.36e-07	-0.363767
gene50942	83746	L3MBTL2	L3MBTL2 polycomb repressive complex 1 subunit;gbkey=Gene;gene=L3MBTL2;gene_biotype=protein_coding	0.378308	5.52e-07	-0.378308
gene17477	29777	ABT1	activator of basal transcription 1;gbkey=Gene;gene=ABT1;gene_biotype=protein_coding	0.379739	5.53e-07	-0.379739
gene7401	23190	UBXN4	UBX domain protein 4;gbkey=Gene;gene=UBXN4;gene_biotype=protein_coding	-0.286409	5.7e-07	0.286409
gene42425	6341	SCO1	SCO1%2C cytochrome c oxidase assembly protein;gbkey=Gene;gene=SCO1;gene_biotype=protein_coding	0.377388	5.73e-07	-0.377388
gene29142	196792	FAM24B	family with sequence similarity 24 member B;gbkey=Gene;gene=FAM24B	-1.03077	5.94e-07	1.03077
gene48646	6185	RPN2	ribophorin II;gbkey=Gene;gene=RPN2;gene_biotype=protein_coding	-0.215485	6e-07	0.215485
gene30115	847	CAT	catalase;gbkey=Gene;gene=CAT	-0.292586	6.06e-07	0.292586
gene20501	6100	RP9	retinitis pigmentosa 9 (autosomal dominant);gbkey=Gene;gene=RP9;gene_biotype=protein_coding	-0.821096	6.06e-07	0.821096
gene35259	55068	ENOX1	ecto-NOX disulfide-thiol exchanger 1;gbkey=Gene;gene=ENOX1;gene_biotype=protein_coding	-0.489995	6.06e-07	0.489995
gene15136	375449	MAST4	microtubule associated serine/threonine kinase family member 4;gbkey=Gene;gene=MAST4	-0.394993	6.2e-07	0.394993
gene45825	107983991	LOC107983991	Gene;gene=LOC107983991	0.909265	6.21e-07	-0.909265
gene32423	8079	MLF2	myeloid leukemia factor 2;gbkey=Gene;gene=MLF2;gene_biotype=protein_coding	0.251638	6.33e-07	-0.251638
gene40222	57524	CASKIN1	CASK interacting protein 1;gbkey=Gene;gene=CASKIN1;gene_biotype=protein_coding	-1.29407	6.37e-07	1.29407
gene35947	7546	ZIC2	Zic family member 2;gbkey=Gene;gene=ZIC2;gene_biotype=protein_coding	0.582612	6.46e-07	-0.582612
gene4526	80232	WDR26	WD repeat domain 26;gbkey=Gene;gene=WDR26;gene_biotype=protein_coding	-0.309367	6.51e-07	0.309367
gene20855	25870	SUMF2	sulfatase modifying factor 2;gbkey=Gene;gene=SUMF2;gene_biotype=protein_coding	-0.364916	6.52e-07	0.364916
gene24757	100288181	LOC100288181	uncharacterized LOC100288181;gbkey=Gene;gene=LOC100288181	1.12805	6.52e-07	-1.12805
gene5938	87178	PNPT1	polyribonucleotide nucleotidyltransferase 1;gbkey=Gene;gene=PNPT1;gene_biotype=protein_coding	0.312825	6.62e-07	-0.312825
gene19613	11104	KATNA1	katanin catalytic subunit A1;gbkey=Gene;gene=KATNA1	-0.38206	6.7e-07	0.38206
gene2708	10623	POLR3C	RNA polymerase III subunit C;gbkey=Gene;gene=POLR3C;gene_biotype=protein_coding	-0.412351	6.81e-07	0.412351
gene18278	55173	MRPS10	mitochondrial ribosomal protein S10;gbkey=Gene;gene=MRPS10;gene_biotype=protein_coding	-0.396583	6.95e-07	0.396583
gene52296	546	ATRX	ATRX%2C chromatin remodeler;gbkey=Gene;gene=ATRX;gene_biotype=protein_coding	-0.412687	6.98e-07	0.412687
gene26196	8789	FBP2	fructose-bisphosphatase 2;gbkey=Gene;gene=FBP2	-1.34607	7.16e-07	1.34607
gene48917	57169	ZNFX1	zinc finger NFX1-type containing 1;gbkey=Gene;gene=ZNFX1	-0.33949	7.23e-07	0.33949
gene49657	9875	URB1	URB1 ribosome biogenesis 1 homolog (S. cerevisiae);gbkey=Gene;gene=URB1;gene_biotype=protein_coding	0.397539	7.33e-07	-0.397539
gene19618	5110	PCMT1	protein-L-isoaspartate (D-aspartate) O-methyltransferase;gbkey=Gene;gene=PCMT1;gene_biotype=protein_coding	-0.260916	7.37e-07	0.260916
gene1848	10561	IFI44	interferon induced protein 44;gbkey=Gene;gene=IFI44;gene_biotype=protein_coding	-1.20371	7.37e-07	1.20371
gene53363	79184	BRCC3	BRCA1/BRCA2-containing complex subunit 3;gbkey=Gene;gene=BRCC3;gene_biotype=protein_coding	0.514625	7.48e-07	-0.514625
gene36705	112399	EGLN3	egl-9 family hypoxia inducible factor 3;gbkey=Gene;gene=EGLN3;gene_biotype=protein_coding	0.34141	7.64e-07	-0.34141
gene52762	203427	SLC25A43	solute carrier family 25 member 43;gbkey=Gene;gene=SLC25A43	-0.391934	7.73e-07	0.391934
gene48632	55969	C20orf24	chromosome 20 open reading frame 24;gbkey=Gene;gene=C20orf24;gene_biotype=protein_coding	0.276318	7.98e-07	-0.276318
gene51402	8233	ZRSR2	zinc finger CCCH-type%2C RNA binding motif and serine/arginine rich 2;gbkey=Gene;gene=ZRSR2;gene_biotype=protein_coding	-0.765281	8.01e-07	0.765281
gene45963	84337	ELOF1	elongation factor 1 homolog;gbkey=Gene;gene=ELOF1;gene_biotype=protein_coding	0.393341	8.02e-07	-0.393341
gene7134	105373582	LOC105373582	Gene;gene=LOC105373582	0.429742	8.27e-07	-0.429742
gene43447	56970	ATXN7L3	ataxin 7 like 3;gbkey=Gene;gene=ATXN7L3	0.299576	8.28e-07	-0.299576
gene5900	27248	ERLEC1	endoplasmic reticulum lectin 1;gbkey=Gene;gene=ERLEC1;gene_biotype=protein_coding	-0.317302	8.28e-07	0.317302
gene31667	60496	AASDHPPT	aminoadipate-semialdehyde dehydrogenase-phosphopantetheinyl transferase;gbkey=Gene;gene=AASDHPPT;gene_biotype=protein_coding	0.399576	8.31e-07	-0.399576
gene42816	230	ALDOC	aldolase%2C fructose-bisphosphate C;gbkey=Gene;gene=ALDOC;gene_biotype=protein_coding	0.338576	8.59e-07	-0.338576
gene49971	7327	UBE2G2	ubiquitin conjugating enzyme E2 G2;gbkey=Gene;gene=UBE2G2;gene_biotype=protein_coding	0.31668	8.6e-07	-0.31668
gene27080	7186	TRAF2	TNF receptor associated factor 2;gbkey=Gene;gene=TRAF2;gene_biotype=protein_coding	-0.371094	8.91e-07	0.371094
gene45935	6597	SMARCA4	SWI/SNF related%2C matrix associated%2C actin dependent regulator of chromatin%2C subfamily a%2C member 4;gbkey=Gene;gene=SMARCA4;gene_biotype=protein_coding	0.260946	9.18e-07	-0.260946
gene23255	665	BNIP3L	BCL2 interacting protein 3 like;gbkey=Gene;gene=BNIP3L;gene_biotype=protein_coding	-0.557617	9.26e-07	0.557617
gene43486	146909	KIF18B	kinesin family member 18B;gbkey=Gene;gene=KIF18B	0.358744	9.32e-07	-0.358744
gene28793	84445	LZTS2	leucine zipper tumor suppressor 2;gbkey=Gene;gene=LZTS2;gene_biotype=protein_coding	0.610576	9.64e-07	-0.610576
gene20381	100506311	HOTAIRM1	HOXA transcript antisense RNA%2C myeloid-specific 1;gbkey=Gene;gene=HOTAIRM1;gene_biotype=lncRNA	-0.999269	9.65e-07	0.999269
gene7302	130074	FAM168B	family with sequence similarity 168 member B;gbkey=Gene;gene=FAM168B;gene_biotype=protein_coding	-0.275584	9.75e-07	0.275584
gene5142	51112	TRAPPC12	trafficking protein particle complex 12;gbkey=Gene;gene=TRAPPC12;gene_biotype=protein_coding	0.419958	9.78e-07	-0.419958
gene26798	25792	CIZ1	CDKN1A interacting zinc finger protein 1;gbkey=Gene;gene=CIZ1;gene_biotype=protein_coding	-0.297983	9.82e-07	0.297983
gene15775	56929	FEM1C	fem-1 homolog C;gbkey=Gene;gene=FEM1C;gene_biotype=protein_coding	-0.453683	9.96e-07	0.453683
gene20686	10652	YKT6	YKT6 v-SNARE homolog (S. cerevisiae);gbkey=Gene;gene=YKT6	-0.311475	9.97e-07	0.311475
gene9709	51372	TMA7	translation machinery associated 7 homolog;gbkey=Gene;gene=TMA7;gene_biotype=protein_coding	0.653556	9.99e-07	-0.653556
gene432	7799	PRDM2	PR/SET domain 2;gbkey=Gene;gene=PRDM2;gene_biotype=protein_coding	-0.375812	1.01e-06	0.375812
gene44824	573971	DHFRP1	dihydrofolate reductase pseudogene 1;gbkey=Gene;gene=DHFRP1;gene_biotype=pseudogene	0.551996	1.01e-06	-0.551996
gene39021	9101	USP8	ubiquitin specific peptidase 8;gbkey=Gene;gene=USP8;gene_biotype=protein_coding	-0.450797	1.04e-06	0.450797
gene44405	201254	CENPX	centromere protein X;gbkey=Gene;gene=CENPX;gene_biotype=protein_coding	0.386976	1.05e-06	-0.386976
gene44098	9382	COG1	component of oligomeric golgi complex 1;gbkey=Gene;gene=COG1;gene_biotype=protein_coding	-0.476517	1.05e-06	0.476517
gene37767	79446	WDR25	WD repeat domain 25;gbkey=Gene;gene=WDR25;gene_biotype=protein_coding	-0.779606	1.08e-06	0.779606
gene22184	105375523	LOC105375523	Gene;gene=LOC105375523	-1.40877	1.08e-06	1.40877
gene35629	440145	MZT1	mitotic spindle organizing protein 1;gbkey=Gene;gene=MZT1;gene_biotype=protein_coding	-0.456028	1.09e-06	0.456028
gene2992	100289191	HMGN3P1	high mobility group nucleosomal binding domain 3 pseudogene 1;gbkey=Gene;gene=HMGN3P1;gene_biotype=pseudogene	0.737663	1.09e-06	-0.737663
gene8473	10109	ARPC2	actin related protein 2/3 complex subunit 2;gbkey=Gene;gene=ARPC2;gene_biotype=protein_coding	0.195206	1.11e-06	-0.195206
gene11630	1981	EIF4G1	eukaryotic translation initiation factor 4 gamma 1;gbkey=Gene;gene=EIF4G1;gene_biotype=protein_coding	0.249862	1.12e-06	-0.249862
gene7025	727851	RGPD8	RANBP2-like and GRIP domain containing 8;gbkey=Gene;gene=RGPD8;gene_biotype=protein_coding	1.14344	1.15e-06	-1.14344
gene23087	137492	VPS37A	VPS37A%2C ESCRT-I subunit;gbkey=Gene;gene=VPS37A;gene_biotype=protein_coding	-0.404352	1.16e-06	0.404352
gene18702	26054	SENP6	SUMO1/sentrin specific peptidase 6;gbkey=Gene;gene=SENP6;gene_biotype=protein_coding	-0.310396	1.16e-06	0.310396
gene18629	60682	SMAP1	small ArfGAP 1;gbkey=Gene;gene=SMAP1;gene_biotype=protein_coding	-0.361572	1.18e-06	0.361572
gene20603	5898	RALA	RAS like proto-oncogene A;gbkey=Gene;gene=RALA;gene_biotype=protein_coding	-0.331293	1.19e-06	0.331293
gene5760	63892	THADA	THADA%2C armadillo repeat containing;gbkey=Gene;gene=THADA;gene_biotype=protein_coding	0.394632	1.2e-06	-0.394632
gene20853	908	CCT6A	chaperonin containing TCP1 subunit 6A;gbkey=Gene;gene=CCT6A;gene_biotype=protein_coding	0.236248	1.2e-06	-0.236248
gene42751	100462977	MTRNR2L1	MT-RNR2-like 1;gbkey=Gene;gene=MTRNR2L1;gene_biotype=protein_coding	-0.655959	1.22e-06	0.655959
gene36708	102724945	LOC102724945	Gene;gene=LOC102724945	-1.32786	1.23e-06	1.32786
gene3560	9019	MPZL1	myelin protein zero like 1;gbkey=Gene;gene=MPZL1;gene_biotype=protein_coding	0.391379	1.26e-06	-0.391379
gene28195	79009	DDX50	DExD-box helicase 50;gbkey=Gene;gene=DDX50;gene_biotype=protein_coding	-0.411473	1.26e-06	0.411473
gene16146	7322	UBE2D2	ubiquitin conjugating enzyme E2 D2;gbkey=Gene;gene=UBE2D2;gene_biotype=protein_coding	-0.267837	1.26e-06	0.267837
gene42735	101930665	LOC101930665	Gene;gene=LOC101930665	-1.07413	1.29e-06	1.07413
gene43686	55316	RSAD1	radical S-adenosyl methionine domain containing 1;gbkey=Gene;gene=RSAD1	0.367503	1.3e-06	-0.367503
gene42162	10514	MYBBP1A	MYB binding protein 1a;gbkey=Gene;gene=MYBBP1A;gene_biotype=protein_coding	0.273974	1.32e-06	-0.273974
gene21103	27297	CRCP	CGRP receptor component;gbkey=Gene;gene=CRCP;gene_biotype=protein_coding	-0.422769	1.32e-06	0.422769
gene42875	84081	NSRP1	nuclear speckle splicing regulatory protein 1;gbkey=Gene;gene=NSRP1;gene_biotype=protein_coding	-0.403457	1.34e-06	0.403457
gene44178	283989	TSEN54	tRNA splicing endonuclease subunit 54;gbkey=Gene;gene=TSEN54;gene_biotype=protein_coding	0.4569	1.35e-06	-0.4569
gene8124	101927482	LOC101927482	uncharacterized LOC101927482;gbkey=Gene;gene=LOC101927482	-1.27234	1.35e-06	1.27234
gene16311	51520	LARS	leucyl-tRNA synthetase;gbkey=Gene;gene=LARS;gene_biotype=protein_coding	-0.257385	1.36e-06	0.257385
gene2342	128338	DRAM2	DNA damage regulated autophagy modulator 2;gbkey=Gene;gene=DRAM2;gene_biotype=protein_coding	-0.465859	1.38e-06	0.465859
gene49872	64699	TMPRSS3	transmembrane protease%2C serine 3;gbkey=Gene;gene=TMPRSS3;gene_biotype=protein_coding	-0.383674	1.39e-06	0.383674
gene836	6118	RPA2	replication protein A2;gbkey=Gene;gene=RPA2;gene_biotype=protein_coding	0.373801	1.45e-06	-0.373801
gene27553	56243	KIAA1217	KIAA1217;gbkey=Gene;gene=KIAA1217;gene_biotype=protein_coding	-0.406784	1.47e-06	0.406784
gene47012	79177	ZNF576	zinc finger protein 576;gbkey=Gene;gene=ZNF576	0.638488	1.47e-06	-0.638488
gene20041	3955	LFNG	LFNG O-fucosylpeptide 3-beta-N-acetylglucosaminyltransferase;gbkey=Gene;gene=LFNG;gene_biotype=protein_coding	0.480622	1.47e-06	-0.480622
gene16063	9555	H2AFY	H2A histone family member Y;gbkey=Gene;gene=H2AFY;gene_biotype=protein_coding	0.250229	1.48e-06	-0.250229
gene1065	54955	C1orf109	chromosome 1 open reading frame 109;gbkey=Gene;gene=C1orf109	-0.339549	1.49e-06	0.339549
gene47187	9704	DHX34	DExH-box helicase 34;gbkey=Gene;gene=DHX34;gene_biotype=protein_coding	0.416801	1.5e-06	-0.416801
gene24341	528	ATP6V1C1	ATPase H+ transporting V1 subunit C1;gbkey=Gene;gene=ATP6V1C1;gene_biotype=protein_coding	0.413001	1.51e-06	-0.413001
gene37415	11161	C14orf1	chromosome 14 open reading frame 1;gbkey=Gene;gene=C14orf1;gene_biotype=protein_coding	0.450376	1.52e-06	-0.450376
gene40490	55313	CPPED1	calcineurin like phosphoesterase domain containing 1;gbkey=Gene;gene=CPPED1;gene_biotype=protein_coding	0.410472	1.53e-06	-0.410472
gene48005	692201	SNORD86	small nucleolar RNA%2C C/D box 86;gbkey=Gene;gene=SNORD86;gene_biotype=snoRNA	0.996096	1.56e-06	-0.996096
gene34640	387895	LINC00944	long intergenic non-protein coding RNA 944;gbkey=Gene;gene=LINC00944;gene_biotype=lncRNA	-0.635658	1.56e-06	0.635658
gene36991	10175	CNIH1	cornichon family AMPA receptor auxiliary protein 1;gbkey=Gene;gene=CNIH1;gene_biotype=protein_coding	-0.356127	1.57e-06	0.356127
gene42090	55720	TSR1	TSR1%2C ribosome maturation factor;gbkey=Gene;gene=TSR1	0.271406	1.66e-06	-0.271406
gene32951	440093	H3F3C	H3 histone family member 3C;gbkey=Gene;gene=H3F3C;gene_biotype=protein_coding	0.473182	1.66e-06	-0.473182
gene35946	85416	ZIC5	Zic family member 5;gbkey=Gene;gene=ZIC5	0.73667	1.74e-06	-0.73667
gene29069	63877	FAM204A	family with sequence similarity 204 member A;gbkey=Gene;gene=FAM204A;gene_biotype=protein_coding	-0.520882	1.74e-06	0.520882
gene42954	5717	PSMD11	proteasome 26S subunit%2C non-ATPase 11;gbkey=Gene;gene=PSMD11;gene_biotype=protein_coding	0.249994	1.74e-06	-0.249994
gene945	81629	TSSK3	testis specific serine kinase 3;gbkey=Gene;gene=TSSK3;gene_biotype=protein_coding	-1.07142	1.75e-06	1.07142
gene49729	266693	EZH2P1	enhancer of zeste 2 polycomb repressive complex 2 subunit pseudogene 1;gbkey=Gene;gene=EZH2P1;gene_biotype=pseudogene	-0.583898	1.76e-06	0.583898
gene30907	23625	FAM89B	family with sequence similarity 89 member B;gbkey=Gene;gene=FAM89B;gene_biotype=protein_coding	0.54424	1.77e-06	-0.54424
gene24412	56943	ENY2	ENY2%2C transcription and export complex 2 subunit;gbkey=Gene;gene=ENY2;gene_biotype=protein_coding	0.380465	1.77e-06	-0.380465
gene3238	2117	ETV3	ETS variant 3;gbkey=Gene;gene=ETV3;gene_biotype=protein_coding	-0.47708	1.81e-06	0.47708
gene42060	5306	PITPNA	phosphatidylinositol transfer protein alpha;gbkey=Gene;gene=PITPNA;gene_biotype=protein_coding	0.309522	1.82e-06	-0.309522
gene7979	54431	DNAJC10	DnaJ heat shock protein family (Hsp40) member C10;gbkey=Gene;gene=DNAJC10;gene_biotype=protein_coding	-0.269958	1.83e-06	0.269958
gene50197	7290	HIRA	histone cell cycle regulator;gbkey=Gene;gene=HIRA;gene_biotype=protein_coding	0.354076	1.85e-06	-0.354076
gene36970	30001	ERO1A	endoplasmic reticulum oxidoreductase 1 alpha;gbkey=Gene;gene=ERO1A;gene_biotype=protein_coding	0.32207	1.85e-06	-0.32207
gene23623	9821	RB1CC1	RB1 inducible coiled-coil 1;gbkey=Gene;gene=RB1CC1;gene_biotype=protein_coding	-0.405296	1.93e-06	0.405296
gene37944	4140	MARK3	microtubule affinity regulating kinase 3;gbkey=Gene;gene=MARK3;gene_biotype=protein_coding	-0.327934	1.93e-06	0.327934
gene47947	83541	FAM110A	family with sequence similarity 110 member A;gbkey=Gene;gene=FAM110A;gene_biotype=protein_coding	-0.628654	1.95e-06	0.628654
gene43400	113277	TMEM106A	transmembrane protein 106A;gbkey=Gene;gene=TMEM106A	-0.79134	1.97e-06	0.79134
gene28284	5033	P4HA1	prolyl 4-hydroxylase subunit alpha 1;gbkey=Gene;gene=P4HA1;gene_biotype=protein_coding	-0.313528	1.98e-06	0.313528
gene44141	2905	GRIN2C	glutamate ionotropic receptor NMDA type subunit 2C;gbkey=Gene;gene=GRIN2C;gene_biotype=protein_coding	1.02316	2e-06	-1.02316
gene31057	53838	C11orf24	chromosome 11 open reading frame 24;gbkey=Gene;gene=C11orf24;gene_biotype=protein_coding	0.3652	2e-06	-0.3652
gene27288	107984201	LOC107984201	Gene;gene=LOC107984201	0.484125	2.05e-06	-0.484125
gene32553	374443	LOC374443	C-type lectin domain family 2 member D pseudogene;gbkey=Gene;gene=LOC374443;gene_biotype=misc_RNA	-1.01099	2.08e-06	1.01099
gene11633	1181	CLCN2	chloride voltage-gated channel 2;gbkey=Gene;gene=CLCN2;gene_biotype=protein_coding	0.595456	2.08e-06	-0.595456
gene41785	3281	HSBP1	heat shock factor binding protein 1;gbkey=Gene;gene=HSBP1;gene_biotype=protein_coding	0.350284	2.1e-06	-0.350284
gene37422	55668	GPATCH2L	G-patch domain containing 2 like;gbkey=Gene;gene=GPATCH2L;gene_biotype=protein_coding	-0.427705	2.11e-06	0.427705
gene1310	5052	PRDX1	peroxiredoxin 1;gbkey=Gene;gene=PRDX1;gene_biotype=protein_coding	0.24009	2.14e-06	-0.24009
gene11803	79572	ATP13A3	ATPase 13A3;gbkey=Gene;gene=ATP13A3;gene_biotype=protein_coding	0.318397	2.16e-06	-0.318397
gene27263	79861	TUBAL3	tubulin alpha like 3;gbkey=Gene;gene=TUBAL3	0.737741	2.21e-06	-0.737741
gene46107	5585	PKN1	protein kinase N1;gbkey=Gene;gene=PKN1;gene_biotype=protein_coding	-0.25565	2.22e-06	0.25565
gene12903	57050	UTP3	UTP3%2C small subunit processome component homolog (S. cerevisiae);gbkey=Gene;gene=UTP3;gene_biotype=protein_coding	0.442228	2.23e-06	-0.442228
gene51700	100420159	RRM2P3	ribonucleotide reductase M2 polypeptide pseudogene 3;gbkey=Gene;gene=RRM2P3;gene_biotype=pseudogene	0.502752	2.24e-06	-0.502752
gene33296	400036	LOC400036	DEAD-box helicase 23 pseudogene;gbkey=Gene;gene=LOC400036;gene_biotype=pseudogene	0.547023	2.25e-06	-0.547023
gene39287	115752	DIS3L	DIS3 like exosome 3'-5' exoribonuclease;gbkey=Gene;gene=DIS3L;gene_biotype=protein_coding	0.429752	2.25e-06	-0.429752
gene31888	917	CD3G	CD3g molecule;gbkey=Gene;gene=CD3G;gene_biotype=protein_coding	0.555732	2.32e-06	-0.555732
gene7985	129401	NUP35	nucleoporin 35;gbkey=Gene;gene=NUP35;gene_biotype=protein_coding	0.44351	2.33e-06	-0.44351
gene48018	5786	PTPRA	protein tyrosine phosphatase%2C receptor type A;gbkey=Gene;gene=PTPRA;gene_biotype=protein_coding	0.276026	2.34e-06	-0.276026
gene2338	963	CD53	CD53 molecule;gbkey=Gene;gene=CD53;gene_biotype=protein_coding	0.257547	2.39e-06	-0.257547
gene10778	5361	PLXNA1	plexin A1;gbkey=Gene;gene=PLXNA1;gene_biotype=protein_coding	0.39996	2.42e-06	-0.39996
gene9904	91869	RFT1	RFT1 homolog;gbkey=Gene;gene=RFT1;gene_biotype=protein_coding	0.361801	2.43e-06	-0.361801
gene8263	150864	FAM117B	family with sequence similarity 117 member B;gbkey=Gene;gene=FAM117B;gene_biotype=protein_coding	0.814542	2.46e-06	-0.814542
gene11893	205564	SENP5	SUMO1/sentrin specific peptidase 5;gbkey=Gene;gene=SENP5	-0.429143	2.5e-06	0.429143
gene37407	10538	BATF	basic leucine zipper ATF-like transcription factor;gbkey=Gene;gene=BATF;gene_biotype=protein_coding	0.307723	2.52e-06	-0.307723
gene26910	23064	SETX	senataxin;gbkey=Gene;gene=SETX;gene_biotype=protein_coding	-0.363975	2.56e-06	0.363975
gene13372	51176	LEF1	lymphoid enhancer binding factor 1;gbkey=Gene;gene=LEF1;gene_biotype=protein_coding	0.285128	2.58e-06	-0.285128
gene10955	2047	EPHB1	EPH receptor B1;gbkey=Gene;gene=EPHB1;gene_biotype=protein_coding	0.840474	2.6e-06	-0.840474
gene20759	7378	UPP1	uridine phosphorylase 1;gbkey=Gene;gene=UPP1;gene_biotype=protein_coding	-1.03802	2.61e-06	1.03802
gene37489	145508	CEP128	centrosomal protein 128;gbkey=Gene;gene=CEP128;gene_biotype=protein_coding	-0.624485	2.63e-06	0.624485
gene18990	5550	PREP	prolyl endopeptidase;gbkey=Gene;gene=PREP;gene_biotype=protein_coding	0.441612	2.67e-06	-0.441612
gene39401	56965	PARP6	poly(ADP-ribose) polymerase family member 6;gbkey=Gene;gene=PARP6;gene_biotype=protein_coding	-0.440241	2.73e-06	0.440241
gene6415	647307	PEBP1P2	phosphatidylethanolamine binding protein 1 pseudogene 2;gbkey=Gene;gene=PEBP1P2;gene_biotype=pseudogene	0.483571	2.82e-06	-0.483571
gene9129	80746	TSEN2	tRNA splicing endonuclease subunit 2;gbkey=Gene;gene=TSEN2;gene_biotype=protein_coding	0.58416	2.92e-06	-0.58416
gene11413	84517	ACTRT3	actin related protein T3;gbkey=Gene;gene=ACTRT3;gene_biotype=protein_coding	1.11411	3.13e-06	-1.11411
gene43791	6827	SUPT4H1	SPT4 homolog%2C DSIF elongation factor subunit;gbkey=Gene;gene=SUPT4H1;gene_biotype=protein_coding	0.33012	3.13e-06	-0.33012
gene38815	11261	CHP1	calcineurin like EF-hand protein 1;gbkey=Gene;gene=CHP1;gene_biotype=protein_coding	0.322185	3.13e-06	-0.322185
gene29177	23172	FAM175B	family with sequence similarity 175 member B;gbkey=Gene;gene=FAM175B;gene_biotype=protein_coding	-0.454775	3.14e-06	0.454775
gene44499	64863	METTL4	methyltransferase like 4;gbkey=Gene;gene=METTL4;gene_biotype=protein_coding	-0.671179	3.18e-06	0.671179
gene31087	220064	ORAOV1	oral cancer overexpressed 1;gbkey=Gene;gene=ORAOV1;gene_biotype=protein_coding	-0.589595	3.2e-06	0.589595
gene23298	55893	ZNF395	zinc finger protein 395;gbkey=Gene;gene=ZNF395;gene_biotype=protein_coding	0.388262	3.26e-06	-0.388262
gene22439	285966	TCAF2	TRPM8 channel associated factor 2;gbkey=Gene;gene=TCAF2;gene_biotype=protein_coding	0.940132	3.27e-06	-0.940132
gene19986	101926963	LOC101926963	uncharacterized LOC101926963;gbkey=Gene;gene=LOC101926963	-0.418135	3.31e-06	0.418135
gene11132	2992	GYG1	glycogenin 1;gbkey=Gene;gene=GYG1;gene_biotype=protein_coding	0.520459	3.33e-06	-0.520459
gene2910	55204	GOLPH3L	golgi phosphoprotein 3 like;gbkey=Gene;gene=GOLPH3L;gene_biotype=protein_coding	-0.424202	3.36e-06	0.424202
gene13929	5356	PLRG1	pleiotropic regulator 1;gbkey=Gene;gene=PLRG1;gene_biotype=protein_coding	-0.352712	3.38e-06	0.352712
gene60147	4565	TRNI	Gene;gene=TRNI;gene_biotype=tRNA	1.26723	3.42e-06	-1.26723
gene13343	57117	INTS12	integrator complex subunit 12;gbkey=Gene;gene=INTS12;gene_biotype=protein_coding	-0.468693	3.43e-06	0.468693
gene4863	64388	GREM2	gremlin 2%2C DAN family BMP antagonist;gbkey=Gene;gene=GREM2;gene_biotype=protein_coding	1.35248	3.45e-06	-1.35248
gene13316	133308	SLC9B2	solute carrier family 9 member B2;gbkey=Gene;gene=SLC9B2;gene_biotype=protein_coding	0.38357	3.49e-06	-0.38357
gene36549	102724814	LOC102724814	uncharacterized LOC102724814;gbkey=Gene;gene=LOC102724814	-0.778777	3.5e-06	0.778777
gene42283	9744	ACAP1	ArfGAP with coiled-coil%2C ankyrin repeat and PH domains 1;gbkey=Gene;gene=ACAP1;gene_biotype=protein_coding	-0.267522	3.55e-06	0.267522
gene35111	5983	RFC3	replication factor C subunit 3;gbkey=Gene;gene=RFC3;gene_biotype=protein_coding	0.30786	3.56e-06	-0.30786
gene23340	92755	TUBBP1	tubulin beta pseudogene 1;gbkey=Gene;gene=TUBBP1;gene_biotype=pseudogene	0.307747	3.58e-06	-0.307747
gene33458	6231	RPS26	ribosomal protein S26;gbkey=Gene;gene=RPS26;gene_biotype=protein_coding	0.82325	3.66e-06	-0.82325
gene23111	23362	PSD3	pleckstrin and Sec7 domain containing 3;gbkey=Gene;gene=PSD3;gene_biotype=protein_coding	-0.808283	3.68e-06	0.808283
gene16950	100507602	TRIM52-AS1	TRIM52 antisense RNA 1 (head to head);gbkey=Gene;gene=TRIM52-AS1	-0.663704	3.77e-06	0.663704
gene13762	3600	IL15	interleukin 15;gbkey=Gene;gene=IL15;gene_biotype=protein_coding	-0.965663	3.85e-06	0.965663
gene12398	3516	RBPJ	recombination signal binding protein for immunoglobulin kappa J region;gbkey=Gene;gene=RBPJ;gene_biotype=protein_coding	0.335624	3.86e-06	-0.335624
gene39540	10099	TSPAN3	tetraspanin 3;gbkey=Gene;gene=TSPAN3;gene_biotype=protein_coding	0.304658	3.98e-06	-0.304658
gene41937	105371414	LOC105371414	uncharacterized LOC105371414;gbkey=Gene;gene=LOC105371414	-1.38154	4.17e-06	1.38154
gene36907	382	ARF6	ADP ribosylation factor 6;gbkey=Gene;gene=ARF6	-0.291093	4.41e-06	0.291093
gene45664	80700	UBXN6	UBX domain protein 6;gbkey=Gene;gene=UBXN6;gene_biotype=protein_coding	-0.360524	4.43e-06	0.360524
gene45771	10908	PNPLA6	patatin like phospholipase domain containing 6;gbkey=Gene;gene=PNPLA6;gene_biotype=protein_coding	0.374983	4.43e-06	-0.374983
gene1939	51100	SH3GLB1	SH3 domain containing GRB2 like endophilin B1;gbkey=Gene;gene=SH3GLB1;gene_biotype=protein_coding	-0.341011	4.59e-06	0.341011
gene9066	10093	ARPC4	actin related protein 2/3 complex subunit 4;gbkey=Gene;gene=ARPC4;gene_biotype=protein_coding	0.302258	4.66e-06	-0.302258
gene31900	23187	PHLDB1	pleckstrin homology like domain family B member 1;gbkey=Gene;gene=PHLDB1;gene_biotype=protein_coding	0.626275	4.66e-06	-0.626275
gene1928	57489	ODF2L	outer dense fiber of sperm tails 2 like;gbkey=Gene;gene=ODF2L;gene_biotype=protein_coding	-0.67271	4.67e-06	0.67271
gene3205	7203	CCT3	chaperonin containing TCP1 subunit 3;gbkey=Gene;gene=CCT3;gene_biotype=protein_coding	0.198202	4.69e-06	-0.198202
gene17253	6310	ATXN1	ataxin 1;gbkey=Gene;gene=ATXN1;gene_biotype=protein_coding	-0.325674	4.72e-06	0.325674
gene28603	84333	PCGF5	polycomb group ring finger 5;gbkey=Gene;gene=PCGF5;gene_biotype=protein_coding	-0.472819	4.74e-06	0.472819
gene49240	140685	ZBTB46	zinc finger and BTB domain containing 46;gbkey=Gene;gene=ZBTB46;gene_biotype=protein_coding	-0.893351	4.74e-06	0.893351
gene5226	9270	ITGB1BP1	integrin subunit beta 1 binding protein 1;gbkey=Gene;gene=ITGB1BP1;gene_biotype=protein_coding	0.260768	4.75e-06	-0.260768
gene3901	54953	C1orf27	chromosome 1 open reading frame 27;gbkey=Gene;gene=C1orf27;gene_biotype=protein_coding	-0.537376	4.76e-06	0.537376
gene9086	152302	CIDECP	cell death-inducing DFFA-like effector c pseudogene;gbkey=Gene;gene=CIDECP;gene_biotype=misc_RNA;gene_synonym=CICE	-1.11332	4.85e-06	1.11332
gene45744	56927	GPR108	G protein-coupled receptor 108;gbkey=Gene;gene=GPR108;gene_biotype=protein_coding	-0.526127	4.98e-06	0.526127
gene32092	64221	ROBO3	roundabout guidance receptor 3;gbkey=Gene;gene=ROBO3;gene_biotype=protein_coding	-0.699716	4.98e-06	0.699716
gene21891	7982	ST7	suppression of tumorigenicity 7;gbkey=Gene;gene=ST7;gene_biotype=protein_coding	-0.516293	5.03e-06	0.516293
gene38357	123606	NIPA1	non imprinted in Prader-Willi/Angelman syndrome 1;gbkey=Gene;gene=NIPA1;gene_biotype=protein_coding	-0.346382	5.09e-06	0.346382
gene365	9927	MFN2	mitofusin 2;gbkey=Gene;gene=MFN2;gene_biotype=protein_coding	0.260469	5.22e-06	-0.260469
gene32874	56938	ARNTL2	aryl hydrocarbon receptor nuclear translocator like 2;gbkey=Gene;gene=ARNTL2;gene_biotype=protein_coding	-0.302147	5.26e-06	0.302147
gene16521	1879	EBF1	early B-cell factor 1;gbkey=Gene;gene=EBF1;gene_biotype=protein_coding	-0.496706	5.34e-06	0.496706
gene11686	1974	EIF4A2	eukaryotic translation initiation factor 4A2;gbkey=Gene;gene=EIF4A2;gene_biotype=protein_coding	0.231342	5.35e-06	-0.231342
gene18923	23376	UFL1	UFM1 specific ligase 1;gbkey=Gene;gene=UFL1;gene_biotype=protein_coding	-0.508755	5.53e-06	0.508755
gene10575	4045	LSAMP	limbic system-associated membrane protein;gbkey=Gene;gene=LSAMP;gene_biotype=protein_coding	-0.652703	5.67e-06	0.652703
gene4080	29089	UBE2T	ubiquitin conjugating enzyme E2 T;gbkey=Gene;gene=UBE2T;gene_biotype=protein_coding	0.414908	5.73e-06	-0.414908
gene14392	10016	PDCD6	programmed cell death 6;gbkey=Gene;gene=PDCD6;gene_biotype=protein_coding	0.348863	5.74e-06	-0.348863
gene9574	55129	ANO10	anoctamin 10;gbkey=Gene;gene=ANO10;gene_biotype=protein_coding	-0.486578	5.83e-06	0.486578
gene48652	10904	BLCAP	bladder cancer associated protein;gbkey=Gene;gene=BLCAP;gene_biotype=protein_coding	0.358043	5.9e-06	-0.358043
gene178	127262	TPRG1L	tumor protein p63 regulated 1 like;gbkey=Gene;gene=TPRG1L;gene_biotype=protein_coding	0.414901	5.93e-06	-0.414901
gene41525	55794	DDX28	DEAD-box helicase 28;gbkey=Gene;gene=DDX28;gene_biotype=protein_coding	0.511717	5.96e-06	-0.511717
gene22062	340348	TSPAN33	tetraspanin 33;gbkey=Gene;gene=TSPAN33;gene_biotype=protein_coding	-0.4372	6.08e-06	0.4372
gene23196	8795	TNFRSF10B	TNF receptor superfamily member 10b;gbkey=Gene;gene=TNFRSF10B;gene_biotype=protein_coding	-0.25086	6.08e-06	0.25086
gene44914	84307	ZNF397	zinc finger protein 397;gbkey=Gene;gene=ZNF397;gene_biotype=protein_coding	-0.510679	6.15e-06	0.510679
gene23099	5108	PCM1	pericentriolar material 1;gbkey=Gene;gene=PCM1;gene_biotype=protein_coding	-0.272448	6.24e-06	0.272448
gene50946	23264	ZC3H7B	zinc finger CCCH-type containing 7B;gbkey=Gene;gene=ZC3H7B;gene_biotype=protein_coding	0.215561	6.24e-06	-0.215561
gene15819	5759	PTMAP2	prothymosin%2C alpha pseudogene 2;gbkey=Gene;gene=PTMAP2;gene_biotype=pseudogene	0.307659	6.26e-06	-0.307659
gene45562	55643	BTBD2	BTB domain containing 2;gbkey=Gene;gene=BTBD2	0.309854	6.27e-06	-0.309854
gene24868	9401	RECQL4	RecQ like helicase 4;gbkey=Gene;gene=RECQL4;gene_biotype=protein_coding	0.328023	6.27e-06	-0.328023
gene37111	326596	MAD2L1P1	MAD2 mitotic arrest deficient-like 1 (yeast) pseudogene 1;gbkey=Gene;gene=MAD2L1P1;gene_biotype=pseudogene;gene_synonym=MAD2L1P	0.481394	6.29e-06	-0.481394
gene11916	84248	FYTTD1	forty-two-three domain containing 1;gbkey=Gene;gene=FYTTD1;gene_biotype=protein_coding	0.34294	6.31e-06	-0.34294
gene8386	1373	CPS1	carbamoyl-phosphate synthase 1;gbkey=Gene;gene=CPS1;gene_biotype=protein_coding	0.792478	6.38e-06	-0.792478
gene26763	6136	RPL12	ribosomal protein L12;gbkey=Gene;gene=RPL12;gene_biotype=protein_coding	-0.256169	6.5e-06	0.256169
gene40184	90864	SPSB3	splA/ryanodine receptor domain and SOCS box containing 3;gbkey=Gene;gene=SPSB3;gene_biotype=protein_coding	-0.431699	6.51e-06	0.431699
gene42157	7326	UBE2G1	ubiquitin conjugating enzyme E2 G1;gbkey=Gene;gene=UBE2G1;gene_biotype=protein_coding	0.329187	6.52e-06	-0.329187
gene34457	5564	PRKAB1	protein kinase AMP-activated non-catalytic subunit beta 1;gbkey=Gene;gene=PRKAB1;gene_biotype=protein_coding	0.34562	6.52e-06	-0.34562
gene47069	10452	TOMM40	translocase of outer mitochondrial membrane 40;gbkey=Gene;gene=TOMM40;gene_biotype=protein_coding	0.26078	6.69e-06	-0.26078
gene8206	100874399	IMPDH1P10	inosine monophosphate dehydrogenase 1 pseudogene 10;gbkey=Gene;gene=IMPDH1P10;gene_biotype=pseudogene	-0.562966	6.83e-06	0.562966
gene13885	5188	GATB	glutamyl-tRNA amidotransferase subunit B;gbkey=Gene;gene=GATB;gene_biotype=protein_coding	0.491921	7.03e-06	-0.491921
gene44286	332	BIRC5	baculoviral IAP repeat containing 5;gbkey=Gene;gene=BIRC5;gene_biotype=protein_coding	0.24189	7.03e-06	-0.24189
gene8926	101927509	LOC101927509	Gene;gene=LOC101927509	-1.29975	7.12e-06	1.29975
gene17362	134997	PPIAP29	peptidylprolyl isomerase A pseudogene 29;gbkey=Gene;gene=PPIAP29;gene_biotype=pseudogene	-1.22627	7.16e-06	1.22627
gene38988	22995	CEP152	centrosomal protein 152;gbkey=Gene;gene=CEP152;gene_biotype=protein_coding	-0.477257	7.2e-06	0.477257
gene42278	6517	SLC2A4	solute carrier family 2 member 4;gbkey=Gene;gene=SLC2A4;gene_biotype=protein_coding	1.23232	7.2e-06	-1.23232
gene22147	84912	SLC35B4	solute carrier family 35 member B4;gbkey=Gene;gene=SLC35B4;gene_biotype=protein_coding	0.404056	7.24e-06	-0.404056
gene49640	7074	TIAM1	T-cell lymphoma invasion and metastasis 1;gbkey=Gene;gene=TIAM1	0.831546	7.27e-06	-0.831546
gene4065	10440	TIMM17A	translocase of inner mitochondrial membrane 17 homolog A (yeast);gbkey=Gene;gene=TIMM17A;gene_biotype=protein_coding	0.314974	7.4e-06	-0.314974
gene20251	9734	HDAC9	histone deacetylase 9;gbkey=Gene;gene=HDAC9;gene_biotype=protein_coding	-1.17871	7.47e-06	1.17871
gene33600	23041	MON2	MON2 homolog%2C regulator of endosome-to-Golgi trafficking;gbkey=Gene;gene=MON2	-0.429007	7.48e-06	0.429007
gene16099	51306	FAM13B	family with sequence similarity 13 member B;gbkey=Gene;gene=FAM13B;gene_biotype=protein_coding	-0.396637	7.5e-06	0.396637
gene48550	84905	ZNF341	zinc finger protein 341;gbkey=Gene;gene=ZNF341	1.01553	7.62e-06	-1.01553
gene19494	85021	REPS1	RALBP1 associated Eps domain containing 1;gbkey=Gene;gene=REPS1;gene_biotype=protein_coding	-0.305769	7.67e-06	0.305769
gene38673	55505	NOP10	NOP10 ribonucleoprotein;gbkey=Gene;gene=NOP10;gene_biotype=protein_coding	0.315956	7.7e-06	-0.315956
gene36339	9878	TOX4	TOX high mobility group box family member 4;gbkey=Gene;gene=TOX4;gene_biotype=protein_coding	-0.301202	7.75e-06	0.301202
gene32296	79602	ADIPOR2	adiponectin receptor 2;gbkey=Gene;gene=ADIPOR2;gene_biotype=protein_coding	0.276091	7.81e-06	-0.276091
gene35313	103752581	LINC01055	long intergenic non-protein coding RNA 1055;gbkey=Gene;gene=LINC01055	1.21797	7.81e-06	-1.21797
gene1279	11004	KIF2C	kinesin family member 2C;gbkey=Gene;gene=KIF2C;gene_biotype=protein_coding	0.260112	7.83e-06	-0.260112
gene6134	554251	FBXO48	F-box protein 48;gbkey=Gene;gene=FBXO48	-0.852314	7.9e-06	0.852314
gene17212	10048	RANBP9	RAN binding protein 9;gbkey=Gene;gene=RANBP9;gene_biotype=protein_coding	-0.318306	7.97e-06	0.318306
gene19103	117247	SLC16A10	solute carrier family 16 member 10;gbkey=Gene;gene=SLC16A10;gene_biotype=protein_coding	1.02348	8.02e-06	-1.02348
gene52300	1349	COX7B	cytochrome c oxidase subunit 7B;gbkey=Gene;gene=COX7B;gene_biotype=protein_coding	0.339199	8.11e-06	-0.339199
gene34427	51347	TAOK3	TAO kinase 3;gbkey=Gene;gene=TAOK3;gene_biotype=protein_coding	-0.307272	8.12e-06	0.307272
gene19572	84085	FBXO30	F-box protein 30;gbkey=Gene;gene=FBXO30;gene_biotype=protein_coding	-0.387484	8.26e-06	0.387484
gene50504	6634	SNRPD3	small nuclear ribonucleoprotein D3 polypeptide;gbkey=Gene;gene=SNRPD3;gene_biotype=protein_coding	0.243911	8.29e-06	-0.243911
gene10681	83666	PARP9	poly(ADP-ribose) polymerase family member 9;gbkey=Gene;gene=PARP9;gene_biotype=protein_coding	0.647734	8.6e-06	-0.647734
gene28239	1979	EIF4EBP2	eukaryotic translation initiation factor 4E binding protein 2;gbkey=Gene;gene=EIF4EBP2;gene_biotype=protein_coding	0.30924	8.82e-06	-0.30924
gene38902	4236	MFAP1	microfibrillar associated protein 1;gbkey=Gene;gene=MFAP1	0.368917	8.87e-06	-0.368917
gene20711	83605	CCM2	CCM2 scaffolding protein;gbkey=Gene;gene=CCM2;gene_biotype=protein_coding	0.524098	8.87e-06	-0.524098
gene16948	101928649	CTC-338M12.4	uncharacterized LOC101928649;gbkey=Gene;gene=CTC-338M12.4	-0.832788	9.01e-06	0.832788
gene44756	57534	MIB1	mindbomb E3 ubiquitin protein ligase 1;gbkey=Gene;gene=MIB1;gene_biotype=protein_coding	-0.340867	9.04e-06	0.340867
gene37586	801	CALM1	calmodulin 1;gbkey=Gene;gene=CALM1;gene_biotype=protein_coding	0.218204	9.11e-06	-0.218204
gene841	653566	SPCS2P4	signal peptidase complex subunit 2 homolog (S. cerevisiae) pseudogene 4;gbkey=Gene;gene=SPCS2P4;gene_biotype=pseudogene	-0.454722	9.21e-06	0.454722
gene38401	6638	SNRPN	small nuclear ribonucleoprotein polypeptide N;gbkey=Gene;gene=SNRPN;gene_biotype=protein_coding	-0.342619	9.41e-06	0.342619
gene46389	148206	ZNF714	zinc finger protein 714;gbkey=Gene;gene=ZNF714	-0.410185	9.42e-06	0.410185
gene19609	85313	PPIL4	peptidylprolyl isomerase like 4;gbkey=Gene;gene=PPIL4;gene_biotype=protein_coding	-0.377932	9.45e-06	0.377932
gene14407	55722	CEP72	centrosomal protein 72;gbkey=Gene;gene=CEP72	-0.473702	9.54e-06	0.473702
gene8582	266724	HSPA9P1	heat shock protein family A (Hsp70) member 9 pseudogene 1;gbkey=Gene;gene=HSPA9P1;gene_biotype=pseudogene;gene_synonym=HSPA9BP,HSPA9P	-0.273338	9.65e-06	0.273338
gene41204	85407	NKD1	naked cuticle homolog 1;gbkey=Gene;gene=NKD1;gene_biotype=protein_coding	-1.33369	9.92e-06	1.33369
gene8536	3300	DNAJB2	DnaJ heat shock protein family (Hsp40) member B2;gbkey=Gene;gene=DNAJB2;gene_biotype=protein_coding	-0.407032	9.95e-06	0.407032
gene13154	51170	HSD17B11	hydroxysteroid 17-beta dehydrogenase 11;gbkey=Gene;gene=HSD17B11;gene_biotype=protein_coding	-0.367822	9.96e-06	0.367822
gene43371	28958	COA3	cytochrome c oxidase assembly factor 3;gbkey=Gene;gene=COA3;gene_biotype=protein_coding	0.577922	1e-05	-0.577922
gene48499	81572	PDRG1	p53 and DNA damage regulated 1;gbkey=Gene;gene=PDRG1;gene_biotype=protein_coding	-0.317832	1e-05	0.317832
gene20395	3207	HOXA11	homeobox A11;gbkey=Gene;gene=HOXA11;gene_biotype=protein_coding	-0.486829	1.01e-05	0.486829
gene35211	11193	WBP4	WW domain binding protein 4;gbkey=Gene;gene=WBP4;gene_biotype=protein_coding	-0.471545	1.01e-05	0.471545
gene26623	253039	PSMD5-AS1	PSMD5 antisense RNA 1 (head to head);gbkey=Gene;gene=PSMD5-AS1	-0.598443	1.01e-05	0.598443
gene52757	10857	PGRMC1	progesterone receptor membrane component 1;gbkey=Gene;gene=PGRMC1;gene_biotype=protein_coding	0.244534	1.02e-05	-0.244534
gene19958	5134	PDCD2	programmed cell death 2;gbkey=Gene;gene=PDCD2;gene_biotype=protein_coding	0.287164	1.03e-05	-0.287164
gene7809	1745	DLX1	distal-less homeobox 1;gbkey=Gene;gene=DLX1	0.751154	1.04e-05	-0.751154
gene9824	29890	RBM15B	RNA binding motif protein 15B;gbkey=Gene;gene=RBM15B;gene_biotype=protein_coding	0.297352	1.05e-05	-0.297352
gene46532	10775	POP4	POP4 homolog%2C ribonuclease P/MRP subunit;gbkey=Gene;gene=POP4;gene_biotype=protein_coding	0.345141	1.06e-05	-0.345141
gene46223	84705	GTPBP3	GTP binding protein 3 (mitochondrial);gbkey=Gene;gene=GTPBP3;gene_biotype=protein_coding	0.310167	1.07e-05	-0.310167
gene331	5394	EXOSC10	exosome component 10;gbkey=Gene;gene=EXOSC10;gene_biotype=protein_coding	-0.255405	1.08e-05	0.255405
gene38001	2972	BRF1	BRF1%2C RNA polymerase III transcription initiation factor subunit;gbkey=Gene;gene=BRF1;gene_biotype=protein_coding	0.418868	1.09e-05	-0.418868
gene30913	6494	SIPA1	signal-induced proliferation-associated 1;gbkey=Gene;gene=SIPA1;gene_biotype=protein_coding	0.356848	1.09e-05	-0.356848
gene24417	55638	SYBU	syntabulin;gbkey=Gene;gene=SYBU;gene_biotype=protein_coding	1.33544	1.1e-05	-1.33544
gene24401	3646	EIF3E	eukaryotic translation initiation factor 3 subunit E;gbkey=Gene;gene=EIF3E;gene_biotype=protein_coding	-0.211154	1.1e-05	0.211154
gene48144	182	JAG1	jagged 1;gbkey=Gene;gene=JAG1;gene_biotype=protein_coding	-0.469045	1.11e-05	0.469045
gene27707	80314	EPC1	enhancer of polycomb homolog 1;gbkey=Gene;gene=EPC1;gene_biotype=protein_coding	-0.456479	1.11e-05	0.456479
gene7159	84365	NIFK	nucleolar protein interacting with the FHA domain of MKI67;gbkey=Gene;gene=NIFK;gene_biotype=protein_coding	0.277959	1.12e-05	-0.277959
gene32081	54414	SIAE	sialic acid acetylesterase;gbkey=Gene;gene=SIAE;gene_biotype=protein_coding	0.582003	1.12e-05	-0.582003
gene12125	80273	GRPEL1	GrpE like 1%2C mitochondrial;gbkey=Gene;gene=GRPEL1;gene_biotype=protein_coding	0.31107	1.13e-05	-0.31107
gene44165	79902	NUP85	nucleoporin 85;gbkey=Gene;gene=NUP85;gene_biotype=protein_coding	0.30739	1.13e-05	-0.30739
gene3115	103	ADAR	adenosine deaminase%2C RNA specific;gbkey=Gene;gene=ADAR;gene_biotype=protein_coding	0.24496	1.14e-05	-0.24496
gene30925	1072	CFL1	cofilin 1;gbkey=Gene;gene=CFL1;gene_biotype=protein_coding	0.209494	1.14e-05	-0.209494
gene42035	79850	FAM57A	family with sequence similarity 57 member A;gbkey=Gene;gene=FAM57A;gene_biotype=protein_coding	0.458952	1.15e-05	-0.458952
gene16173	4695	NDUFA2	NADH:ubiquinone oxidoreductase subunit A2;gbkey=Gene;gene=NDUFA2;gene_biotype=protein_coding	0.368344	1.16e-05	-0.368344
gene2188	1901	S1PR1	sphingosine-1-phosphate receptor 1;gbkey=Gene;gene=S1PR1;gene_biotype=protein_coding	0.322766	1.16e-05	-0.322766
gene43852	84669	USP32	ubiquitin specific peptidase 32;gbkey=Gene;gene=USP32;gene_biotype=protein_coding	-0.369401	1.17e-05	0.369401
gene4512	100287497	LOC100287497	septin 7 pseudogene;gbkey=Gene;gene=LOC100287497;gene_biotype=misc_RNA	-1.19838	1.19e-05	1.19838
gene32788	728688	LOC728688	ubiquitin like with PHD and ring finger domains 1 pseudogene;gbkey=Gene;gene=LOC728688;gene_biotype=pseudogene	0.480414	1.19e-05	-0.480414
gene26966	266655	LINC00094	long intergenic non-protein coding RNA 94;gbkey=Gene;gene=LINC00094;gene_biotype=lncRNA	0.521874	1.19e-05	-0.521874
gene2371	11218	DDX20	DEAD-box helicase 20;gbkey=Gene;gene=DDX20;gene_biotype=protein_coding	0.365206	1.2e-05	-0.365206
gene290	199953	TMEM201	transmembrane protein 201;gbkey=Gene;gene=TMEM201;gene_biotype=protein_coding	0.313922	1.21e-05	-0.313922
gene16785	27166	PRELID1	PRELI domain containing 1;gbkey=Gene;gene=PRELID1;gene_biotype=protein_coding	0.217867	1.22e-05	-0.217867
gene1504	55706	NDC1	NDC1 transmembrane nucleoporin;gbkey=Gene;gene=NDC1;gene_biotype=protein_coding	0.279218	1.22e-05	-0.279218
gene44302	9267	CYTH1	cytohesin 1;gbkey=Gene;gene=CYTH1;gene_biotype=protein_coding	-0.280094	1.23e-05	0.280094
gene40416	5373	PMM2	phosphomannomutase 2;gbkey=Gene;gene=PMM2;gene_biotype=protein_coding	-0.28207	1.23e-05	0.28207
gene28373	11128	POLR3A	RNA polymerase III subunit A;gbkey=Gene;gene=POLR3A;gene_biotype=protein_coding	0.367455	1.24e-05	-0.367455
gene7560	26225	ARL5A	ADP ribosylation factor like GTPase 5A;gbkey=Gene;gene=ARL5A;gene_biotype=protein_coding	0.320405	1.24e-05	-0.320405
gene11833	347	APOD	apolipoprotein D;gbkey=Gene;gene=APOD	-0.379234	1.24e-05	0.379234
gene11596	100505687	LINC00888	long intergenic non-protein coding RNA 888;gbkey=Gene;gene=LINC00888	-0.612602	1.25e-05	0.612602
gene26751	23099	ZBTB43	zinc finger and BTB domain containing 43;gbkey=Gene;gene=ZBTB43;gene_biotype=protein_coding	-0.480204	1.25e-05	0.480204
gene37267	6430	SRSF5	serine and arginine rich splicing factor 5;gbkey=Gene;gene=SRSF5;gene_biotype=protein_coding	0.243489	1.27e-05	-0.243489
gene45203	3998	LMAN1	lectin%2C mannose binding 1;gbkey=Gene;gene=LMAN1;gene_biotype=protein_coding	-0.256928	1.27e-05	0.256928
gene8698	9290	GPR55	G protein-coupled receptor 55;gbkey=Gene;gene=GPR55;gene_biotype=protein_coding	-0.378669	1.27e-05	0.378669
gene30915	5970	RELA	RELA proto-oncogene%2C NF-kB subunit;gbkey=Gene;gene=RELA;gene_biotype=protein_coding	-0.280835	1.29e-05	0.280835
gene38411	692236	SNORD116@	small nucleolar RNA%2C C/D box 116 cluster;gbkey=Gene;gene=SNORD116@;gene_biotype=other	0.457861	1.29e-05	-0.457861
gene8236	8324	FZD7	frizzled class receptor 7;gbkey=Gene;gene=FZD7;gene_biotype=protein_coding	0.97403	1.29e-05	-0.97403
gene3133	1944	EFNA3	ephrin A3;gbkey=Gene;gene=EFNA3;gene_biotype=protein_coding	0.736627	1.31e-05	-0.736627
gene23253	5520	PPP2R2A	protein phosphatase 2 regulatory subunit Balpha;gbkey=Gene;gene=PPP2R2A;gene_biotype=protein_coding	-0.278151	1.34e-05	0.278151
gene11917	84859	LRCH3	leucine rich repeats and calponin homology domain containing 3;gbkey=Gene;gene=LRCH3	-0.35838	1.34e-05	0.35838
gene34263	121642	ALKBH2	alkB homolog 2%2C alpha-ketoglutarate dependent dioxygenase;gbkey=Gene;gene=ALKBH2;gene_biotype=protein_coding	0.417556	1.36e-05	-0.417556
gene1008	9202	ZMYM4	zinc finger MYM-type containing 4;gbkey=Gene;gene=ZMYM4;gene_biotype=protein_coding	-0.308233	1.37e-05	0.308233
gene47341	160	AP2A1	adaptor related protein complex 2 alpha 1 subunit;gbkey=Gene;gene=AP2A1;gene_biotype=protein_coding	0.270511	1.37e-05	-0.270511
gene51837	11040	PIM2	Pim-2 proto-oncogene%2C serine/threonine kinase;gbkey=Gene;gene=PIM2	0.289729	1.38e-05	-0.289729
gene46274	170463	SSBP4	single stranded DNA binding protein 4;gbkey=Gene;gene=SSBP4	0.290198	1.39e-05	-0.290198
gene38845	23339	VPS39	VPS39%2C HOPS complex subunit;gbkey=Gene;gene=VPS39;gene_biotype=protein_coding	-0.348473	1.39e-05	0.348473
gene17453	11119	BTN3A1	butyrophilin subfamily 3 member A1;gbkey=Gene;gene=BTN3A1;gene_biotype=protein_coding	-0.553174	1.39e-05	0.553174
gene37430	22846	VASH1	vasohibin 1;gbkey=Gene;gene=VASH1;gene_biotype=protein_coding	0.399832	1.39e-05	-0.399832
gene20394	3206	HOXA10	homeobox A10;gbkey=Gene;gene=HOXA10;gene_biotype=protein_coding	0.425503	1.4e-05	-0.425503
gene51841	56850	GRIPAP1	GRIP1 associated protein 1;gbkey=Gene;gene=GRIPAP1;gene_biotype=protein_coding	-0.305385	1.41e-05	0.305385
gene23459	83877	TM2D2	TM2 domain containing 2;gbkey=Gene;gene=TM2D2;gene_biotype=protein_coding	0.470799	1.44e-05	-0.470799
gene19614	9113	LATS1	large tumor suppressor kinase 1;gbkey=Gene;gene=LATS1;gene_biotype=protein_coding	-0.344932	1.44e-05	0.344932
gene24465	169026	SLC30A8	solute carrier family 30 member 8;gbkey=Gene;gene=SLC30A8;gene_biotype=protein_coding	-0.869718	1.46e-05	0.869718
gene3081	200186	CRTC2	CREB regulated transcription coactivator 2;gbkey=Gene;gene=CRTC2;gene_biotype=protein_coding	-0.316823	1.51e-05	0.316823
gene14642	107986408	LOC107986408	Gene;gene=LOC107986408	-1.11921	1.53e-05	1.11921
gene13088	58478	ENOPH1	enolase-phosphatase 1;gbkey=Gene;gene=ENOPH1;gene_biotype=protein_coding	-0.391666	1.53e-05	0.391666
gene47117	23403	FBXO46	F-box protein 46;gbkey=Gene;gene=FBXO46;gene_biotype=protein_coding	0.434498	1.53e-05	-0.434498
gene33770	23011	RAB21	RAB21%2C member RAS oncogene family;gbkey=Gene;gene=RAB21	-0.32617	1.54e-05	0.32617
gene186	57470	LRRC47	leucine rich repeat containing 47;gbkey=Gene;gene=LRRC47	0.311185	1.55e-05	-0.311185
gene30941	8815	BANF1	barrier to autointegration factor 1;gbkey=Gene;gene=BANF1;gene_biotype=protein_coding	0.269001	1.56e-05	-0.269001
gene51879	1184	CLCN5	chloride voltage-gated channel 5;gbkey=Gene;gene=CLCN5;gene_biotype=protein_coding	-0.617046	1.57e-05	0.617046
gene45857	10781	ZNF266	zinc finger protein 266;gbkey=Gene;gene=ZNF266;gene_biotype=protein_coding	-0.497535	1.59e-05	0.497535
gene32821	6660	SOX5	SRY-box 5;gbkey=Gene;gene=SOX5;gene_biotype=protein_coding	0.989035	1.61e-05	-0.989035
gene7021	84524	ZC3H8	zinc finger CCCH-type containing 8;gbkey=Gene;gene=ZC3H8;gene_biotype=protein_coding	-0.396588	1.64e-05	0.396588
gene38914	80208	SPG11	spastic paraplegia 11 (autosomal recessive);gbkey=Gene;gene=SPG11;gene_biotype=protein_coding	-0.411342	1.65e-05	0.411342
gene7789	26003	GORASP2	golgi reassembly stacking protein 2;gbkey=Gene;gene=GORASP2;gene_biotype=protein_coding	-0.235678	1.65e-05	0.235678
gene41586	11269	DDX19B	DEAD-box helicase 19B;gbkey=Gene;gene=DDX19B;gene_biotype=protein_coding	-0.35662	1.66e-05	0.35662
gene8635	84236	RHBDD1	rhomboid domain containing 1;gbkey=Gene;gene=RHBDD1;gene_biotype=protein_coding	-0.365566	1.68e-05	0.365566
gene27278	2665	GDI2	GDP dissociation inhibitor 2;gbkey=Gene;gene=GDI2;gene_biotype=protein_coding	0.210275	1.69e-05	-0.210275
gene46298	284439	SLC25A42	solute carrier family 25 member 42;gbkey=Gene;gene=SLC25A42	-0.512697	1.71e-05	0.512697
gene28707	84458	LCOR	ligand dependent nuclear receptor corepressor;gbkey=Gene;gene=LCOR;gene_biotype=protein_coding	-0.39149	1.74e-05	0.39149
gene29091	7073	TIAL1	TIA1 cytotoxic granule associated RNA binding protein like 1;gbkey=Gene;gene=TIAL1;gene_biotype=protein_coding	-0.259583	1.77e-05	0.259583
gene21137	64940	STAG3L4	stromal antigen 3-like 4 (pseudogene);gbkey=Gene;gene=STAG3L4;gene_biotype=misc_RNA;gene_synonym=STAG3L4P	-0.763394	1.78e-05	0.763394
gene3687	55157	DARS2	aspartyl-tRNA synthetase 2%2C mitochondrial;gbkey=Gene;gene=DARS2;gene_biotype=protein_coding	0.352834	1.79e-05	-0.352834
gene9331	8320	EOMES	eomesodermin;gbkey=Gene;gene=EOMES;gene_biotype=protein_coding	1.21981	1.81e-05	-1.21981
gene33461	5036	PA2G4	proliferation-associated 2G4;gbkey=Gene;gene=PA2G4;gene_biotype=protein_coding	0.221517	1.83e-05	-0.221517
gene25980	80318	GKAP1	G kinase anchoring protein 1;gbkey=Gene;gene=GKAP1;gene_biotype=protein_coding	-0.907328	1.83e-05	0.907328
gene41759	80790	CMIP	c-Maf inducing protein;gbkey=Gene;gene=CMIP;gene_biotype=protein_coding	0.425341	1.88e-05	-0.425341
gene447	114827	FHAD1	forkhead associated phosphopeptide binding domain 1;gbkey=Gene;gene=FHAD1	-0.399946	1.91e-05	0.399946
gene28066	7321	UBE2D1	ubiquitin conjugating enzyme E2 D1;gbkey=Gene;gene=UBE2D1;gene_biotype=protein_coding	0.510007	1.92e-05	-0.510007
gene29739	6764	ST5	suppression of tumorigenicity 5;gbkey=Gene;gene=ST5;gene_biotype=protein_coding	-0.805808	1.93e-05	0.805808
gene817	9064	MAP3K6	mitogen-activated protein kinase kinase kinase 6;gbkey=Gene;gene=MAP3K6;gene_biotype=protein_coding	0.396072	2e-05	-0.396072
gene33497	10728	PTGES3	prostaglandin E synthase 3;gbkey=Gene;gene=PTGES3;gene_biotype=protein_coding	0.217482	2e-05	-0.217482
gene43348	4669	NAGLU	N-acetyl-alpha-glucosaminidase;gbkey=Gene;gene=NAGLU;gene_biotype=protein_coding	0.450652	2.03e-05	-0.450652
gene4789	9453	GGPS1	geranylgeranyl diphosphate synthase 1;gbkey=Gene;gene=GGPS1;gene_biotype=protein_coding	-0.518365	2.04e-05	0.518365
gene48575	23054	NCOA6	nuclear receptor coactivator 6;gbkey=Gene;gene=NCOA6;gene_biotype=protein_coding	-0.290782	2.06e-05	0.290782
gene48844	5476	CTSA	cathepsin A;gbkey=Gene;gene=CTSA;gene_biotype=protein_coding	0.220765	2.08e-05	-0.220765
gene30286	23788	MTCH2	mitochondrial carrier 2;gbkey=Gene;gene=MTCH2;gene_biotype=protein_coding	0.237791	2.09e-05	-0.237791
gene41303	11051	NUDT21	nudix hydrolase 21;gbkey=Gene;gene=NUDT21;gene_biotype=protein_coding	0.253219	2.09e-05	-0.253219
gene1235	23334	SZT2	seizure threshold 2 homolog (mouse);gbkey=Gene;gene=SZT2;gene_biotype=protein_coding	-0.37196	2.15e-05	0.37196
gene32433	7167	TPI1	triosephosphate isomerase 1;gbkey=Gene;gene=TPI1;gene_biotype=protein_coding	0.201905	2.17e-05	-0.201905
gene18467	730101	LOC730101	uncharacterized LOC730101;gbkey=Gene;gene=LOC730101	0.404425	2.19e-05	-0.404425
gene15360	728769	SCAMP1-AS1	SCAMP1 antisense RNA 1;gbkey=Gene;gene=SCAMP1-AS1	-0.744621	2.19e-05	0.744621
gene46865	208	AKT2	AKT serine/threonine kinase 2;gbkey=Gene;gene=AKT2;gene_biotype=protein_coding	0.243186	2.23e-05	-0.243186
gene27135	85026	ARRDC1-AS1	ARRDC1 antisense RNA 1;gbkey=Gene;gene=ARRDC1-AS1;gene_biotype=lncRNA	-0.493675	2.23e-05	0.493675
gene29960	10196	PRMT3	protein arginine methyltransferase 3;gbkey=Gene;gene=PRMT3;gene_biotype=protein_coding	-0.217986	2.25e-05	0.217986
gene39159	663	BNIP2	BCL2 interacting protein 2;gbkey=Gene;gene=BNIP2;gene_biotype=protein_coding	-0.324648	2.27e-05	0.324648
gene6178	6637	SNRPG	small nuclear ribonucleoprotein polypeptide G;gbkey=Gene;gene=SNRPG;gene_biotype=protein_coding	0.425409	2.28e-05	-0.425409
gene30269	10062	NR1H3	nuclear receptor subfamily 1 group H member 3;gbkey=Gene;gene=NR1H3;gene_biotype=protein_coding	0.888493	2.29e-05	-0.888493
gene21212	83451	ABHD11	abhydrolase domain containing 11;gbkey=Gene;gene=ABHD11;gene_biotype=protein_coding	0.593721	2.31e-05	-0.593721
gene46610	10054	UBA2	ubiquitin like modifier activating enzyme 2;gbkey=Gene;gene=UBA2;gene_biotype=protein_coding	-0.234778	2.31e-05	0.234778
gene47440	945	CD33	CD33 molecule;gbkey=Gene;gene=CD33;gene_biotype=protein_coding	0.420466	2.32e-05	-0.420466
gene37579	55775	TDP1	tyrosyl-DNA phosphodiesterase 1;gbkey=Gene;gene=TDP1	0.363903	2.33e-05	-0.363903
gene8175	26010	SPATS2L	spermatogenesis associated serine rich 2 like;gbkey=Gene;gene=SPATS2L;gene_biotype=protein_coding	-0.244513	2.34e-05	0.244513
gene41534	84138	SLC7A6OS	solute carrier family 7 member 6 opposite strand;gbkey=Gene;gene=SLC7A6OS	-0.478668	2.34e-05	0.478668
gene28730	118812	MORN4	MORN repeat containing 4;gbkey=Gene;gene=MORN4;gene_biotype=protein_coding	-0.706065	2.37e-05	0.706065
gene9764	327	APEH	acylaminoacyl-peptide hydrolase;gbkey=Gene;gene=APEH;gene_biotype=protein_coding	0.224421	2.39e-05	-0.224421
gene40867	79447	PAGR1	PAXIP1 associated glutamate rich protein 1;gbkey=Gene;gene=PAGR1;gene_biotype=protein_coding	0.283538	2.43e-05	-0.283538
gene40990	10308	ZNF267	zinc finger protein 267;gbkey=Gene;gene=ZNF267;gene_biotype=protein_coding	-0.342705	2.43e-05	0.342705
gene7515	26122	EPC2	enhancer of polycomb homolog 2;gbkey=Gene;gene=EPC2;gene_biotype=protein_coding	-0.441524	2.43e-05	0.441524
gene19173	221294	NT5DC1	5'-nucleotidase domain containing 1;gbkey=Gene;gene=NT5DC1;gene_biotype=protein_coding	0.373821	2.55e-05	-0.373821
gene39509	10073	SNUPN	snurportin 1;gbkey=Gene;gene=SNUPN;gene_biotype=protein_coding	0.488067	2.58e-05	-0.488067
gene45199	100286992	LOC100286992	signal recognition particle 19kDa pseudogene;gbkey=Gene;gene=LOC100286992;gene_biotype=pseudogene	-0.721915	2.6e-05	0.721915
gene47260	587	BCAT2	branched chain amino acid transaminase 2;gbkey=Gene;gene=BCAT2;gene_biotype=protein_coding	0.338376	2.61e-05	-0.338376
gene10183	100288801	FRG2C	FSHD region gene 2 family member C;gbkey=Gene;gene=FRG2C	0.402047	2.63e-05	-0.402047
gene28722	5223	PGAM1	phosphoglycerate mutase 1;gbkey=Gene;gene=PGAM1;gene_biotype=protein_coding	0.269566	2.66e-05	-0.269566
gene34846	2700	GJA3	gap junction protein alpha 3;gbkey=Gene;gene=GJA3;gene_biotype=protein_coding	0.461092	2.7e-05	-0.461092
gene2770	607	BCL9	B-cell CLL/lymphoma 9;gbkey=Gene;gene=BCL9;gene_biotype=protein_coding	0.459576	2.71e-05	-0.459576
gene3520	7371	UCK2	uridine-cytidine kinase 2;gbkey=Gene;gene=UCK2;gene_biotype=protein_coding	0.245871	2.75e-05	-0.245871
gene43445	339201	ASB16-AS1	ASB16 antisense RNA 1;gbkey=Gene;gene=ASB16-AS1;gene_biotype=lncRNA	-0.737895	2.75e-05	0.737895
gene23616	115294	PCMTD1	protein-L-isoaspartate (D-aspartate) O-methyltransferase domain containing 1;gbkey=Gene;gene=PCMTD1	-0.49172	2.75e-05	0.49172
gene39262	10845	CLPX	caseinolytic mitochondrial matrix peptidase chaperone subunit;gbkey=Gene;gene=CLPX	-0.321614	2.77e-05	0.321614
gene35647	11278	KLF12	Kruppel like factor 12;gbkey=Gene;gene=KLF12;gene_biotype=protein_coding	-0.519194	2.9e-05	0.519194
gene1675	205	AK4	adenylate kinase 4;gbkey=Gene;gene=AK4;gene_biotype=protein_coding	0.323013	2.91e-05	-0.323013
gene20457	10392	NOD1	nucleotide binding oligomerization domain containing 1;gbkey=Gene;gene=NOD1;gene_biotype=protein_coding	0.73533	2.91e-05	-0.73533
gene14394	57491	AHRR	aryl-hydrocarbon receptor repressor;gbkey=Gene;gene=AHRR;gene_biotype=protein_coding	-0.401173	2.91e-05	0.401173
gene41512	57215	THAP11	THAP domain containing 11;gbkey=Gene;gene=THAP11;gene_biotype=protein_coding	0.351815	2.92e-05	-0.351815
gene48032	83959	SLC4A11	solute carrier family 4 member 11;gbkey=Gene;gene=SLC4A11;gene_biotype=protein_coding	0.541869	2.94e-05	-0.541869
gene36734	9692	KIAA0391	KIAA0391;gbkey=Gene;gene=KIAA0391;gene_biotype=protein_coding	0.396314	2.94e-05	-0.396314
gene18325	93643	TJAP1	tight junction associated protein 1;gbkey=Gene;gene=TJAP1;gene_biotype=protein_coding	-0.430828	2.95e-05	0.430828
gene13917	23240	KIAA0922	KIAA0922;gbkey=Gene;gene=KIAA0922;gene_biotype=protein_coding	0.638426	2.99e-05	-0.638426
gene50548	89781	HPS4	HPS4%2C biogenesis of lysosomal organelles complex 3 subunit 2;gbkey=Gene;gene=HPS4;gene_biotype=protein_coding	-0.344077	2.99e-05	0.344077
gene39484	192683	SCAMP5	secretory carrier membrane protein 5;gbkey=Gene;gene=SCAMP5	0.796463	3.05e-05	-0.796463
gene19560	8676	STX11	syntaxin 11;gbkey=Gene;gene=STX11;gene_biotype=protein_coding	-0.412735	3.07e-05	0.412735
gene23799	107986950	LOC107986950	Gene;gene=LOC107986950	0.787315	3.08e-05	-0.787315
gene50958	5372	PMM1	phosphomannomutase 1;gbkey=Gene;gene=PMM1;gene_biotype=protein_coding	-0.46863	3.09e-05	0.46863
gene29075	143384	CACUL1	CDK2 associated cullin domain 1;gbkey=Gene;gene=CACUL1;gene_biotype=protein_coding	0.363493	3.12e-05	-0.363493
gene15615	285704	RGMB	repulsive guidance molecule family member b;gbkey=Gene;gene=RGMB;gene_biotype=protein_coding	0.428061	3.12e-05	-0.428061
gene51452	5160	PDHA1	pyruvate dehydrogenase (lipoamide) alpha 1;gbkey=Gene;gene=PDHA1;gene_biotype=protein_coding	0.24413	3.12e-05	-0.24413
gene51845	11152	WDR45	WD repeat domain 45;gbkey=Gene;gene=WDR45;gene_biotype=protein_coding	-0.479054	3.12e-05	0.479054
gene28643	118924	FRA10AC1	FRA10A associated CGG repeat 1;gbkey=Gene;gene=FRA10AC1;gene_biotype=protein_coding	-0.499529	3.12e-05	0.499529
gene9151	79885	HDAC11	histone deacetylase 11;gbkey=Gene;gene=HDAC11;gene_biotype=protein_coding	-0.88422	3.14e-05	0.88422
gene51565	2710	GK	glycerol kinase;gbkey=Gene;gene=GK;gene_biotype=protein_coding	-0.566499	3.15e-05	0.566499
gene8201	4709	NDUFB3	NADH:ubiquinone oxidoreductase subunit B3;gbkey=Gene;gene=NDUFB3;gene_biotype=protein_coding	0.47956	3.17e-05	-0.47956
gene34996	219333	USP12	ubiquitin specific peptidase 12;gbkey=Gene;gene=USP12;gene_biotype=protein_coding	-0.299513	3.18e-05	0.299513
gene5597	84661	DPY30	dpy-30%2C histone methyltransferase complex regulatory subunit;gbkey=Gene;gene=DPY30;gene_biotype=protein_coding	0.302886	3.18e-05	-0.302886
gene50935	391334	LOC391334	actin%2C gamma 2%2C smooth muscle%2C enteric pseudogene;gbkey=Gene;gene=LOC391334;gene_biotype=pseudogene	0.530554	3.2e-05	-0.530554
gene11036	55186	SLC25A36	solute carrier family 25 member 36;gbkey=Gene;gene=SLC25A36;gene_biotype=protein_coding	-0.29186	3.24e-05	0.29186
gene33474	283373	ANKRD52	ankyrin repeat domain 52;gbkey=Gene;gene=ANKRD52;gene_biotype=protein_coding	0.254422	3.24e-05	-0.254422
gene10541	152185	SPICE1	spindle and centriole associated protein 1;gbkey=Gene;gene=SPICE1;gene_biotype=protein_coding	-0.56736	3.24e-05	0.56736
gene46682	55957	LIN37	lin-37 DREAM MuvB core complex component;gbkey=Gene;gene=LIN37;gene_biotype=protein_coding	-0.583911	3.28e-05	0.583911
gene32404	55080	TAPBPL	TAP binding protein like;gbkey=Gene;gene=TAPBPL;gene_biotype=protein_coding	-0.450755	3.29e-05	0.450755
gene18865	51465	UBE2J1	ubiquitin conjugating enzyme E2 J1;gbkey=Gene;gene=UBE2J1;gene_biotype=protein_coding	-0.253599	3.32e-05	0.253599
gene43420	1845	DUSP3	dual specificity phosphatase 3;gbkey=Gene;gene=DUSP3;gene_biotype=protein_coding	-0.345388	3.36e-05	0.345388
gene52169	9203	ZMYM3	zinc finger MYM-type containing 3;gbkey=Gene;gene=ZMYM3;gene_biotype=protein_coding	0.307783	3.37e-05	-0.307783
gene40005	55180	LINS1	lines homolog 1;gbkey=Gene;gene=LINS1;gene_biotype=protein_coding	-0.44738	3.37e-05	0.44738
gene52304	5230	PGK1	phosphoglycerate kinase 1;gbkey=Gene;gene=PGK1;gene_biotype=protein_coding	0.179817	3.38e-05	-0.179817
gene30970	10072	DPP3	dipeptidyl peptidase 3;gbkey=Gene;gene=DPP3;gene_biotype=protein_coding	0.262537	3.38e-05	-0.262537
gene37920	7187	TRAF3	TNF receptor associated factor 3;gbkey=Gene;gene=TRAF3;gene_biotype=protein_coding	-0.307293	3.4e-05	0.307293
gene4215	83593	RASSF5	Ras association domain family member 5;gbkey=Gene;gene=RASSF5;gene_biotype=protein_coding	0.257999	3.42e-05	-0.257999
gene15568	2745	GLRX	glutaredoxin;gbkey=Gene;gene=GLRX;gene_biotype=protein_coding	0.306702	3.42e-05	-0.306702
gene42825	83871	RAB34	RAB34%2C member RAS oncogene family;gbkey=Gene;gene=RAB34;gene_biotype=protein_coding	0.292597	3.42e-05	-0.292597
gene42674	92521	SPECC1	sperm antigen with calponin homology and coiled-coil domains 1;gbkey=Gene;gene=SPECC1;gene_biotype=protein_coding	-0.486239	3.42e-05	0.486239
gene23958	5828	PEX2	peroxisomal biogenesis factor 2;gbkey=Gene;gene=PEX2;gene_biotype=protein_coding	-0.367006	3.5e-05	0.367006
gene51374	6399	TRAPPC2	trafficking protein particle complex 2;gbkey=Gene;gene=TRAPPC2;gene_biotype=protein_coding	-0.775795	3.51e-05	0.775795
gene9301	7155	TOP2B	topoisomerase (DNA) II beta;gbkey=Gene;gene=TOP2B;gene_biotype=protein_coding	-0.209286	3.56e-05	0.209286
gene28945	120	ADD3	adducin 3;gbkey=Gene;gene=ADD3;gene_biotype=protein_coding	0.257479	3.57e-05	-0.257479
gene37337	79697	RIOX1	ribosomal oxygenase 1;gbkey=Gene;gene=RIOX1;gene_biotype=protein_coding	0.377602	3.58e-05	-0.377602
gene15559	9652	TTC37	tetratricopeptide repeat domain 37;gbkey=Gene;gene=TTC37;gene_biotype=protein_coding	-0.275117	3.58e-05	0.275117
gene28230	84883	AIFM2	apoptosis inducing factor%2C mitochondria associated 2;gbkey=Gene;gene=AIFM2;gene_biotype=protein_coding	-0.356939	3.6e-05	0.356939
gene43665	5164	PDK2	pyruvate dehydrogenase kinase 2;gbkey=Gene;gene=PDK2;gene_biotype=protein_coding	0.478354	3.63e-05	-0.478354
gene22159	800	CALD1	caldesmon 1;gbkey=Gene;gene=CALD1;gene_biotype=protein_coding	0.901266	3.65e-05	-0.901266
gene40877	9344	TAOK2	TAO kinase 2;gbkey=Gene;gene=TAOK2;gene_biotype=protein_coding	0.307791	3.68e-05	-0.307791
gene52824	3314	HSPA8P1	heat shock protein family A (Hsp70) member 8 pseudogene 1;gbkey=Gene;gene=HSPA8P1;gene_biotype=pseudogene;gene_synonym=HSPAP1	0.414497	3.68e-05	-0.414497
gene26319	91283	MSANTD3	Myb/SANT DNA binding domain containing 3;gbkey=Gene;gene=MSANTD3;gene_biotype=protein_coding	-0.389493	3.69e-05	0.389493
gene14900	167359	NIM1K	NIM1 serine/threonine protein kinase;gbkey=Gene;gene=NIM1K;gene_biotype=protein_coding	-1.1857	3.69e-05	1.1857
gene2749	149013	NBPF12	neuroblastoma breakpoint family member 12;gbkey=Gene;gene=NBPF12;gene_biotype=protein_coding	-0.797117	3.74e-05	0.797117
gene8866	26146	TRAF3IP1	TRAF3 interacting protein 1;gbkey=Gene;gene=TRAF3IP1;gene_biotype=protein_coding	0.491637	3.74e-05	-0.491637
gene43587	8631	SKAP1	src kinase associated phosphoprotein 1;gbkey=Gene;gene=SKAP1;gene_biotype=protein_coding	-0.350183	3.77e-05	0.350183
gene39570	3658	IREB2	iron responsive element binding protein 2;gbkey=Gene;gene=IREB2;gene_biotype=protein_coding	0.287605	3.79e-05	-0.287605
gene52895	2000	ELF4	E74 like ETS transcription factor 4;gbkey=Gene;gene=ELF4;gene_biotype=protein_coding	-0.477212	3.8e-05	0.477212
gene30025	3324	HSP90AA2P	heat shock protein 90 alpha family class A member 2%2C pseudogene;gbkey=Gene;gene=HSP90AA2P;gene_biotype=pseudogene;gene_synonym=HSP90AA2,HSP90ALPHA,HSPCA,HSPCAL3	0.240473	3.81e-05	-0.240473
gene52037	4523	MTHFD1P1	methylenetetrahydrofolate dehydrogenase (NADP+ dependent) 1 pseudogene 1;gbkey=Gene;gene=MTHFD1P1;gene_biotype=pseudogene;gene_synonym=MTHFDL1,MTHFDP1	0.410977	3.86e-05	-0.410977
gene26495	2790	GNG10	G protein subunit gamma 10;gbkey=Gene;gene=GNG10	0.631841	3.87e-05	-0.631841
gene28255	55315	SLC29A3	solute carrier family 29 member 3;gbkey=Gene;gene=SLC29A3;gene_biotype=protein_coding	0.85021	3.88e-05	-0.85021
gene40367	124402	UBALD1	UBA like domain containing 1;gbkey=Gene;gene=UBALD1;gene_biotype=protein_coding	0.407529	3.89e-05	-0.407529
gene1019	127703	C1orf216	chromosome 1 open reading frame 216;gbkey=Gene;gene=C1orf216	0.405021	3.89e-05	-0.405021
gene21450	1021	CDK6	cyclin dependent kinase 6;gbkey=Gene;gene=CDK6;gene_biotype=protein_coding	-0.287357	3.94e-05	0.287357
gene44186	29115	SAP30BP	SAP30 binding protein;gbkey=Gene;gene=SAP30BP;gene_biotype=protein_coding	-0.284346	3.95e-05	0.284346
gene25450	64425	POLR1E	RNA polymerase I subunit E;gbkey=Gene;gene=POLR1E;gene_biotype=protein_coding	0.303068	3.96e-05	-0.303068
gene21384	9988	DMTF1	cyclin D binding myb like transcription factor 1;gbkey=Gene;gene=DMTF1;gene_biotype=protein_coding	-0.380382	4.04e-05	0.380382
gene3349	844	CASQ1	calsequestrin 1;gbkey=Gene;gene=CASQ1;gene_biotype=protein_coding	-0.760945	4.05e-05	0.760945
gene25543	100132352	FRG1HP	FSHD region gene 1 family member H%2C pseudogene;gbkey=Gene;gene=FRG1HP;gene_biotype=misc_RNA	-0.838523	4.05e-05	0.838523
gene33813	4673	NAP1L1	nucleosome assembly protein 1 like 1;gbkey=Gene;gene=NAP1L1;gene_biotype=protein_coding	-0.182489	4.08e-05	0.182489
gene48522	22919	MAPRE1	microtubule associated protein RP/EB family member 1;gbkey=Gene;gene=MAPRE1;gene_biotype=protein_coding	0.193831	4.11e-05	-0.193831
gene16893	57472	CNOT6	CCR4-NOT transcription complex subunit 6;gbkey=Gene;gene=CNOT6;gene_biotype=protein_coding	-0.256249	4.12e-05	0.256249
gene21392	154661	RUNDC3B	RUN domain containing 3B;gbkey=Gene;gene=RUNDC3B;gene_biotype=protein_coding	-1.13894	4.14e-05	1.13894
gene12377	29063	ZCCHC4	zinc finger CCHC-type containing 4;gbkey=Gene;gene=ZCCHC4;gene_biotype=protein_coding	-0.528057	4.14e-05	0.528057
gene33982	100287544	LOC100287544	s-adenosylmethionine synthase isoform type-2-like;gbkey=Gene;gene=LOC100287544;gene_biotype=pseudogene	0.992165	4.17e-05	-0.992165
gene34837	54737	MPHOSPH8	M-phase phosphoprotein 8;gbkey=Gene;gene=MPHOSPH8;gene_biotype=protein_coding	0.339328	4.29e-05	-0.339328
gene20644	5683	PSMA2	proteasome subunit alpha 2;gbkey=Gene;gene=PSMA2;gene_biotype=protein_coding	0.282281	4.31e-05	-0.282281
gene34548	9735	KNTC1	kinetochore associated 1;gbkey=Gene;gene=KNTC1;gene_biotype=protein_coding	-0.313281	4.32e-05	0.313281
gene22707	64434	NOM1	nucleolar protein with MIF4G domain 1;gbkey=Gene;gene=NOM1;gene_biotype=protein_coding	0.353187	4.33e-05	-0.353187
gene34859	221143	EEF1AKMT1	eukaryotic translation elongation factor 1 alpha lysine methyltransferase 1;gbkey=Gene;gene=EEF1AKMT1;gene_biotype=protein_coding	0.786812	4.38e-05	-0.786812
gene47220	8605	PLA2G4C	phospholipase A2 group IVC;gbkey=Gene;gene=PLA2G4C;gene_biotype=protein_coding	-0.918431	4.4e-05	0.918431
gene5999	130872	AHSA2	activator of HSP90 ATPase homolog 2;gbkey=Gene;gene=AHSA2;gene_biotype=protein_coding	-0.329877	4.44e-05	0.329877
gene30281	55709	KBTBD4	kelch repeat and BTB domain containing 4;gbkey=Gene;gene=KBTBD4;gene_biotype=protein_coding	0.626889	4.46e-05	-0.626889
gene13103	132660	LIN54	lin-54 DREAM MuvB core complex component;gbkey=Gene;gene=LIN54;gene_biotype=protein_coding	-0.535703	4.51e-05	0.535703
gene568	8574	AKR7A2	aldo-keto reductase family 7 member A2;gbkey=Gene;gene=AKR7A2;gene_biotype=protein_coding	0.373578	4.51e-05	-0.373578
gene43644	5245	PHB	prohibitin;gbkey=Gene;gene=PHB;gene_biotype=protein_coding	0.230845	4.51e-05	-0.230845
gene11655	90407	TMEM41A	transmembrane protein 41A;gbkey=Gene;gene=TMEM41A;gene_biotype=protein_coding	0.418425	4.52e-05	-0.418425
gene44591	23255	MTCL1	microtubule crosslinking factor 1;gbkey=Gene;gene=MTCL1;gene_biotype=protein_coding	0.74526	4.58e-05	-0.74526
gene8271	65065	NBEAL1	neurobeachin like 1;gbkey=Gene;gene=NBEAL1;gene_biotype=protein_coding	-0.515864	4.59e-05	0.515864
gene49103	51497	NELFCD	negative elongation factor complex member C/D;gbkey=Gene;gene=NELFCD;gene_biotype=protein_coding	0.230925	4.62e-05	-0.230925
gene17268	9972	NUP153	nucleoporin 153;gbkey=Gene;gene=NUP153;gene_biotype=protein_coding	0.265878	4.72e-05	-0.265878
gene41472	80262	C16orf70	chromosome 16 open reading frame 70;gbkey=Gene;gene=C16orf70;gene_biotype=protein_coding	0.576193	4.74e-05	-0.576193
gene23211	9583	ENTPD4	ectonucleoside triphosphate diphosphohydrolase 4;gbkey=Gene;gene=ENTPD4;gene_biotype=protein_coding	-0.300262	4.78e-05	0.300262
gene41957	92822	ZNF276	zinc finger protein 276;gbkey=Gene;gene=ZNF276;gene_biotype=protein_coding	-0.406086	4.78e-05	0.406086
gene45595	29985	SLC39A3	solute carrier family 39 member 3;gbkey=Gene;gene=SLC39A3;gene_biotype=protein_coding	0.356253	4.8e-05	-0.356253
gene9960	7871	SLMAP	sarcolemma associated protein;gbkey=Gene;gene=SLMAP;gene_biotype=protein_coding	0.399666	4.81e-05	-0.399666
gene2320	3749	KCNC4	potassium voltage-gated channel subfamily C member 4;gbkey=Gene;gene=KCNC4;gene_biotype=protein_coding	0.363668	4.92e-05	-0.363668
gene14154	26269	FBXO8	F-box protein 8;gbkey=Gene;gene=FBXO8;gene_biotype=protein_coding	-0.551101	4.92e-05	0.551101
gene26514	58493	INIP	INTS3 and NABP interacting protein;gbkey=Gene;gene=INIP;gene_biotype=protein_coding	0.346422	4.95e-05	-0.346422
gene39060	56204	FAM214A	family with sequence similarity 214 member A;gbkey=Gene;gene=FAM214A;gene_biotype=protein_coding	-0.634404	4.96e-05	0.634404
gene2443	10100	TSPAN2	tetraspanin 2;gbkey=Gene;gene=TSPAN2;gene_biotype=protein_coding	-0.485197	5.07e-05	0.485197
gene15880	1456	CSNK1G3	casein kinase 1 gamma 3;gbkey=Gene;gene=CSNK1G3;gene_biotype=protein_coding	-0.421839	5.08e-05	0.421839
gene18208	8645	KCNK5	potassium two pore domain channel subfamily K member 5;gbkey=Gene;gene=KCNK5;gene_biotype=protein_coding	-0.356196	5.09e-05	0.356196
gene31742	143903	LAYN	layilin;gbkey=Gene;gene=LAYN	0.551823	5.18e-05	-0.551823
gene5107	52	ACP1	acid phosphatase 1%2C soluble;gbkey=Gene;gene=ACP1;gene_biotype=protein_coding	-0.211362	5.21e-05	0.211362
gene9842	9136	RRP9	ribosomal RNA processing 9%2C small subunit (SSU) processome component%2C homolog (yeast);gbkey=Gene;gene=RRP9;gene_biotype=protein_coding	0.323247	5.21e-05	-0.323247
gene2719	128077	LIX1L	limb and CNS expressed 1 like;gbkey=Gene;gene=LIX1L	0.331703	5.24e-05	-0.331703
gene16262	64411	ARAP3	ArfGAP with RhoGAP domain%2C ankyrin repeat and PH domain 3;gbkey=Gene;gene=ARAP3;gene_biotype=protein_coding	0.360035	5.24e-05	-0.360035
gene46582	85415	RHPN2	rhophilin Rho GTPase binding protein 2;gbkey=Gene;gene=RHPN2;gene_biotype=protein_coding	0.592431	5.26e-05	-0.592431
gene46091	9466	IL27RA	interleukin 27 receptor subunit alpha;gbkey=Gene;gene=IL27RA;gene_biotype=protein_coding	0.404247	5.37e-05	-0.404247
gene18579	23469	PHF3	PHD finger protein 3;gbkey=Gene;gene=PHF3	-0.255349	5.37e-05	0.255349
gene24182	25788	RAD54B	RAD54 homolog B (S. cerevisiae);gbkey=Gene;gene=RAD54B;gene_biotype=protein_coding	-0.449143	5.38e-05	0.449143
gene16331	202374	STK32A	serine/threonine kinase 32A;gbkey=Gene;gene=STK32A;gene_biotype=protein_coding	-0.899361	5.38e-05	0.899361
gene18803	387066	SNHG5	small nucleolar RNA host gene 5;gbkey=Gene;gene=SNHG5;gene_biotype=lncRNA	-0.282975	5.44e-05	0.282975
gene12049	4043	LRPAP1	LDL receptor related protein associated protein 1;gbkey=Gene;gene=LRPAP1;gene_biotype=protein_coding	0.274361	5.46e-05	-0.274361
gene24537	11244	ZHX1	zinc fingers and homeoboxes 1;gbkey=Gene;gene=ZHX1	0.338562	5.48e-05	-0.338562
gene45634	9546	APBA3	amyloid beta precursor protein binding family A member 3;gbkey=Gene;gene=APBA3;gene_biotype=protein_coding	-0.350605	5.49e-05	0.350605
gene30999	156	GRK2	G protein-coupled receptor kinase 2;gbkey=Gene;gene=GRK2;gene_biotype=protein_coding	0.191968	5.59e-05	-0.191968
gene11581	23200	ATP11B	ATPase phospholipid transporting 11B (putative);gbkey=Gene;gene=ATP11B;gene_biotype=protein_coding	-0.257172	5.59e-05	0.257172
gene37246	677	ZFP36L1	ZFP36 ring finger protein like 1;gbkey=Gene;gene=ZFP36L1;gene_biotype=protein_coding	-0.557874	5.63e-05	0.557874
gene1695	57708	MIER1	MIER1 transcriptional regulator;gbkey=Gene;gene=MIER1;gene_biotype=protein_coding	-0.400121	5.66e-05	0.400121
gene27394	55388	MCM10	minichromosome maintenance 10 replication initiation factor;gbkey=Gene;gene=MCM10;gene_biotype=protein_coding	0.351452	5.7e-05	-0.351452
gene25431	9833	MELK	maternal embryonic leucine zipper kinase;gbkey=Gene;gene=MELK;gene_biotype=protein_coding	-0.248011	5.73e-05	0.248011
gene23744	282694	NASPP1	nuclear autoantigenic sperm protein pseudogene 1;gbkey=Gene;gene=NASPP1;gene_biotype=pseudogene	0.420875	5.74e-05	-0.420875
gene21317	85025	TMEM60	transmembrane protein 60;gbkey=Gene;gene=TMEM60;gene_biotype=protein_coding	-0.581486	5.74e-05	0.581486
gene37561	161436	EML5	echinoderm microtubule associated protein like 5;gbkey=Gene;gene=EML5;gene_biotype=protein_coding	-0.833943	5.79e-05	0.833943
gene145	5192	PEX10	peroxisomal biogenesis factor 10;gbkey=Gene;gene=PEX10;gene_biotype=protein_coding	0.454625	5.8e-05	-0.454625
gene42624	51030	TVP23B	trans-golgi network vesicle protein 23 homolog B;gbkey=Gene;gene=TVP23B;gene_biotype=protein_coding	-0.522458	5.82e-05	0.522458
gene26077	79048	SECISBP2	SECIS binding protein 2;gbkey=Gene;gene=SECISBP2;gene_biotype=protein_coding	-0.402252	5.85e-05	0.402252
gene29674	23647	ARFIP2	ADP ribosylation factor interacting protein 2;gbkey=Gene;gene=ARFIP2;gene_biotype=protein_coding	-0.271666	5.86e-05	0.271666
gene21583	79027	ZNF655	zinc finger protein 655;gbkey=Gene;gene=ZNF655;gene_biotype=protein_coding	-0.290371	5.87e-05	0.290371
gene52483	1678	TIMM8A	translocase of inner mitochondrial membrane 8 homolog A (yeast);gbkey=Gene;gene=TIMM8A;gene_biotype=protein_coding	0.672408	5.88e-05	-0.672408
gene31681	91801	ALKBH8	alkB homolog 8%2C tRNA methyltransferase;gbkey=Gene;gene=ALKBH8;gene_biotype=protein_coding	-0.618164	5.98e-05	0.618164
gene38895	2923	PDIA3	protein disulfide isomerase family A member 3;gbkey=Gene;gene=PDIA3;gene_biotype=protein_coding	-0.24183	5.99e-05	0.24183
gene27124	441478	NRARP	NOTCH-regulated ankyrin repeat protein;gbkey=Gene;gene=NRARP	0.651129	5.99e-05	-0.651129
gene27133	116225	ZMYND19	zinc finger MYND-type containing 19;gbkey=Gene;gene=ZMYND19;gene_biotype=protein_coding	0.324334	6.06e-05	-0.324334
gene13799	6059	ABCE1	ATP binding cassette subfamily E member 1;gbkey=Gene;gene=ABCE1;gene_biotype=protein_coding	0.25994	6.09e-05	-0.25994
gene21925	3751	KCND2	potassium voltage-gated channel subfamily D member 2;gbkey=Gene;gene=KCND2;gene_biotype=protein_coding	-0.886283	6.09e-05	0.886283
gene5960	7444	VRK2	vaccinia related kinase 2;gbkey=Gene;gene=VRK2	-0.344268	6.1e-05	0.344268
gene42373	5198	PFAS	phosphoribosylformylglycinamidine synthase;gbkey=Gene;gene=PFAS;gene_biotype=protein_coding	0.248009	6.1e-05	-0.248009
gene43701	10140	TOB1	transducer of ERBB2%2C 1;gbkey=Gene;gene=TOB1;gene_biotype=protein_coding	0.382269	6.16e-05	-0.382269
gene35514	81624	DIAPH3	diaphanous related formin 3;gbkey=Gene;gene=DIAPH3;gene_biotype=protein_coding	-0.400017	6.17e-05	0.400017
gene9390	105377022	LOC105377022	Gene;gene=LOC105377022	0.554432	6.17e-05	-0.554432
gene47758	100507290	ZNF865	zinc finger protein 865;gbkey=Gene;gene=ZNF865	-0.442042	6.22e-05	0.442042
gene40801	1201	CLN3	CLN3%2C battenin;gbkey=Gene;gene=CLN3;gene_biotype=protein_coding	-0.325406	6.3e-05	0.325406
gene20580	100506776	TRG-AS1	T cell receptor gamma locus antisense RNA 1;gbkey=Gene;gene=TRG-AS1;gene_biotype=lncRNA	0.638446	6.31e-05	-0.638446
gene50961	4809	SNU13	SNU13 homolog%2C small nuclear ribonucleoprotein (U4/U6.U5);gbkey=Gene;gene=SNU13;gene_biotype=protein_coding	0.218643	6.33e-05	-0.218643
gene22031	29923	HILPDA	hypoxia inducible lipid droplet associated;gbkey=Gene;gene=HILPDA;gene_biotype=protein_coding	-0.562735	6.35e-05	0.562735
gene3512	223	ALDH9A1	aldehyde dehydrogenase 9 family member A1;gbkey=Gene;gene=ALDH9A1;gene_biotype=protein_coding	0.300355	6.42e-05	-0.300355
gene52266	22	ABCB7	ATP binding cassette subfamily B member 7;gbkey=Gene;gene=ABCB7;gene_biotype=protein_coding	-0.394491	6.45e-05	0.394491
gene31624	84259	DCUN1D5	defective in cullin neddylation 1 domain containing 5;gbkey=Gene;gene=DCUN1D5;gene_biotype=protein_coding	-0.310063	6.5e-05	0.310063
gene8145	80219	COQ10B	coenzyme Q10B;gbkey=Gene;gene=COQ10B	-0.430448	6.52e-05	0.430448
gene43340	6774	STAT3	signal transducer and activator of transcription 3;gbkey=Gene;gene=STAT3;gene_biotype=protein_coding	0.227634	6.53e-05	-0.227634
gene20703	5814	PURB	purine rich element binding protein B;gbkey=Gene;gene=PURB;gene_biotype=protein_coding	0.305028	6.56e-05	-0.305028
gene20109	84792	FAM220A	family with sequence similarity 220 member A;gbkey=Gene;gene=FAM220A;gene_biotype=protein_coding	-0.571	6.74e-05	0.571
gene24356	25879	DCAF13	DDB1 and CUL4 associated factor 13;gbkey=Gene;gene=DCAF13;gene_biotype=protein_coding	0.323509	6.81e-05	-0.323509
gene35458	144983	HNRNPA1L2	heterogeneous nuclear ribonucleoprotein A1-like 2;gbkey=Gene;gene=HNRNPA1L2	-0.759959	6.81e-05	0.759959
gene39987	4205	MEF2A	myocyte enhancer factor 2A;gbkey=Gene;gene=MEF2A;gene_biotype=protein_coding	-0.444327	6.83e-05	0.444327
gene53203	83692	CD99L2	CD99 molecule like 2;gbkey=Gene;gene=CD99L2;gene_biotype=protein_coding	0.361316	6.89e-05	-0.361316
gene38992	23741	EID1	EP300 interacting inhibitor of differentiation 1;gbkey=Gene;gene=EID1;gene_biotype=protein_coding	0.226205	6.94e-05	-0.226205
gene37280	51241	COX16	COX16%2C cytochrome c oxidase assembly homolog;gbkey=Gene;gene=COX16;gene_biotype=protein_coding	0.691587	7.03e-05	-0.691587
gene44170	60386	SLC25A19	solute carrier family 25 member 19;gbkey=Gene;gene=SLC25A19;gene_biotype=protein_coding	0.306755	7.04e-05	-0.306755
gene42191	26001	RNF167	ring finger protein 167;gbkey=Gene;gene=RNF167;gene_biotype=protein_coding	0.256795	7.08e-05	-0.256795
gene45682	55527	FEM1A	fem-1 homolog A;gbkey=Gene;gene=FEM1A;gene_biotype=protein_coding	0.320278	7.11e-05	-0.320278
gene44028	100499466	LINC00674	long intergenic non-protein coding RNA 674;gbkey=Gene;gene=LINC00674	-0.396697	7.18e-05	0.396697
gene29167	4942	OAT	ornithine aminotransferase;gbkey=Gene;gene=OAT;gene_biotype=protein_coding	0.26584	7.18e-05	-0.26584
gene50191	6576	SLC25A1	solute carrier family 25 member 1;gbkey=Gene;gene=SLC25A1;gene_biotype=protein_coding	0.292084	7.19e-05	-0.292084
gene564	51154	MRTO4	MRT4 homolog%2C ribosome maturation factor;gbkey=Gene;gene=MRTO4;gene_biotype=protein_coding	0.242211	7.19e-05	-0.242211
gene40619	162073	ITPRIPL2	inositol 1%2C4%2C5-trisphosphate receptor interacting protein like 2;gbkey=Gene;gene=ITPRIPL2	0.494033	7.2e-05	-0.494033
gene43778	140735	DYNLL2	dynein light chain LC8-type 2;gbkey=Gene;gene=DYNLL2;gene_biotype=protein_coding	0.276509	7.27e-05	-0.276509
gene52902	51634	RBMX2	RNA binding motif protein%2C X-linked 2;gbkey=Gene;gene=RBMX2;gene_biotype=protein_coding	-0.387351	7.27e-05	0.387351
gene13197	285513	GPRIN3	GPRIN family member 3;gbkey=Gene;gene=GPRIN3;gene_biotype=protein_coding	-0.393075	7.31e-05	0.393075
gene45254	2531	KDSR	3-ketodihydrosphingosine reductase;gbkey=Gene;gene=KDSR;gene_biotype=protein_coding	0.444833	7.33e-05	-0.444833
gene51449	5256	PHKA2	phosphorylase kinase regulatory subunit alpha 2;gbkey=Gene;gene=PHKA2;gene_biotype=protein_coding	0.421415	7.39e-05	-0.421415
gene18298	5190	PEX6	peroxisomal biogenesis factor 6;gbkey=Gene;gene=PEX6;gene_biotype=protein_coding	0.496566	7.39e-05	-0.496566
gene29083	119559	SFXN4	sideroflexin 4;gbkey=Gene;gene=SFXN4;gene_biotype=protein_coding	-0.294654	7.41e-05	0.294654
gene27111	94107	TMEM203	transmembrane protein 203;gbkey=Gene;gene=TMEM203;gene_biotype=protein_coding	0.293233	7.44e-05	-0.293233
gene26967	8019	BRD3	bromodomain containing 3;gbkey=Gene;gene=BRD3;gene_biotype=protein_coding	-0.370851	7.49e-05	0.370851
gene928	10657	KHDRBS1	KH RNA binding domain containing%2C signal transduction associated 1;gbkey=Gene;gene=KHDRBS1;gene_biotype=protein_coding	0.199574	7.49e-05	-0.199574
gene41901	124245	ZC3H18	zinc finger CCCH-type containing 18;gbkey=Gene;gene=ZC3H18;gene_biotype=protein_coding	0.2296	7.59e-05	-0.2296
gene8334	151194	METTL21A	methyltransferase like 21A;gbkey=Gene;gene=METTL21A;gene_biotype=protein_coding	0.432539	7.65e-05	-0.432539
gene4559	286826	LIN9	lin-9 DREAM MuvB core complex component;gbkey=Gene;gene=LIN9;gene_biotype=protein_coding	0.508752	7.66e-05	-0.508752
gene16255	1729	DIAPH1	diaphanous related formin 1;gbkey=Gene;gene=DIAPH1;gene_biotype=protein_coding	0.193116	7.67e-05	-0.193116
gene50852	1454	CSNK1E	casein kinase 1 epsilon;gbkey=Gene;gene=CSNK1E;gene_biotype=protein_coding	-0.247693	7.72e-05	0.247693
gene3887	10625	IVNS1ABP	influenza virus NS1A binding protein;gbkey=Gene;gene=IVNS1ABP;gene_biotype=protein_coding	0.230548	7.86e-05	-0.230548
gene48297	55857	KIZ	kizuna centrosomal protein;gbkey=Gene;gene=KIZ;gene_biotype=protein_coding	-0.493158	7.93e-05	0.493158
gene6185	119	ADD2	adducin 2;gbkey=Gene;gene=ADD2;gene_biotype=protein_coding	0.23127	7.98e-05	-0.23127
gene41348	57019	CIAPIN1	cytokine induced apoptosis inhibitor 1;gbkey=Gene;gene=CIAPIN1;gene_biotype=protein_coding	0.310503	8.02e-05	-0.310503
gene36733	55012	PPP2R3C	protein phosphatase 2 regulatory subunit B''gamma;gbkey=Gene;gene=PPP2R3C;gene_biotype=protein_coding	-0.55477	8.09e-05	0.55477
gene41895	161882	ZFPM1	zinc finger protein%2C FOG family member 1;gbkey=Gene;gene=ZFPM1;gene_biotype=protein_coding	0.609402	8.19e-05	-0.609402
gene8114	107985971	LOC107985971	Gene;gene=LOC107985971	-0.843502	8.37e-05	0.843502
gene48059	54498	SMOX	spermine oxidase;gbkey=Gene;gene=SMOX;gene_biotype=protein_coding	-1.0496	8.43e-05	1.0496
gene49378	7179	TPTE	transmembrane phosphatase with tensin homology;gbkey=Gene;gene=TPTE;gene_biotype=protein_coding	-0.780646	8.44e-05	0.780646
gene6453	51318	MRPL35	mitochondrial ribosomal protein L35;gbkey=Gene;gene=MRPL35;gene_biotype=protein_coding	0.28188	8.54e-05	-0.28188
gene18914	79694	MANEA	mannosidase endo-alpha;gbkey=Gene;gene=MANEA;gene_biotype=protein_coding	0.589093	8.63e-05	-0.589093
gene32422	50813	COPS7A	COP9 signalosome subunit 7A;gbkey=Gene;gene=COPS7A;gene_biotype=protein_coding	0.335088	8.72e-05	-0.335088
gene852	1104	RCC1	regulator of chromosome condensation 1;gbkey=Gene;gene=RCC1;gene_biotype=protein_coding	0.240396	8.8e-05	-0.240396
gene17205	54438	GFOD1	glucose-fructose oxidoreductase domain containing 1;gbkey=Gene;gene=GFOD1;gene_biotype=protein_coding	-0.340532	8.81e-05	0.340532
gene29516	6786	STIM1	stromal interaction molecule 1;gbkey=Gene;gene=STIM1;gene_biotype=protein_coding	-0.279337	8.82e-05	0.279337
gene30713	3619	INCENP	inner centromere protein;gbkey=Gene;gene=INCENP	0.240794	8.88e-05	-0.240794
gene7932	101927027	LOC101927027	uncharacterized LOC101927027;gbkey=Gene;gene=LOC101927027	-0.5558	8.94e-05	0.5558
gene51825	6839	SUV39H1	suppressor of variegation 3-9 homolog 1;gbkey=Gene;gene=SUV39H1;gene_biotype=protein_coding	0.328745	8.99e-05	-0.328745
gene20339	51678	MPP6	membrane palmitoylated protein 6;gbkey=Gene;gene=MPP6;gene_biotype=protein_coding	-0.33204	9.1e-05	0.33204
gene7280	84317	CCDC115	coiled-coil domain containing 115;gbkey=Gene;gene=CCDC115;gene_biotype=protein_coding	0.351169	9.14e-05	-0.351169
gene48586	55741	EDEM2	ER degradation enhancing alpha-mannosidase like protein 2;gbkey=Gene;gene=EDEM2;gene_biotype=protein_coding	-0.30163	9.19e-05	0.30163
gene20229	57037	ANKMY2	ankyrin repeat and MYND domain containing 2;gbkey=Gene;gene=ANKMY2;gene_biotype=protein_coding	-0.573653	9.21e-05	0.573653
gene29111	55717	WDR11	WD repeat domain 11;gbkey=Gene;gene=WDR11;gene_biotype=protein_coding	-0.338165	9.38e-05	0.338165
gene52740	54521	WDR44	WD repeat domain 44;gbkey=Gene;gene=WDR44;gene_biotype=protein_coding	-0.448006	9.38e-05	0.448006
gene34641	100507206	LINC00943	long intergenic non-protein coding RNA 943;gbkey=Gene;gene=LINC00943	-1.04251	9.42e-05	1.04251
gene46283	55295	KLHL26	kelch like family member 26;gbkey=Gene;gene=KLHL26	0.480514	9.46e-05	-0.480514
gene41451	51192	CKLF	chemokine like factor;gbkey=Gene;gene=CKLF;gene_biotype=protein_coding	0.397761	9.48e-05	-0.397761
gene45100	4200	ME2	malic enzyme 2;gbkey=Gene;gene=ME2;gene_biotype=protein_coding	0.274247	9.55e-05	-0.274247
gene50685	54944	LINC01521	long intergenic non-protein coding RNA 1521;gbkey=Gene;gene=LINC01521	0.692322	9.57e-05	-0.692322
gene30828	2101	ESRRA	estrogen related receptor alpha;gbkey=Gene;gene=ESRRA;gene_biotype=protein_coding	0.374403	9.62e-05	-0.374403
gene17635	7741	ZSCAN26	zinc finger and SCAN domain containing 26;gbkey=Gene;gene=ZSCAN26;gene_biotype=protein_coding	-0.635827	9.62e-05	0.635827
gene50199	64976	MRPL40	mitochondrial ribosomal protein L40;gbkey=Gene;gene=MRPL40;gene_biotype=protein_coding	0.331841	9.63e-05	-0.331841
gene46218	126549	ANKLE1	ankyrin repeat and LEM domain containing 1;gbkey=Gene;gene=ANKLE1;gene_biotype=protein_coding	0.316982	9.65e-05	-0.316982
gene22081	7328	UBE2H	ubiquitin conjugating enzyme E2 H;gbkey=Gene;gene=UBE2H;gene_biotype=protein_coding	-0.308981	9.67e-05	0.308981
gene2077	30836	DNTTIP2	deoxynucleotidyltransferase terminal interacting protein 2;gbkey=Gene;gene=DNTTIP2;gene_biotype=protein_coding	0.299693	9.71e-05	-0.299693
gene50201	105372860	LOC105372860	Gene;gene=LOC105372860	-0.687518	9.89e-05	0.687518
gene20363	3181	HNRNPA2B1	heterogeneous nuclear ribonucleoprotein A2/B1;gbkey=Gene;gene=HNRNPA2B1;gene_biotype=protein_coding	0.167362	9.93e-05	-0.167362
gene14290	55325	UFSP2	UFM1 specific peptidase 2;gbkey=Gene;gene=UFSP2;gene_biotype=protein_coding	-0.724368	9.94e-05	0.724368
gene33879	105369873	LOC105369873	Gene;gene=LOC105369873	-0.953621	0.0001	0.953621
gene25458	51010	EXOSC3	exosome component 3;gbkey=Gene;gene=EXOSC3;gene_biotype=protein_coding	0.334724	0.000100372	-0.334724
gene34558	79676	OGFOD2	2-oxoglutarate and iron dependent oxygenase domain containing 2;gbkey=Gene;gene=OGFOD2	-0.472408	0.000100482	0.472408
gene52621	5631	PRPS1	phosphoribosyl pyrophosphate synthetase 1;gbkey=Gene;gene=PRPS1;gene_biotype=protein_coding	0.240698	0.000101231	-0.240698
gene3678	9588	PRDX6	peroxiredoxin 6;gbkey=Gene;gene=PRDX6;gene_biotype=protein_coding	0.238878	0.000101394	-0.238878
gene49854	54101	RIPK4	receptor interacting serine/threonine kinase 4;gbkey=Gene;gene=RIPK4;gene_biotype=protein_coding	0.980774	0.000101729	-0.980774
gene51384	158747	MOSPD2	motile sperm domain containing 2;gbkey=Gene;gene=MOSPD2	-0.455759	0.000101848	0.455759
gene21567	10552	ARPC1A	actin related protein 2/3 complex subunit 1A;gbkey=Gene;gene=ARPC1A;gene_biotype=protein_coding	0.324657	0.000101904	-0.324657
gene9728	5576	PRKAR2A	protein kinase cAMP-dependent type II regulatory subunit alpha;gbkey=Gene;gene=PRKAR2A;gene_biotype=protein_coding	0.275887	0.000102097	-0.275887
gene1488	54987	C1orf123	chromosome 1 open reading frame 123;gbkey=Gene;gene=C1orf123	0.399653	0.000102684	-0.399653
gene12504	5981	RFC1	replication factor C subunit 1;gbkey=Gene;gene=RFC1;gene_biotype=protein_coding	-0.28956	0.000103708	0.28956
gene16261	89848	FCHSD1	FCH and double SH3 domains 1;gbkey=Gene;gene=FCHSD1;gene_biotype=protein_coding	-0.438981	0.000104436	0.438981
gene40086	55692	LUC7L	LUC7 like;gbkey=Gene;gene=LUC7L;gene_biotype=protein_coding	-0.270517	0.000104759	0.270517
gene1410	11124	FAF1	Fas associated factor 1;gbkey=Gene;gene=FAF1;gene_biotype=protein_coding	-0.286147	0.000105724	0.286147
gene45253	596	BCL2	BCL2%2C apoptosis regulator;gbkey=Gene;gene=BCL2;gene_biotype=protein_coding	-0.690443	0.00010592	0.690443
gene45198	90701	SEC11C	SEC11 homolog C%2C signal peptidase complex subunit;gbkey=Gene;gene=SEC11C;gene_biotype=protein_coding	-0.196995	0.000106431	0.196995
gene35091	10129	FRY	FRY microtubule binding protein;gbkey=Gene;gene=FRY;gene_biotype=protein_coding	-0.724408	0.000106751	0.724408
gene40722	56061	UBFD1	ubiquitin family domain containing 1;gbkey=Gene;gene=UBFD1;gene_biotype=protein_coding	0.247633	0.000109136	-0.247633
gene17523	10279	PRSS16	protease%2C serine 16;gbkey=Gene;gene=PRSS16;gene_biotype=protein_coding	-0.630839	0.000109279	0.630839
gene17456	11120	BTN2A1	butyrophilin subfamily 2 member A1;gbkey=Gene;gene=BTN2A1;gene_biotype=protein_coding	-0.361118	0.000109279	0.361118
gene39226	8925	HERC1	HECT and RLD domain containing E3 ubiquitin protein ligase family member 1;gbkey=Gene;gene=HERC1;gene_biotype=protein_coding	-0.315743	0.000109279	0.315743
gene35101	23047	PDS5B	PDS5 cohesin associated factor B;gbkey=Gene;gene=PDS5B;gene_biotype=protein_coding	0.262882	0.000109349	-0.262882
gene46862	4294	MAP3K10	mitogen-activated protein kinase kinase kinase 10;gbkey=Gene;gene=MAP3K10;gene_biotype=protein_coding	-0.486347	0.000109809	0.486347
gene1176	1503	CTPS1	CTP synthase 1;gbkey=Gene;gene=CTPS1;gene_biotype=protein_coding	0.241927	0.000110344	-0.241927
gene44393	10189	ALYREF	Aly/REF export factor;gbkey=Gene;gene=ALYREF;gene_biotype=protein_coding	0.506085	0.000110472	-0.506085
gene716	90529	STPG1	sperm tail PG-rich repeat containing 1;gbkey=Gene;gene=STPG1;gene_biotype=protein_coding	-0.809857	0.000111977	0.809857
gene16044	819	CAMLG	calcium modulating ligand;gbkey=Gene;gene=CAMLG;gene_biotype=protein_coding	-0.29608	0.000112357	0.29608
gene32241	23310	NCAPD3	non-SMC condensin II complex subunit D3;gbkey=Gene;gene=NCAPD3;gene_biotype=protein_coding	0.303622	0.000112499	-0.303622
gene29677	144132	DNHD1	dynein heavy chain domain 1;gbkey=Gene;gene=DNHD1;gene_biotype=protein_coding	-0.561805	0.000112898	0.561805
gene45058	4092	SMAD7	SMAD family member 7;gbkey=Gene;gene=SMAD7;gene_biotype=protein_coding	-0.37204	0.000113039	0.37204
gene53138	100419906	LOC100419906	ankyrin repeat domain 11 pseudogene;gbkey=Gene;gene=LOC100419906;gene_biotype=pseudogene	-0.860503	0.000113545	0.860503
gene3370	962	CD48	CD48 molecule;gbkey=Gene;gene=CD48;gene_biotype=protein_coding	-0.322951	0.000113941	0.322951
gene50696	9681	DEPDC5	DEP domain containing 5;gbkey=Gene;gene=DEPDC5;gene_biotype=protein_coding	0.526692	0.000113982	-0.526692
gene1287	1263	PLK3	polo like kinase 3;gbkey=Gene;gene=PLK3;gene_biotype=protein_coding	0.468326	0.000114837	-0.468326
gene34026	55967	NDUFA12	NADH:ubiquinone oxidoreductase subunit A12;gbkey=Gene;gene=NDUFA12;gene_biotype=protein_coding	0.2772	0.000115598	-0.2772
gene12004	3954	LETM1	leucine zipper and EF-hand containing transmembrane protein 1;gbkey=Gene;gene=LETM1	0.233004	0.000116238	-0.233004
gene12722	5471	PPAT	phosphoribosyl pyrophosphate amidotransferase;gbkey=Gene;gene=PPAT;gene_biotype=protein_coding	0.302702	0.000117913	-0.302702
gene35635	688	KLF5	Kruppel like factor 5;gbkey=Gene;gene=KLF5;gene_biotype=protein_coding	0.658599	0.000117986	-0.658599
gene933	79140	CCDC28B	coiled-coil domain containing 28B;gbkey=Gene;gene=CCDC28B	-0.433727	0.000119172	0.433727
gene43706	4830	NME1	NME/NM23 nucleoside diphosphate kinase 1;gbkey=Gene;gene=NME1;gene_biotype=protein_coding	0.21545	0.00012225	-0.21545
gene24499	79075	DSCC1	DNA replication and sister chromatid cohesion 1;gbkey=Gene;gene=DSCC1;gene_biotype=protein_coding	0.511416	0.000123601	-0.511416
gene17023	670	BPHL	biphenyl hydrolase like;gbkey=Gene;gene=BPHL;gene_biotype=protein_coding	0.4187	0.000123601	-0.4187
gene21713	79706	PRKRIP1	PRKR interacting protein 1 (IL11 inducible);gbkey=Gene;gene=PRKRIP1;gene_biotype=protein_coding	-0.538244	0.000123901	0.538244
gene5215	129642	MBOAT2	membrane bound O-acyltransferase domain containing 2;gbkey=Gene;gene=MBOAT2;gene_biotype=protein_coding	-0.32071	0.000124094	0.32071
gene18163	101154753	PANDAR	promoter of CDKN1A antisense DNA damage activated RNA;gbkey=Gene;gene=PANDAR;gene_biotype=lncRNA	0.427434	0.00012571	-0.427434
gene51303	412	STS	steroid sulfatase (microsomal)%2C isozyme S;gbkey=Gene;gene=STS;gene_biotype=protein_coding	0.667814	0.00012571	-0.667814
gene13325	80319	CXXC4	CXXC finger protein 4;gbkey=Gene;gene=CXXC4;gene_biotype=protein_coding	0.893835	0.000126527	-0.893835
gene39781	64782	AEN	apoptosis enhancing nuclease;gbkey=Gene;gene=AEN;gene_biotype=protein_coding	-0.233639	0.000126549	0.233639
gene13842	79658	ARHGAP10	Rho GTPase activating protein 10;gbkey=Gene;gene=ARHGAP10;gene_biotype=protein_coding	0.257668	0.000127246	-0.257668
gene21318	57157	PHTF2	putative homeodomain transcription factor 2;gbkey=Gene;gene=PHTF2	0.40377	0.000127827	-0.40377
gene12321	254251	LCORL	ligand dependent nuclear receptor corepressor like;gbkey=Gene;gene=LCORL;gene_biotype=protein_coding	-0.432187	0.00012784	0.432187
gene26869	57720	GPR107	G protein-coupled receptor 107;gbkey=Gene;gene=GPR107;gene_biotype=protein_coding	-0.283685	0.000128402	0.283685
gene50864	56993	TOMM22	translocase of outer mitochondrial membrane 22;gbkey=Gene;gene=TOMM22;gene_biotype=protein_coding	0.224388	0.00012876	-0.224388
gene28104	84159	ARID5B	AT-rich interaction domain 5B;gbkey=Gene;gene=ARID5B;gene_biotype=protein_coding	0.584815	0.000129324	-0.584815
gene44163	51155	HN1	hematological and neurological expressed 1;gbkey=Gene;gene=HN1;gene_biotype=protein_coding	0.220417	0.000130178	-0.220417
gene40612	23049	SMG1	SMG1%2C nonsense mediated mRNA decay associated PI3K related kinase;gbkey=Gene;gene=SMG1;gene_biotype=protein_coding	-0.273867	0.000130178	0.273867
gene46776	90522	YIF1B	Yip1 interacting factor homolog B%2C membrane trafficking protein;gbkey=Gene;gene=YIF1B;gene_biotype=protein_coding	-0.261691	0.00013357	0.261691
gene36070	105370363	LOC105370363	Gene;gene=LOC105370363	0.349644	0.000133575	-0.349644
gene45106	51320	MEX3C	mex-3 RNA binding family member C;gbkey=Gene;gene=MEX3C;gene_biotype=protein_coding	-0.30063	0.000133605	0.30063
gene4519	8560	DEGS1	delta 4-desaturase%2C sphingolipid 1;gbkey=Gene;gene=DEGS1;gene_biotype=protein_coding	0.260224	0.000134499	-0.260224
gene40088	83986	FAM234A	family with sequence similarity 234 member A;gbkey=Gene;gene=FAM234A;gene_biotype=protein_coding	0.27449	0.00013481	-0.27449
gene34222	90488	TMEM263	transmembrane protein 263;gbkey=Gene;gene=TMEM263;gene_biotype=protein_coding	-0.302442	0.000135165	0.302442
gene48487	3397	ID1	inhibitor of DNA binding 1%2C HLH protein;gbkey=Gene;gene=ID1;gene_biotype=protein_coding	1.10831	0.000136678	-1.10831
gene27123	54863	TOR4A	torsin family 4 member A;gbkey=Gene;gene=TOR4A;gene_biotype=protein_coding	1.09423	0.000137195	-1.09423
gene45704	163154	PRR22	proline rich 22;gbkey=Gene;gene=PRR22	0.801311	0.00013744	-0.801311
gene23574	100507422	LOC100507422	ubiquitin conjugating enzyme E2 N pseudogene;gbkey=Gene;gene=LOC100507422;gene_biotype=pseudogene	0.678502	0.000138522	-0.678502
gene37372	10577	NPC2	NPC intracellular cholesterol transporter 2;gbkey=Gene;gene=NPC2;gene_biotype=protein_coding	-0.379455	0.000138568	0.379455
gene42184	50488	MINK1	misshapen like kinase 1;gbkey=Gene;gene=MINK1;gene_biotype=protein_coding	0.262708	0.00013927	-0.262708
gene1983	115362	GBP5	guanylate binding protein 5;gbkey=Gene;gene=GBP5;gene_biotype=protein_coding	-0.959429	0.000140264	0.959429
gene51179	9997	SCO2	SCO2%2C cytochrome c oxidase assembly protein;gbkey=Gene;gene=SCO2;gene_biotype=protein_coding	0.419193	0.000140299	-0.419193
gene26822	105376287	LOC105376287	Gene;gene=LOC105376287	-1.16064	0.000140591	1.16064
gene10004	100128936	RPL10AP6	ribosomal protein L10a pseudogene 6;gbkey=Gene;gene=RPL10AP6;gene_biotype=pseudogene;gene_synonym=RPL10A_1_376	-0.259893	0.000140953	0.259893
gene33082	91523	PCED1B	PC-esterase domain containing 1B;gbkey=Gene;gene=PCED1B;gene_biotype=protein_coding	-0.881394	0.000142056	0.881394
gene1108	4725	NDUFS5	NADH:ubiquinone oxidoreductase subunit S5;gbkey=Gene;gene=NDUFS5;gene_biotype=protein_coding	0.211229	0.000142648	-0.211229
gene19092	100129155	LOC100129155	phosphoethanolamine/phosphocholine phosphatase pseudogene;gbkey=Gene;gene=LOC100129155;gene_biotype=pseudogene	0.97343	0.000142877	-0.97343
gene2553	9554	SEC22B	SEC22 homolog B%2C vesicle trafficking protein (gene/pseudogene);gbkey=Gene;gene=SEC22B;gene_biotype=protein_coding	-0.370918	0.000144448	0.370918
gene15274	84135	UTP15	UTP15%2C small subunit processome component;gbkey=Gene;gene=UTP15;gene_biotype=protein_coding	0.316505	0.000144736	-0.316505
gene33219	113251	LARP4	La ribonucleoprotein domain family member 4;gbkey=Gene;gene=LARP4;gene_biotype=protein_coding	0.242048	0.0001448	-0.242048
gene9321	9497	SLC4A7	solute carrier family 4 member 7;gbkey=Gene;gene=SLC4A7;gene_biotype=protein_coding	0.31739	0.00014744	-0.31739
gene30136	143458	LDLRAD3	low density lipoprotein receptor class A domain containing 3;gbkey=Gene;gene=LDLRAD3;gene_biotype=protein_coding	0.498722	0.000147733	-0.498722
gene11653	647276	RPL4P4	ribosomal protein L4 pseudogene 4;gbkey=Gene;gene=RPL4P4;gene_biotype=pseudogene;gene_synonym=RPL4_2_444	-0.161318	0.000148634	0.161318
gene50442	2781	GNAZ	G protein subunit alpha z;gbkey=Gene;gene=GNAZ	0.765756	0.00014949	-0.765756
gene11054	7029	TFDP2	transcription factor Dp-2;gbkey=Gene;gene=TFDP2;gene_biotype=protein_coding	-0.269068	0.000150007	0.269068
gene750	3925	STMN1	stathmin 1;gbkey=Gene;gene=STMN1;gene_biotype=protein_coding	0.210719	0.000150605	-0.210719
gene43440	10014	HDAC5	histone deacetylase 5;gbkey=Gene;gene=HDAC5;gene_biotype=protein_coding	-0.464682	0.000151066	0.464682
gene25834	138241	C9orf85	chromosome 9 open reading frame 85;gbkey=Gene;gene=C9orf85	-0.617593	0.000152523	0.617593
gene25338	203259	FAM219A	family with sequence similarity 219 member A;gbkey=Gene;gene=FAM219A;gene_biotype=protein_coding	-0.379542	0.00015285	0.379542
gene9163	131474	CHCHD4	coiled-coil-helix-coiled-coil-helix domain containing 4;gbkey=Gene;gene=CHCHD4;gene_biotype=protein_coding	0.337582	0.000152883	-0.337582
gene45852	374879	ZNF699	zinc finger protein 699;gbkey=Gene;gene=ZNF699;gene_biotype=protein_coding	-0.776405	0.000155673	0.776405
gene8769	8527	DGKD	diacylglycerol kinase delta;gbkey=Gene;gene=DGKD;gene_biotype=protein_coding	-0.378417	0.000156501	0.378417
gene40354	7023	TFAP4	transcription factor AP-4;gbkey=Gene;gene=TFAP4;gene_biotype=protein_coding	0.289638	0.000158202	-0.289638
gene43483	388389	CCDC103	coiled-coil domain containing 103;gbkey=Gene;gene=CCDC103;gene_biotype=protein_coding	0.563944	0.000158766	-0.563944
gene13997	201725	C4orf46	chromosome 4 open reading frame 46;gbkey=Gene;gene=C4orf46;gene_biotype=protein_coding	0.246638	0.000158985	-0.246638
gene2482	5738	PTGFRN	prostaglandin F2 receptor inhibitor;gbkey=Gene;gene=PTGFRN;gene_biotype=protein_coding	1.19799	0.000159378	-1.19799
gene34318	6311	ATXN2	ataxin 2;gbkey=Gene;gene=ATXN2;gene_biotype=protein_coding	-0.327138	0.000159528	0.327138
gene42852	619519	TWF1P1	twinfilin 1 pseudogene 1;gbkey=Gene;gene=TWF1P1;gene_biotype=pseudogene;gene_synonym=A6ps1,PTK9P,PTK9P1	0.691063	0.000159897	-0.691063
gene50702	7533	YWHAH	tyrosine 3-monooxygenase/tryptophan 5-monooxygenase activation protein eta;gbkey=Gene;gene=YWHAH;gene_biotype=protein_coding	0.183738	0.00016145	-0.183738
gene26837	23511	NUP188	nucleoporin 188;gbkey=Gene;gene=NUP188;gene_biotype=protein_coding	0.242323	0.000161585	-0.242323
gene39444	5371	PML	promyelocytic leukemia;gbkey=Gene;gene=PML;gene_biotype=protein_coding	0.258319	0.000162213	-0.258319
gene46392	170959	ZNF431	zinc finger protein 431;gbkey=Gene;gene=ZNF431	-0.368484	0.000162553	0.368484
gene26133	55035	NOL8	nucleolar protein 8;gbkey=Gene;gene=NOL8;gene_biotype=protein_coding	0.272148	0.000164097	-0.272148
gene8893	150678	COPS9	COP9 signalosome subunit 9;gbkey=Gene;gene=COPS9;gene_biotype=protein_coding	0.372339	0.000165211	-0.372339
gene41144	388272	C16orf87	chromosome 16 open reading frame 87;gbkey=Gene;gene=C16orf87	-0.588306	0.000167161	0.588306
gene2121	102723661	LOC102723661	uncharacterized LOC102723661;gbkey=Gene;gene=LOC102723661	1.05314	0.000168538	-1.05314
gene34423	55884	WSB2	WD repeat and SOCS box containing 2;gbkey=Gene;gene=WSB2;gene_biotype=protein_coding	0.311804	0.000168629	-0.311804
gene33520	56901	NDUFA4L2	NDUFA4%2C mitochondrial complex associated like 2;gbkey=Gene;gene=NDUFA4L2;gene_biotype=protein_coding	-0.997705	0.000168629	0.997705
gene21129	55069	TMEM248	transmembrane protein 248;gbkey=Gene;gene=TMEM248;gene_biotype=protein_coding	0.275192	0.000168776	-0.275192
gene1150	10269	ZMPSTE24	zinc metallopeptidase STE24;gbkey=Gene;gene=ZMPSTE24;gene_biotype=protein_coding	0.273467	0.000168776	-0.273467
gene37206	326276	SF3B4P1	splicing factor 3b%2C subunit 4 pseudogene 1;gbkey=Gene;gene=SF3B4P1;gene_biotype=pseudogene;gene_synonym=SF3B4P	0.597306	0.000170882	-0.597306
gene6485	101928173	LOC101928173	Gene;gene=LOC101928173	0.846817	0.000172306	-0.846817
gene36263	328	APEX1	apurinic/apyrimidinic endodeoxyribonuclease 1;gbkey=Gene;gene=APEX1;gene_biotype=protein_coding	0.180379	0.000172623	-0.180379
gene40273	124222	PAQR4	progestin and adipoQ receptor family member 4;gbkey=Gene;gene=PAQR4	0.321029	0.000172928	-0.321029
gene41531	23659	PLA2G15	phospholipase A2 group XV;gbkey=Gene;gene=PLA2G15;gene_biotype=protein_coding	0.488303	0.000173233	-0.488303
gene51439	6792	CDKL5	cyclin dependent kinase like 5;gbkey=Gene;gene=CDKL5;gene_biotype=protein_coding	-0.966317	0.000173336	0.966317
gene19167	107986639	LOC107986639	Gene;gene=LOC107986639	-0.533497	0.000173928	0.533497
gene4298	27042	DIEXF	digestive organ expansion factor homolog (zebrafish);gbkey=Gene;gene=DIEXF;gene_biotype=protein_coding	0.304125	0.000176227	-0.304125
gene16682	100130394	LOC100130394	translation machinery associated 7 homolog (S. cerevisiae) pseudogene;gbkey=Gene;gene=LOC100130394;gene_biotype=pseudogene	0.38749	0.000176301	-0.38749
gene14611	4651	MYO10	myosin X;gbkey=Gene;gene=MYO10	1.14811	0.000178242	-1.14811
gene29482	833	CARS	cysteinyl-tRNA synthetase;gbkey=Gene;gene=CARS;gene_biotype=protein_coding	-1.08197	0.000178491	1.08197
gene10546	80218	NAA50	N(alpha)-acetyltransferase 50%2C NatE catalytic subunit;gbkey=Gene;gene=NAA50;gene_biotype=protein_coding	0.205905	0.000179348	-0.205905
gene19768	6648	SOD2	superoxide dismutase 2%2C mitochondrial;gbkey=Gene;gene=SOD2;gene_biotype=protein_coding	0.244383	0.000181265	-0.244383
gene39030	23431	AP4E1	adaptor related protein complex 4 epsilon 1 subunit;gbkey=Gene;gene=AP4E1;gene_biotype=protein_coding	-0.373783	0.000181545	0.373783
gene43704	9043	SPAG9	sperm associated antigen 9;gbkey=Gene;gene=SPAG9;gene_biotype=protein_coding	-0.289487	0.00018177	0.289487
gene9713	5210	PFKFB4	6-phosphofructo-2-kinase/fructose-2%2C6-biphosphatase 4;gbkey=Gene;gene=PFKFB4	0.704102	0.000182028	-0.704102
gene43399	4077	NBR1	NBR1%2C autophagy cargo receptor;gbkey=Gene;gene=NBR1;gene_biotype=protein_coding	-0.259194	0.000183385	0.259194
gene52286	57692	MAGEE1	MAGE family member E1;gbkey=Gene;gene=MAGEE1;gene_biotype=protein_coding	0.857492	0.000184984	-0.857492
gene6082	23177	CEP68	centrosomal protein 68;gbkey=Gene;gene=CEP68;gene_biotype=protein_coding	0.395864	0.000185651	-0.395864
gene9443	2803	GOLGA4	golgin A4;gbkey=Gene;gene=GOLGA4;gene_biotype=protein_coding	-0.331697	0.000188916	0.331697
gene25508	389741	GLIDR	glioblastoma down-regulated RNA;gbkey=Gene;gene=GLIDR;gene_biotype=lncRNA	-0.686707	0.00018902	0.686707
gene26768	6812	STXBP1	syntaxin binding protein 1;gbkey=Gene;gene=STXBP1;gene_biotype=protein_coding	0.3549	0.000189102	-0.3549
gene60150	4536	ND2	Gene;gene=ND2;gene_biotype=protein_coding	0.396373	0.000190006	-0.396373
gene20199	10124	ARL4A	ADP ribosylation factor like GTPase 4A;gbkey=Gene;gene=ARL4A;gene_biotype=protein_coding	0.439377	0.00019052	-0.439377
gene31928	25988	HINFP	histone H4 transcription factor;gbkey=Gene;gene=HINFP;gene_biotype=protein_coding	-0.358946	0.000192144	0.358946
gene37979	64423	INF2	inverted formin%2C FH2 and WH2 domain containing;gbkey=Gene;gene=INF2;gene_biotype=protein_coding	0.21407	0.000192347	-0.21407
gene52892	10813	UTP14A	UTP14A small subunit processome component;gbkey=Gene;gene=UTP14A;gene_biotype=protein_coding	0.281369	0.000192347	-0.281369
gene49760	3141	HLCS	holocarboxylase synthetase;gbkey=Gene;gene=HLCS;gene_biotype=protein_coding	-0.403528	0.000194982	0.403528
gene27416	83641	FAM107B	family with sequence similarity 107 member B;gbkey=Gene;gene=FAM107B;gene_biotype=protein_coding	-0.165049	0.000196342	0.165049
gene37995	55038	CDCA4	cell division cycle associated 4;gbkey=Gene;gene=CDCA4;gene_biotype=protein_coding	0.251656	0.00019671	-0.251656
gene26858	140459	ASB6	ankyrin repeat and SOCS box containing 6;gbkey=Gene;gene=ASB6	0.357545	0.00019671	-0.357545
gene43929	92335	STRADA	STE20-related kinase adaptor alpha;gbkey=Gene;gene=STRADA;gene_biotype=protein_coding	0.413927	0.000197431	-0.413927
gene29095	9531	BAG3	BCL2 associated athanogene 3;gbkey=Gene;gene=BAG3;gene_biotype=protein_coding	0.286233	0.000198217	-0.286233
gene36931	51199	NIN	ninein;gbkey=Gene;gene=NIN;gene_biotype=protein_coding	0.259698	0.000199377	-0.259698
gene27557	57584	ARHGAP21	Rho GTPase activating protein 21;gbkey=Gene;gene=ARHGAP21;gene_biotype=protein_coding	-0.398462	0.000199817	0.398462
gene42142	83460	EMC6	ER membrane protein complex subunit 6;gbkey=Gene;gene=EMC6;gene_biotype=protein_coding	0.278229	0.000200879	-0.278229
gene2953	23126	POGZ	pogo transposable element with ZNF domain;gbkey=Gene;gene=POGZ;gene_biotype=protein_coding	-0.284145	0.000201155	0.284145
gene13296	64116	SLC39A8	solute carrier family 39 member 8;gbkey=Gene;gene=SLC39A8;gene_biotype=protein_coding	0.236593	0.00020272	-0.236593
gene34773	7637	ZNF84	zinc finger protein 84;gbkey=Gene;gene=ZNF84;gene_biotype=protein_coding	-0.437886	0.000202972	0.437886
gene28136	105378334	LOC105378334	Gene;gene=LOC105378334	1.18977	0.000203741	-1.18977
gene805	6548	SLC9A1	solute carrier family 9 member A1;gbkey=Gene;gene=SLC9A1;gene_biotype=protein_coding	0.272096	0.000204011	-0.272096
gene5704	6654	SOS1	SOS Ras/Rac guanine nucleotide exchange factor 1;gbkey=Gene;gene=SOS1;gene_biotype=protein_coding	-0.265954	0.000205838	0.265954
gene3646	8674	VAMP4	vesicle associated membrane protein 4;gbkey=Gene;gene=VAMP4;gene_biotype=protein_coding	-0.598494	0.000206076	0.598494
gene24944	5991	RFX3	regulatory factor X3;gbkey=Gene;gene=RFX3	-0.523748	0.000206535	0.523748
gene34271	89910	UBE3B	ubiquitin protein ligase E3B;gbkey=Gene;gene=UBE3B;gene_biotype=protein_coding	-0.33387	0.000207382	0.33387
gene16575	900	CCNG1	cyclin G1;gbkey=Gene;gene=CCNG1;gene_biotype=protein_coding	-0.191303	0.000208431	0.191303
gene36595	27141	CIDEB	cell death-inducing DFFA-like effector b;gbkey=Gene;gene=CIDEB	0.489039	0.000208646	-0.489039
gene39051	10681	GNB5	G protein subunit beta 5;gbkey=Gene;gene=GNB5;gene_biotype=protein_coding	0.450379	0.000208668	-0.450379
gene42969	646202	TLK2P1	tousled like kinase 2 pseudogene 1;gbkey=Gene;gene=TLK2P1;gene_biotype=pseudogene;gene_synonym=TLK2ps1	-0.445005	0.000208668	0.445005
gene1745	9295	SRSF11	serine and arginine rich splicing factor 11;gbkey=Gene;gene=SRSF11;gene_biotype=protein_coding	-0.189207	0.000208905	0.189207
gene40202	10607	TBL3	transducin beta like 3;gbkey=Gene;gene=TBL3;gene_biotype=protein_coding	0.289118	0.000209913	-0.289118
gene23491	84296	GINS4	GINS complex subunit 4;gbkey=Gene;gene=GINS4;gene_biotype=protein_coding	0.291616	0.000210098	-0.291616
gene16949	84851	TRIM52	tripartite motif containing 52;gbkey=Gene;gene=TRIM52;gene_biotype=protein_coding	-0.487427	0.000210823	0.487427
gene2065	100131564	CCDC18-AS1	CCDC18 antisense RNA 1;gbkey=Gene;gene=CCDC18-AS1	-0.822326	0.000211325	0.822326
gene10997	51163	DBR1	debranching RNA lariats 1;gbkey=Gene;gene=DBR1	0.395662	0.000212488	-0.395662
gene48187	140733	MACROD2	MACRO domain containing 2;gbkey=Gene;gene=MACROD2;gene_biotype=protein_coding	-0.72861	0.000215864	0.72861
gene32810	6489	ST8SIA1	ST8 alpha-N-acetyl-neuraminide alpha-2%2C8-sialyltransferase 1;gbkey=Gene;gene=ST8SIA1;gene_biotype=protein_coding	-0.475054	0.000215864	0.475054
gene5577	81606	LBH	limb bud and heart development;gbkey=Gene;gene=LBH	-0.272473	0.000216098	0.272473
gene51985	54954	FAM120C	family with sequence similarity 120C;gbkey=Gene;gene=FAM120C;gene_biotype=protein_coding	0.660279	0.000216783	-0.660279
gene53167	2501	FTH1P8	ferritin heavy chain 1 pseudogene 8;gbkey=Gene;gene=FTH1P8;gene_biotype=pseudogene;gene_synonym=FTHL8	-0.667182	0.000217609	0.667182
gene10002	5793	PTPRG	protein tyrosine phosphatase%2C receptor type G;gbkey=Gene;gene=PTPRG;gene_biotype=protein_coding	-0.415999	0.000219232	0.415999
gene18109	6631	SNRPC	small nuclear ribonucleoprotein polypeptide C;gbkey=Gene;gene=SNRPC;gene_biotype=protein_coding	0.219839	0.000220986	-0.219839
gene49523	114614	MIR155HG	MIR155 host gene;gbkey=Gene;gene=MIR155HG;gene_biotype=lncRNA	-0.209575	0.000222446	0.209575
gene25255	48	ACO1	aconitase 1;gbkey=Gene;gene=ACO1;gene_biotype=protein_coding	0.375815	0.000222446	-0.375815
gene36603	643866	CBLN3	cerebellin 3 precursor;gbkey=Gene;gene=CBLN3;gene_biotype=protein_coding	-0.735511	0.000223173	0.735511
gene41562	7014	TERF2	telomeric repeat binding factor 2;gbkey=Gene;gene=TERF2;gene_biotype=protein_coding	0.318079	0.000224168	-0.318079
gene19799	5071	PARK2	parkin RBR E3 ubiquitin protein ligase;gbkey=Gene;gene=PARK2;gene_biotype=protein_coding	-1.03762	0.000224934	1.03762
gene21574	100131859	LOC100131859	SAP domain containing ribonucleoprotein pseudogene;gbkey=Gene;gene=LOC100131859;gene_biotype=pseudogene	-0.364782	0.000227308	0.364782
gene47193	84215	ZNF541	zinc finger protein 541;gbkey=Gene;gene=ZNF541	-0.451556	0.000228199	0.451556
gene48520	149951	COMMD7	COMM domain containing 7;gbkey=Gene;gene=COMMD7;gene_biotype=protein_coding	-0.262027	0.000228199	0.262027
gene8121	9262	STK17B	serine/threonine kinase 17b;gbkey=Gene;gene=STK17B;gene_biotype=protein_coding	-0.250621	0.000231486	0.250621
gene23980	23462	HEY1	hes related family bHLH transcription factor with YRPW motif 1;gbkey=Gene;gene=HEY1;gene_biotype=protein_coding	0.593541	0.000235227	-0.593541
gene2324	10542	LAMTOR5	late endosomal/lysosomal adaptor%2C MAPK and MTOR activator 5;gbkey=Gene;gene=LAMTOR5;gene_biotype=protein_coding	0.30258	0.000235485	-0.30258
gene39119	81488	POLR2M	RNA polymerase II subunit M;gbkey=Gene;gene=POLR2M;gene_biotype=protein_coding	-0.419511	0.000239515	0.419511
gene16417	2760	GM2A	GM2 ganglioside activator;gbkey=Gene;gene=GM2A;gene_biotype=protein_coding	0.287287	0.000239585	-0.287287
gene31299	51773	RSF1	remodeling and spacing factor 1;gbkey=Gene;gene=RSF1;gene_biotype=protein_coding	-0.314296	0.000240012	0.314296
gene4770	100506810	LINC01132	long intergenic non-protein coding RNA 1132;gbkey=Gene;gene=LINC01132	0.670628	0.000241591	-0.670628
gene42513	9487	PIGL	phosphatidylinositol glycan anchor biosynthesis class L;gbkey=Gene;gene=PIGL;gene_biotype=protein_coding	-0.484387	0.000244597	0.484387
gene45840	57693	ZNF317	zinc finger protein 317;gbkey=Gene;gene=ZNF317	-0.271387	0.000244728	0.271387
gene31149	55004	LAMTOR1	late endosomal/lysosomal adaptor%2C MAPK and MTOR activator 1;gbkey=Gene;gene=LAMTOR1;gene_biotype=protein_coding	0.25084	0.000248325	-0.25084
gene18361	57505	AARS2	alanyl-tRNA synthetase 2%2C mitochondrial;gbkey=Gene;gene=AARS2;gene_biotype=protein_coding	0.368137	0.000248347	-0.368137
gene1140	84879	MFSD2A	major facilitator superfamily domain containing 2A;gbkey=Gene;gene=MFSD2A;gene_biotype=protein_coding	-0.365187	0.000249543	0.365187
gene43394	10230	NBR2	neighbor of BRCA1 gene 2 (non-protein coding);gbkey=Gene;gene=NBR2;gene_biotype=lncRNA	-0.905717	0.000251195	0.905717
gene19988	54919	DNAAF5	dynein axonemal assembly factor 5;gbkey=Gene;gene=DNAAF5;gene_biotype=protein_coding	0.304155	0.000251599	-0.304155
gene14968	112574	SNX18	sorting nexin 18;gbkey=Gene;gene=SNX18;gene_biotype=protein_coding	0.460146	0.000251737	-0.460146
gene9468	9942	XYLB	xylulokinase;gbkey=Gene;gene=XYLB	0.677379	0.000252077	-0.677379
gene40794	388228	SBK1	SH3 domain binding kinase 1;gbkey=Gene;gene=SBK1;gene_biotype=protein_coding	0.730711	0.000252077	-0.730711
gene4029	83479	DDX59	DEAD-box helicase 59;gbkey=Gene;gene=DDX59;gene_biotype=protein_coding	-0.512153	0.000252077	0.512153
gene28512	2746	GLUD1	glutamate dehydrogenase 1;gbkey=Gene;gene=GLUD1;gene_biotype=protein_coding	0.167142	0.000255207	-0.167142
gene48626	22839	DLGAP4	DLG associated protein 4;gbkey=Gene;gene=DLGAP4;gene_biotype=protein_coding	-0.259596	0.000257338	0.259596
gene26826	84885	ZDHHC12	zinc finger DHHC-type containing 12;gbkey=Gene;gene=ZDHHC12;gene_biotype=protein_coding	0.314793	0.000260952	-0.314793
gene46026	84292	WDR83	WD repeat domain 83;gbkey=Gene;gene=WDR83;gene_biotype=protein_coding	-0.519307	0.000261076	0.519307
gene42317	7157	TP53	tumor protein p53;gbkey=Gene;gene=TP53;gene_biotype=protein_coding	0.222373	0.000261076	-0.222373
gene16396	6949	TCOF1	treacle ribosome biogenesis factor 1;gbkey=Gene;gene=TCOF1;gene_biotype=protein_coding	0.17377	0.000262729	-0.17377
gene15735	114915	EPB41L4A-AS1	EPB41L4A antisense RNA 1;gbkey=Gene;gene=EPB41L4A-AS1;gene_biotype=lncRNA	-0.358134	0.000263202	0.358134
gene7982	10787	NCKAP1	NCK associated protein 1;gbkey=Gene;gene=NCKAP1;gene_biotype=protein_coding	0.30723	0.000265259	-0.30723
gene46310	23383	MAU2	MAU2 sister chromatid cohesion factor;gbkey=Gene;gene=MAU2;gene_biotype=protein_coding	-0.234643	0.000268765	0.234643
gene23242	54793	KCTD9	potassium channel tetramerization domain containing 9;gbkey=Gene;gene=KCTD9;gene_biotype=protein_coding	-0.388528	0.000270557	0.388528
gene12712	9662	CEP135	centrosomal protein 135;gbkey=Gene;gene=CEP135;gene_biotype=protein_coding	-0.361986	0.000271001	0.361986
gene7478	79712	GTDC1	glycosyltransferase like domain containing 1;gbkey=Gene;gene=GTDC1;gene_biotype=protein_coding	-0.377341	0.000271429	0.377341
gene34142	55332	DRAM1	DNA damage regulated autophagy modulator 1;gbkey=Gene;gene=DRAM1;gene_biotype=protein_coding	-0.272707	0.000273673	0.272707
gene25323	25853	DCAF12	DDB1 and CUL4 associated factor 12;gbkey=Gene;gene=DCAF12;gene_biotype=protein_coding	0.242559	0.00027527	-0.242559
gene6948	65124	SOWAHC	sosondowah ankyrin repeat domain family member C;gbkey=Gene;gene=SOWAHC;gene_biotype=protein_coding	0.463432	0.00027558	-0.463432
gene47183	255783	INAFM1	InaF motif containing 1;gbkey=Gene;gene=INAFM1;gene_biotype=protein_coding	-0.658001	0.000275613	0.658001
gene2971	100191040	C2CD4D	C2 calcium dependent domain containing 4D;gbkey=Gene;gene=C2CD4D;gene_biotype=protein_coding	0.571724	0.000276144	-0.571724
gene12982	27163	NAAA	N-acylethanolamine acid amidase;gbkey=Gene;gene=NAAA;gene_biotype=protein_coding	0.372242	0.000281766	-0.372242
gene27032	169714	QSOX2	quiescin sulfhydryl oxidase 2;gbkey=Gene;gene=QSOX2;gene_biotype=protein_coding	0.300002	0.000282096	-0.300002
gene19496	51696	HECA	hdc homolog%2C cell cycle regulator;gbkey=Gene;gene=HECA;gene_biotype=protein_coding	-0.358211	0.000282388	0.358211
gene1248	9670	IPO13	importin 13;gbkey=Gene;gene=IPO13;gene_biotype=protein_coding	0.33741	0.000283143	-0.33741
gene37124	3091	HIF1A	hypoxia inducible factor 1 alpha subunit;gbkey=Gene;gene=HIF1A;gene_biotype=protein_coding	-0.226985	0.00028381	0.226985
gene28181	1763	DNA2	DNA replication helicase/nuclease 2;gbkey=Gene;gene=DNA2;gene_biotype=protein_coding	0.383324	0.0002852	-0.383324
gene13435	55435	AP1AR	adaptor related protein complex 1 associated regulatory protein;gbkey=Gene;gene=AP1AR;gene_biotype=protein_coding	-0.29015	0.000285873	0.29015
gene2896	80222	TARS2	threonyl-tRNA synthetase 2%2C mitochondrial (putative);gbkey=Gene;gene=TARS2;gene_biotype=protein_coding	0.276176	0.000286111	-0.276176
gene11969	10815	CPLX1	complexin 1;gbkey=Gene;gene=CPLX1;gene_biotype=protein_coding	0.53108	0.000286111	-0.53108
gene42398	23533	PIK3R5	phosphoinositide-3-kinase regulatory subunit 5;gbkey=Gene;gene=PIK3R5;gene_biotype=protein_coding	-1.04231	0.000286111	1.04231
gene44150	3396	MRPL58	mitochondrial ribosomal protein L58;gbkey=Gene;gene=MRPL58;gene_biotype=protein_coding	-0.328597	0.000286146	0.328597
gene48070	9770	RASSF2	Ras association domain family member 2;gbkey=Gene;gene=RASSF2;gene_biotype=protein_coding	0.425996	0.000286349	-0.425996
gene46919	55101	ATP5SL	ATP5S like;gbkey=Gene;gene=ATP5SL	-0.248722	0.000289363	0.248722
gene13644	132320	SCLT1	sodium channel and clathrin linker 1;gbkey=Gene;gene=SCLT1;gene_biotype=protein_coding	-0.381132	0.000290801	0.381132
gene24833	81858	SHARPIN	SHANK associated RH domain interactor;gbkey=Gene;gene=SHARPIN;gene_biotype=protein_coding	-0.347319	0.000290829	0.347319
gene25070	6619	SNAPC3	small nuclear RNA activating complex polypeptide 3;gbkey=Gene;gene=SNAPC3;gene_biotype=protein_coding	-0.353653	0.00029218	0.353653
gene3296	149628	PYHIN1	pyrin and HIN domain family member 1;gbkey=Gene;gene=PYHIN1;gene_biotype=protein_coding	0.564018	0.00029465	-0.564018
gene41816	55625	ZDHHC7	zinc finger DHHC-type containing 7;gbkey=Gene;gene=ZDHHC7;gene_biotype=protein_coding	0.287854	0.000295926	-0.287854
gene15585	831	CAST	calpastatin;gbkey=Gene;gene=CAST;gene_biotype=protein_coding	-0.217242	0.000299333	0.217242
gene24571	9788	MTSS1	MTSS1%2C I-BAR domain containing;gbkey=Gene;gene=MTSS1;gene_biotype=protein_coding	-0.268957	0.000302313	0.268957
gene16758	375484	SIMC1	SUMO interacting motifs containing 1;gbkey=Gene;gene=SIMC1;gene_biotype=protein_coding	0.59876	0.000306128	-0.59876
gene10849	8930	MBD4	methyl-CpG binding domain 4%2C DNA glycosylase;gbkey=Gene;gene=MBD4;gene_biotype=protein_coding	-0.286954	0.000306128	0.286954
gene41151	81533	ITFG1	integrin alpha FG-GAP repeat containing 1;gbkey=Gene;gene=ITFG1;gene_biotype=protein_coding	0.390185	0.000307125	-0.390185
gene19281	135112	NCOA7	nuclear receptor coactivator 7;gbkey=Gene;gene=NCOA7;gene_biotype=protein_coding	-0.332399	0.000308485	0.332399
gene2464	476	ATP1A1	ATPase Na+/K+ transporting subunit alpha 1;gbkey=Gene;gene=ATP1A1	0.172983	0.0003091	-0.172983
gene52110	286451	YIPF6	Yip1 domain family member 6;gbkey=Gene;gene=YIPF6;gene_biotype=protein_coding	-0.337976	0.000312293	0.337976
gene27647	102724316	SVIL-AS1	SVIL antisense RNA 1;gbkey=Gene;gene=SVIL-AS1	-0.526983	0.0003139	0.526983
gene23378	80185	TTI2	TELO2 interacting protein 2;gbkey=Gene;gene=TTI2;gene_biotype=protein_coding	0.360467	0.000315821	-0.360467
gene43369	84313	VPS25	vacuolar protein sorting 25 homolog;gbkey=Gene;gene=VPS25;gene_biotype=protein_coding	0.279444	0.000316164	-0.279444
gene44333	57674	RNF213	ring finger protein 213;gbkey=Gene;gene=RNF213;gene_biotype=protein_coding	0.498506	0.000318547	-0.498506
gene21643	81628	TSC22D4	TSC22 domain family member 4;gbkey=Gene;gene=TSC22D4;gene_biotype=protein_coding	-0.275309	0.00031862	0.275309
gene30867	29901	SAC3D1	SAC3 domain containing 1;gbkey=Gene;gene=SAC3D1;gene_biotype=protein_coding	0.416014	0.000318701	-0.416014
gene7521	3800	KIF5C	kinesin family member 5C;gbkey=Gene;gene=KIF5C;gene_biotype=protein_coding	-0.39959	0.000318872	0.39959
gene45616	56926	NCLN	nicalin;gbkey=Gene;gene=NCLN;gene_biotype=protein_coding	0.196071	0.000321941	-0.196071
gene32742	400011	SUPT16HP1	SPT16 homolog%2C facilitates chromatin remodeling subunit pseudogene 1;gbkey=Gene;gene=SUPT16HP1;gene_biotype=pseudogene;gene_synonym=bcm670,SUPT16HP	0.301336	0.000321974	-0.301336
gene26047	645937	LOC645937	zinc finger protein 598 pseudogene;gbkey=Gene;gene=LOC645937;gene_biotype=pseudogene	-0.602846	0.000325302	0.602846
gene41327	9688	NUP93	nucleoporin 93;gbkey=Gene;gene=NUP93;gene_biotype=protein_coding	-0.226781	0.000327287	0.226781
gene10088	7110	TMF1	TATA element modulatory factor 1;gbkey=Gene;gene=TMF1;gene_biotype=protein_coding	-0.348562	0.000329655	0.348562
gene24991	57589	RIC1	RIC1 homolog%2C RAB6A GEF complex partner 1;gbkey=Gene;gene=RIC1;gene_biotype=protein_coding	0.352851	0.000331725	-0.352851
gene48390	955	ENTPD6	ectonucleoside triphosphate diphosphohydrolase 6 (putative);gbkey=Gene;gene=ENTPD6;gene_biotype=protein_coding	0.245921	0.000331725	-0.245921
gene15375	9456	HOMER1	homer scaffolding protein 1;gbkey=Gene;gene=HOMER1;gene_biotype=protein_coding	0.435062	0.000332748	-0.435062
gene22976	66036	MTMR9	myotubularin related protein 9;gbkey=Gene;gene=MTMR9;gene_biotype=protein_coding	-0.381523	0.000335745	0.381523
gene12972	25898	RCHY1	ring finger and CHY zinc finger domain containing 1;gbkey=Gene;gene=RCHY1;gene_biotype=protein_coding	-0.517897	0.000338272	0.517897
gene21355	781	CACNA2D1	calcium voltage-gated channel auxiliary subunit alpha2delta 1;gbkey=Gene;gene=CACNA2D1;gene_biotype=protein_coding	-0.569037	0.000339133	0.569037
gene26062	10927	SPIN1	spindlin 1;gbkey=Gene;gene=SPIN1;gene_biotype=protein_coding	0.319399	0.00033931	-0.319399
gene40283	79228	THOC6	THO complex 6;gbkey=Gene;gene=THOC6;gene_biotype=protein_coding	-0.260696	0.000341457	0.260696
gene33165	55716	LMBR1L	limb development membrane protein 1 like;gbkey=Gene;gene=LMBR1L;gene_biotype=protein_coding	-0.454954	0.000341457	0.454954
gene24236	10247	RIDA	reactive intermediate imine deaminase A homolog;gbkey=Gene;gene=RIDA;gene_biotype=protein_coding	0.584297	0.000342338	-0.584297
gene10520	64422	ATG3	autophagy related 3;gbkey=Gene;gene=ATG3;gene_biotype=protein_coding	-0.279752	0.000342384	0.279752
gene41959	84501	SPIRE2	spire type actin nucleation factor 2;gbkey=Gene;gene=SPIRE2;gene_biotype=protein_coding	0.643783	0.000342931	-0.643783
gene42952	7756	ZNF207	zinc finger protein 207;gbkey=Gene;gene=ZNF207;gene_biotype=protein_coding	0.169341	0.000342984	-0.169341
gene9908	55802	DCP1A	decapping mRNA 1A;gbkey=Gene;gene=DCP1A;gene_biotype=protein_coding	-0.271416	0.00034313	0.271416
gene36850	55015	PRPF39	pre-mRNA processing factor 39;gbkey=Gene;gene=PRPF39	0.31416	0.00034313	-0.31416
gene8683	11262	SP140	SP140 nuclear body protein;gbkey=Gene;gene=SP140;gene_biotype=protein_coding	-0.325844	0.00034313	0.325844
gene2501	10885	WDR3	WD repeat domain 3;gbkey=Gene;gene=WDR3;gene_biotype=protein_coding	0.277351	0.000343282	-0.277351
gene1434	114883	OSBPL9	oxysterol binding protein like 9;gbkey=Gene;gene=OSBPL9;gene_biotype=protein_coding	-0.254601	0.000343654	0.254601
gene33846	106481967	NOP56P3	NOP56 ribonucleoprotein pseudogene 3;gbkey=Gene;gene=NOP56P3;gene_biotype=pseudogene	0.800758	0.000343736	-0.800758
gene47931	85364	ZCCHC3	zinc finger CCHC-type containing 3;gbkey=Gene;gene=ZCCHC3;gene_biotype=protein_coding	0.249704	0.000345047	-0.249704
gene19774	6950	TCP1	t-complex 1;gbkey=Gene;gene=TCP1;gene_biotype=protein_coding	0.161929	0.000345389	-0.161929
gene19777	29074	MRPL18	mitochondrial ribosomal protein L18;gbkey=Gene;gene=MRPL18;gene_biotype=protein_coding	0.242654	0.000347159	-0.242654
gene54716	359845	RFLNB	refilin B;gbkey=Gene;gene=RFLNB;gene_biotype=protein_coding	0.871302	0.000349479	-0.871302
gene49229	26205	GMEB2	glucocorticoid modulatory element binding protein 2;gbkey=Gene;gene=GMEB2;gene_biotype=protein_coding	-0.387498	0.000351964	0.387498
gene4426	55699	IARS2	isoleucyl-tRNA synthetase 2%2C mitochondrial;gbkey=Gene;gene=IARS2;gene_biotype=protein_coding	0.210174	0.000353207	-0.210174
gene33229	4891	SLC11A2	solute carrier family 11 member 2;gbkey=Gene;gene=SLC11A2;gene_biotype=protein_coding	0.25718	0.000354456	-0.25718
gene30677	1642	DDB1	damage specific DNA binding protein 1;gbkey=Gene;gene=DDB1;gene_biotype=protein_coding	0.18251	0.000356346	-0.18251
gene26176	138639	PTPDC1	protein tyrosine phosphatase domain containing 1;gbkey=Gene;gene=PTPDC1;gene_biotype=protein_coding	-0.506452	0.000356346	0.506452
gene25298	106478958	CYP4F26P	cytochrome P450 family 4 subfamily F member 26%2C pseudogene;gbkey=Gene;gene=CYP4F26P;gene_biotype=pseudogene	0.686997	0.000357036	-0.686997
gene22544	79970	ZNF767P	zinc finger family member 767%2C pseudogene;gbkey=Gene;gene=ZNF767P;gene_biotype=misc_RNA;gene_synonym=ZNF767	-0.492716	0.000358371	0.492716
gene45313	25914	RTTN	rotatin;gbkey=Gene;gene=RTTN;gene_biotype=protein_coding	-0.649033	0.000359023	0.649033
gene5466	10890	RAB10	RAB10%2C member RAS oncogene family;gbkey=Gene;gene=RAB10	-0.188569	0.000359632	0.188569
gene6522	22934	RPIA	ribose 5-phosphate isomerase A;gbkey=Gene;gene=RPIA;gene_biotype=protein_coding	0.279366	0.00036099	-0.279366
gene40182	65993	MRPS34	mitochondrial ribosomal protein S34;gbkey=Gene;gene=MRPS34;gene_biotype=protein_coding	0.204684	0.00036182	-0.204684
gene12028	8603	FAM193A	family with sequence similarity 193 member A;gbkey=Gene;gene=FAM193A;gene_biotype=protein_coding	-0.320137	0.000364397	0.320137
gene28338	142891	SAMD8	sterile alpha motif domain containing 8;gbkey=Gene;gene=SAMD8;gene_biotype=protein_coding	-0.408933	0.000365982	0.408933
gene3176	23208	SYT11	synaptotagmin 11;gbkey=Gene;gene=SYT11;gene_biotype=protein_coding	-0.243617	0.000369278	0.243617
gene8689	10356	HMGB1P3	high mobility group box 1 pseudogene 3;gbkey=Gene;gene=HMGB1P3;gene_biotype=pseudogene;gene_synonym=HMG1L3,HMGB1L3	1.13914	0.000371746	-1.13914
gene4621	81559	TRIM11	tripartite motif containing 11;gbkey=Gene;gene=TRIM11;gene_biotype=protein_coding	-0.290067	0.000373264	0.290067
gene39854	641	BLM	Bloom syndrome RecQ like helicase;gbkey=Gene;gene=BLM;gene_biotype=protein_coding	-0.323786	0.000373825	0.323786
gene19894	4301	AFDN	afadin%2C adherens junction formation factor;gbkey=Gene;gene=AFDN;gene_biotype=protein_coding	-0.228894	0.000378676	0.228894
gene1942	9403	SELENOF	selenoprotein F;gbkey=Gene;gene=SELENOF;gene_biotype=protein_coding	-0.214912	0.000382715	0.214912
gene45156	9352	TXNL1	thioredoxin like 1;gbkey=Gene;gene=TXNL1;gene_biotype=protein_coding	-0.235724	0.000383533	0.235724
gene22627	51422	PRKAG2	protein kinase AMP-activated non-catalytic subunit gamma 2;gbkey=Gene;gene=PRKAG2;gene_biotype=protein_coding	-0.703629	0.000387991	0.703629
gene1904	117178	SSX2IP	SSX family member 2 interacting protein;gbkey=Gene;gene=SSX2IP;gene_biotype=protein_coding	-0.392294	0.000390225	0.392294
gene5856	3344	FOXN2	forkhead box N2;gbkey=Gene;gene=FOXN2;gene_biotype=protein_coding	0.288175	0.000391043	-0.288175
gene34067	121441	NEDD1	neural precursor cell expressed%2C developmentally down-regulated 1;gbkey=Gene;gene=NEDD1;gene_biotype=protein_coding	-0.298786	0.000393492	0.298786
gene20122	7559	ZNF12	zinc finger protein 12;gbkey=Gene;gene=ZNF12;gene_biotype=protein_coding	-0.461431	0.000394035	0.461431
gene21115	493754	GS1-124K5.11	RAB guanine nucleotide exchange factor 1 pseudogene;gbkey=Gene;gene=GS1-124K5.11;gene_biotype=misc_RNA	-0.431868	0.000394369	0.431868
gene37986	207	AKT1	AKT serine/threonine kinase 1;gbkey=Gene;gene=AKT1;gene_biotype=protein_coding	0.181363	0.00039567	-0.181363
gene53117	389898	UBE2NL	ubiquitin conjugating enzyme E2 N like (gene/pseudogene);gbkey=Gene;gene=UBE2NL;gene_biotype=misc_RNA;gene_synonym=Li174	0.547897	0.000400009	-0.547897
gene20264	221830	TWISTNB	TWIST neighbor;gbkey=Gene;gene=TWISTNB	0.326908	0.000402947	-0.326908
gene485	54455	FBXO42	F-box protein 42;gbkey=Gene;gene=FBXO42;gene_biotype=protein_coding	-0.376818	0.000402947	0.376818
gene11415	55892	MYNN	myoneurin;gbkey=Gene;gene=MYNN;gene_biotype=protein_coding	-0.398778	0.000403941	0.398778
gene47115	6633	SNRPD2	small nuclear ribonucleoprotein D2 polypeptide;gbkey=Gene;gene=SNRPD2;gene_biotype=protein_coding	0.207941	0.000409289	-0.207941
gene26392	23446	SLC44A1	solute carrier family 44 member 1;gbkey=Gene;gene=SLC44A1;gene_biotype=protein_coding	0.29563	0.000409786	-0.29563
gene41371	4324	MMP15	matrix metallopeptidase 15;gbkey=Gene;gene=MMP15;gene_biotype=protein_coding	1.11057	0.000410456	-1.11057
gene14838	253260	RICTOR	RPTOR independent companion of MTOR complex 2;gbkey=Gene;gene=RICTOR;gene_biotype=protein_coding	-0.387462	0.000410948	0.387462
gene46313	83983	TSSK6	testis specific serine kinase 6;gbkey=Gene;gene=TSSK6;gene_biotype=protein_coding	-0.860377	0.000411415	0.860377
gene27434	414149	ACBD7	acyl-CoA binding domain containing 7;gbkey=Gene;gene=ACBD7;gene_biotype=protein_coding	0.568503	0.000413402	-0.568503
gene23271	2185	PTK2B	protein tyrosine kinase 2 beta;gbkey=Gene;gene=PTK2B;gene_biotype=protein_coding	-0.532459	0.000419957	0.532459
gene15112	10283	CWC27	CWC27 spliceosome associated protein homolog;gbkey=Gene;gene=CWC27;gene_biotype=protein_coding	-0.347442	0.000421502	0.347442
gene32275	84318	CCDC77	coiled-coil domain containing 77;gbkey=Gene;gene=CCDC77	0.452981	0.000423078	-0.452981
gene51599	441488	LOC441488	transcription factor Dp-1-like pseudogene;gbkey=Gene;gene=LOC441488;gene_biotype=pseudogene	0.402348	0.000424309	-0.402348
gene23643	10434	LYPLA1	lysophospholipase I;gbkey=Gene;gene=LYPLA1;gene_biotype=protein_coding	0.256916	0.000425876	-0.256916
gene31889	9354	UBE4A	ubiquitination factor E4A;gbkey=Gene;gene=UBE4A;gene_biotype=protein_coding	0.247977	0.000428088	-0.247977
gene47761	51545	ZNF581	zinc finger protein 581;gbkey=Gene;gene=ZNF581;gene_biotype=protein_coding	-0.397873	0.000428088	0.397873
gene1031	9967	THRAP3	thyroid hormone receptor associated protein 3;gbkey=Gene;gene=THRAP3;gene_biotype=protein_coding	0.218475	0.000428088	-0.218475
gene42831	116238	TLCD1	TLC domain containing 1;gbkey=Gene;gene=TLCD1	0.491074	0.000429477	-0.491074
gene33256	91	ACVR1B	activin A receptor type 1B;gbkey=Gene;gene=ACVR1B;gene_biotype=protein_coding	0.297361	0.000429537	-0.297361
gene25465	6461	SHB	SH2 domain containing adaptor protein B;gbkey=Gene;gene=SHB;gene_biotype=protein_coding	-0.593172	0.000431916	0.593172
gene24457	8667	EIF3H	eukaryotic translation initiation factor 3 subunit H;gbkey=Gene;gene=EIF3H;gene_biotype=protein_coding	-0.170872	0.000431916	0.170872
gene3795	200058	FLJ23867	uncharacterized protein FLJ23867;gbkey=Gene;gene=FLJ23867	1.12766	0.000432836	-1.12766
gene41466	8824	CES2	carboxylesterase 2;gbkey=Gene;gene=CES2;gene_biotype=protein_coding	0.328151	0.000434409	-0.328151
gene10090	9039	UBA3	ubiquitin like modifier activating enzyme 3;gbkey=Gene;gene=UBA3;gene_biotype=protein_coding	0.243128	0.000434828	-0.243128
gene6283	84759	PCGF1	polycomb group ring finger 1;gbkey=Gene;gene=PCGF1;gene_biotype=protein_coding	-0.361564	0.000435212	0.361564
gene45651	51548	SIRT6	sirtuin 6;gbkey=Gene;gene=SIRT6;gene_biotype=protein_coding	-0.322151	0.000436519	0.322151
gene33158	23109	DDN	dendrin;gbkey=Gene;gene=DDN	1.0148	0.000436934	-1.0148
gene30275	91252	SLC39A13	solute carrier family 39 member 13;gbkey=Gene;gene=SLC39A13;gene_biotype=protein_coding	-0.397312	0.000439562	0.397312
gene3573	9095	TBX19	T-box 19;gbkey=Gene;gene=TBX19;gene_biotype=protein_coding	-1.08398	0.000440091	1.08398
gene52117	1947	EFNB1	ephrin B1;gbkey=Gene;gene=EFNB1;gene_biotype=protein_coding	0.479164	0.000442834	-0.479164
gene46276	8178	ELL	elongation factor for RNA polymerase II;gbkey=Gene;gene=ELL;gene_biotype=protein_coding	0.304701	0.000445877	-0.304701
gene49724	861	RUNX1	runt related transcription factor 1;gbkey=Gene;gene=RUNX1;gene_biotype=protein_coding	0.3391	0.00044913	-0.3391
gene50713	129099	CPSF1P1	cleavage and polyadenylation specific factor 1 pseudogene 1;gbkey=Gene;gene=CPSF1P1;gene_biotype=pseudogene;gene_synonym=dJ90G24.5	0.627513	0.000450449	-0.627513
gene42375	29098	RANGRF	RAN guanine nucleotide release factor;gbkey=Gene;gene=RANGRF;gene_biotype=protein_coding	-0.330403	0.000450599	0.330403
gene28763	51076	CUTC	cutC copper transporter;gbkey=Gene;gene=CUTC;gene_biotype=protein_coding	0.451453	0.00045114	-0.451453
gene42134	23729	SHPK	sedoheptulokinase;gbkey=Gene;gene=SHPK;gene_biotype=protein_coding	0.353118	0.000453219	-0.353118
gene13290	90024	FLJ20021	uncharacterized LOC90024;gbkey=Gene;gene=FLJ20021	-1.03643	0.000455971	1.03643
gene44339	57521	RPTOR	regulatory associated protein of MTOR complex 1;gbkey=Gene;gene=RPTOR;gene_biotype=protein_coding	0.285944	0.000456613	-0.285944
gene15703	285638	LOC285638	Gene;gene=LOC285638	-0.922734	0.000457452	0.922734
gene22629	100505483	PRKAG2-AS1	PRKAG2 antisense RNA 1;gbkey=Gene;gene=PRKAG2-AS1	-0.670314	0.000458503	0.670314
gene10530	25871	NEPRO	nucleolus and neural progenitor protein;gbkey=Gene;gene=NEPRO;gene_biotype=protein_coding	-0.29947	0.000462454	0.29947
gene13882	105377486	LOC105377486	Gene;gene=LOC105377486	-1.11345	0.000462454	1.11345
gene46304	126382	NR2C2AP	nuclear receptor 2C2 associated protein;gbkey=Gene;gene=NR2C2AP;gene_biotype=protein_coding	0.300786	0.000463872	-0.300786
gene35103	100874167	LINC00423	long intergenic non-protein coding RNA 423;gbkey=Gene;gene=LINC00423	0.661223	0.000464991	-0.661223
gene46912	90324	CCDC97	coiled-coil domain containing 97;gbkey=Gene;gene=CCDC97	-0.265008	0.000466105	0.265008
gene27424	79723	SUV39H2	suppressor of variegation 3-9 homolog 2;gbkey=Gene;gene=SUV39H2;gene_biotype=protein_coding	0.399462	0.000467109	-0.399462
gene12680	442108	RPL22P13	ribosomal protein L22 pseudogene 13;gbkey=Gene;gene=RPL22P13;gene_biotype=pseudogene;gene_synonym=RPL22_7_478	-0.432265	0.000467828	0.432265
gene19209	116150	NUS1	NUS1 dehydrodolichyl diphosphate synthase subunit;gbkey=Gene;gene=NUS1;gene_biotype=protein_coding	-0.346814	0.000472427	0.346814
gene39573	1138	CHRNA5	cholinergic receptor nicotinic alpha 5 subunit;gbkey=Gene;gene=CHRNA5;gene_biotype=protein_coding	0.476928	0.000475647	-0.476928
gene38788	27079	RPUSD2	RNA pseudouridylate synthase domain containing 2;gbkey=Gene;gene=RPUSD2;gene_biotype=protein_coding	0.371222	0.000475737	-0.371222
gene47734	84446	BRSK1	BR serine/threonine kinase 1;gbkey=Gene;gene=BRSK1;gene_biotype=protein_coding	-0.509992	0.000481584	0.509992
gene28295	310	ANXA7	annexin A7;gbkey=Gene;gene=ANXA7;gene_biotype=protein_coding	-0.189818	0.000484216	0.189818
gene21199	9031	BAZ1B	bromodomain adjacent to zinc finger domain 1B;gbkey=Gene;gene=BAZ1B;gene_biotype=protein_coding	-0.205649	0.000484216	0.205649
gene23355	7486	WRN	Werner syndrome RecQ like helicase;gbkey=Gene;gene=WRN;gene_biotype=protein_coding	-0.315875	0.000491037	0.315875
gene43173	84961	FBXL20	F-box and leucine rich repeat protein 20;gbkey=Gene;gene=FBXL20;gene_biotype=protein_coding	-0.419164	0.000492573	0.419164
gene46077	284454	LOC284454	uncharacterized LOC284454;gbkey=Gene;gene=LOC284454	-0.723788	0.000496294	0.723788
gene43754	8161	COIL	coilin;gbkey=Gene;gene=COIL;gene_biotype=protein_coding	0.338583	0.000497563	-0.338583
gene30866	29907	SNX15	sorting nexin 15;gbkey=Gene;gene=SNX15;gene_biotype=protein_coding	-0.286962	0.000497563	0.286962
gene16793	2870	GRK6	G protein-coupled receptor kinase 6;gbkey=Gene;gene=GRK6;gene_biotype=protein_coding	0.236684	0.000504872	-0.236684
gene2270	23155	CLCC1	chloride channel CLIC like 1;gbkey=Gene;gene=CLCC1;gene_biotype=protein_coding	-0.326998	0.000508212	0.326998
gene9975	5162	PDHB	pyruvate dehydrogenase (lipoamide) beta;gbkey=Gene;gene=PDHB;gene_biotype=protein_coding	0.253238	0.000511397	-0.253238
gene20380	3198	HOXA1	homeobox A1;gbkey=Gene;gene=HOXA1;gene_biotype=protein_coding	-0.549531	0.000518004	0.549531
gene44362	284184	NDUFAF8	NADH:ubiquinone oxidoreductase complex assembly factor 8;gbkey=Gene;gene=NDUFAF8;gene_biotype=protein_coding	0.262522	0.000521852	-0.262522
gene48625	25980	AAR2	AAR2 splicing factor homolog;gbkey=Gene;gene=AAR2;gene_biotype=protein_coding	0.240813	0.000524017	-0.240813
gene20850	51373	MRPS17	mitochondrial ribosomal protein S17;gbkey=Gene;gene=MRPS17;gene_biotype=protein_coding	0.467645	0.00052661	-0.467645
gene44034	105371870	LOC105371870	Gene;gene=LOC105371870	-0.917401	0.00052661	0.917401
gene41455	123920	CMTM3	CKLF like MARVEL transmembrane domain containing 3;gbkey=Gene;gene=CMTM3;gene_biotype=protein_coding	0.212062	0.000526645	-0.212062
gene46606	9710	KIAA0355	KIAA0355;gbkey=Gene;gene=KIAA0355	-0.608176	0.000529165	0.608176
gene4703	79573	TTC13	tetratricopeptide repeat domain 13;gbkey=Gene;gene=TTC13	0.36839	0.000530717	-0.36839
gene43645	100131693	EIF4EP2	eukaryotic translation initiation factor 4E pseudogene 2;gbkey=Gene;gene=EIF4EP2;gene_biotype=pseudogene	0.359052	0.000531691	-0.359052
gene270	2023	ENO1	enolase 1;gbkey=Gene;gene=ENO1;gene_biotype=protein_coding	0.146037	0.000532535	-0.146037
gene39383	645292	HMGB1P6	high mobility group box 1 pseudogene 6;gbkey=Gene;gene=HMGB1P6;gene_biotype=pseudogene;gene_synonym=HMG1L6,HMGB1L6	0.318333	0.000533107	-0.318333
gene35301	7178	TPT1	tumor protein%2C translationally-controlled 1;gbkey=Gene;gene=TPT1;gene_biotype=protein_coding	-0.159351	0.000533168	0.159351
gene29151	9184	BUB3	BUB3%2C mitotic checkpoint protein;gbkey=Gene;gene=BUB3;gene_biotype=protein_coding	0.182305	0.000533323	-0.182305
gene33694	8445	DYRK2	dual specificity tyrosine phosphorylation regulated kinase 2;gbkey=Gene;gene=DYRK2	0.339867	0.000533824	-0.339867
gene34874	78988	MRPL57	mitochondrial ribosomal protein L57;gbkey=Gene;gene=MRPL57;gene_biotype=protein_coding	0.295632	0.000534292	-0.295632
gene39724	54581	SCAND2P	SCAN domain containing 2 pseudogene;gbkey=Gene;gene=SCAND2P;gene_biotype=misc_RNA;gene_synonym=SCAND2	-0.662874	0.000534292	0.662874
gene51174	6305	SBF1	SET binding factor 1;gbkey=Gene;gene=SBF1;gene_biotype=protein_coding	0.232435	0.000536423	-0.232435
gene46238	23025	UNC13A	unc-13 homolog A;gbkey=Gene;gene=UNC13A;gene_biotype=protein_coding	-0.845846	0.000542846	0.845846
gene11626	10195	ALG3	ALG3%2C alpha-1%2C3- mannosyltransferase;gbkey=Gene;gene=ALG3;gene_biotype=protein_coding	0.246693	0.00054372	-0.246693
gene20345	54205	CYCS	cytochrome c%2C somatic;gbkey=Gene;gene=CYCS;gene_biotype=protein_coding	0.197567	0.000544024	-0.197567
gene45533	2593	GAMT	guanidinoacetate N-methyltransferase;gbkey=Gene;gene=GAMT;gene_biotype=protein_coding	0.266815	0.000546589	-0.266815
gene9477	11280	SCN11A	sodium voltage-gated channel alpha subunit 11;gbkey=Gene;gene=SCN11A;gene_biotype=protein_coding	0.536419	0.000546978	-0.536419
gene47112	2696	GIPR	gastric inhibitory polypeptide receptor;gbkey=Gene;gene=GIPR;gene_biotype=protein_coding	-0.833281	0.000546978	0.833281
gene50619	29796	UQCR10	ubiquinol-cytochrome c reductase%2C complex III subunit X;gbkey=Gene;gene=UQCR10;gene_biotype=protein_coding	0.24635	0.000547218	-0.24635
gene10723	7707	ZNF148	zinc finger protein 148;gbkey=Gene;gene=ZNF148;gene_biotype=protein_coding	-0.342169	0.000550008	0.342169
gene31144	10068	IL18BP	interleukin 18 binding protein;gbkey=Gene;gene=IL18BP;gene_biotype=protein_coding	-0.740272	0.000554826	0.740272
gene40098	4833	NME4	NME/NM23 nucleoside diphosphate kinase 4;gbkey=Gene;gene=NME4;gene_biotype=protein_coding	0.339809	0.000555075	-0.339809
gene48510	23509	POFUT1	protein O-fucosyltransferase 1;gbkey=Gene;gene=POFUT1;gene_biotype=protein_coding	0.214121	0.000557855	-0.214121
gene26465	445815	PALM2-AKAP2	PALM2-AKAP2 readthrough;gbkey=Gene;gene=PALM2-AKAP2;gene_biotype=protein_coding	1.10277	0.000558589	-1.10277
gene51761	7592	ZNF41	zinc finger protein 41;gbkey=Gene;gene=ZNF41;gene_biotype=protein_coding	-0.44436	0.000565572	0.44436
gene4630	149603	RNF187	ring finger protein 187;gbkey=Gene;gene=RNF187;gene_biotype=protein_coding	0.289729	0.000568602	-0.289729
gene32158	387820	LOC387820	DnaJ heat shock protein family (Hsp40) member B7 pseudogene;gbkey=Gene;gene=LOC387820;gene_biotype=pseudogene	0.379901	0.000570075	-0.379901
gene31308	4718	NDUFC2	NADH:ubiquinone oxidoreductase subunit C2;gbkey=Gene;gene=NDUFC2;gene_biotype=protein_coding	0.222754	0.000575579	-0.222754
gene3511	4259	MGST3	microsomal glutathione S-transferase 3;gbkey=Gene;gene=MGST3;gene_biotype=protein_coding	0.18486	0.000576493	-0.18486
gene16260	285613	RELL2	RELT like 2;gbkey=Gene;gene=RELL2;gene_biotype=protein_coding	-0.422247	0.000577	0.422247
gene45008	57724	EPG5	ectopic P-granules autophagy protein 5 homolog;gbkey=Gene;gene=EPG5;gene_biotype=protein_coding	-0.414284	0.000581752	0.414284
gene49532	522	ATP5J	ATP synthase%2C H+ transporting%2C mitochondrial Fo complex subunit F6;gbkey=Gene;gene=ATP5J;gene_biotype=protein_coding	0.220772	0.00058278	-0.220772
gene51847	27238	GPKOW	G-patch domain and KOW motifs;gbkey=Gene;gene=GPKOW;gene_biotype=protein_coding	-0.296871	0.00058339	0.296871
gene15118	64105	CENPK	centromere protein K;gbkey=Gene;gene=CENPK;gene_biotype=protein_coding	-0.330509	0.000584493	0.330509
gene51378	54960	GEMIN8	gem nuclear organelle associated protein 8;gbkey=Gene;gene=GEMIN8;gene_biotype=protein_coding	-0.434428	0.000591797	0.434428
gene3686	91687	CENPL	centromere protein L;gbkey=Gene;gene=CENPL;gene_biotype=protein_coding	-0.470484	0.000595064	0.470484
gene26307	8013	NR4A3	nuclear receptor subfamily 4 group A member 3;gbkey=Gene;gene=NR4A3;gene_biotype=protein_coding	0.576867	0.000596422	-0.576867
gene43336	84514	GHDC	GH3 domain containing;gbkey=Gene;gene=GHDC;gene_biotype=protein_coding	0.41017	0.000598188	-0.41017
gene38870	23582	CCNDBP1	cyclin D1 binding protein 1;gbkey=Gene;gene=CCNDBP1;gene_biotype=protein_coding	-0.277084	0.000598188	0.277084
gene34674	121260	SLC15A4	solute carrier family 15 member 4;gbkey=Gene;gene=SLC15A4;gene_biotype=protein_coding	-0.287127	0.000603987	0.287127
gene46044	22983	MAST1	microtubule associated serine/threonine kinase 1;gbkey=Gene;gene=MAST1;gene_biotype=protein_coding	-0.615882	0.000604892	0.615882
gene9009	100507582	BHLHE40-AS1	BHLHE40 antisense RNA 1;gbkey=Gene;gene=BHLHE40-AS1	-0.430529	0.000605647	0.430529
gene43923	4215	MAP3K3	mitogen-activated protein kinase kinase kinase 3;gbkey=Gene;gene=MAP3K3;gene_biotype=protein_coding	0.276953	0.000608886	-0.276953
gene46227	684	BST2	bone marrow stromal cell antigen 2;gbkey=Gene;gene=BST2;gene_biotype=protein_coding	0.181015	0.000614606	-0.181015
gene18753	105377871	LOC105377871	Gene;gene=LOC105377871	-0.350102	0.000615228	0.350102
gene21189	100093631	GTF2IP4	general transcription factor IIi pseudogene 4;gbkey=Gene;gene=GTF2IP4;gene_biotype=misc_RNA	0.93692	0.000615306	-0.93692
gene40906	1731	SEPT1	septin 1;gbkey=Gene;gene=SEPT1;gene_biotype=protein_coding	-0.266208	0.000619804	0.266208
gene11006	5291	PIK3CB	phosphatidylinositol-4%2C5-bisphosphate 3-kinase catalytic subunit beta;gbkey=Gene;gene=PIK3CB;gene_biotype=protein_coding	0.345305	0.000624861	-0.345305
gene8050	150709	ANKAR	ankyrin and armadillo repeat containing;gbkey=Gene;gene=ANKAR	-0.872418	0.000628152	0.872418
gene28493	23063	WAPL	WAPL cohesin release factor;gbkey=Gene;gene=WAPL;gene_biotype=protein_coding	-0.237712	0.000629004	0.237712
gene8667	92737	DNER	delta/notch like EGF repeat containing;gbkey=Gene;gene=DNER;gene_biotype=protein_coding	-1.10474	0.000631235	1.10474
gene35423	26512	INTS6	integrator complex subunit 6;gbkey=Gene;gene=INTS6;gene_biotype=protein_coding	-0.345703	0.000632936	0.345703
gene5389	60526	LDAH	lipid droplet associated hydrolase;gbkey=Gene;gene=LDAH;gene_biotype=protein_coding	0.278794	0.000644203	-0.278794
gene44207	23265	EXOC7	exocyst complex component 7;gbkey=Gene;gene=EXOC7;gene_biotype=protein_coding	0.207156	0.000645417	-0.207156
gene2955	57530	CGN	cingulin;gbkey=Gene;gene=CGN	0.415147	0.000647058	-0.415147
gene26969	380	ARF4P1	ADP ribosylation factor 4 pseudogene 1;gbkey=Gene;gene=ARF4P1;gene_biotype=pseudogene;gene_synonym=ARF4P	-0.46773	0.000650838	0.46773
gene10666	6565	SLC15A2	solute carrier family 15 member 2;gbkey=Gene;gene=SLC15A2;gene_biotype=protein_coding	-0.809678	0.000651175	0.809678
gene29881	105376575	LOC105376575	uncharacterized LOC105376575;gbkey=Gene;gene=LOC105376575	-0.567424	0.000651317	0.567424
gene44060	5608	MAP2K6	mitogen-activated protein kinase kinase 6;gbkey=Gene;gene=MAP2K6;gene_biotype=protein_coding	0.988869	0.000654513	-0.988869
gene31381	55863	TMEM126B	transmembrane protein 126B;gbkey=Gene;gene=TMEM126B;gene_biotype=protein_coding	-0.340744	0.000654601	0.340744
gene580	440574	MINOS1	mitochondrial inner membrane organizing system 1;gbkey=Gene;gene=MINOS1;gene_biotype=protein_coding	0.389748	0.00066102	-0.389748
gene25894	2650	GCNT1	glucosaminyl (N-acetyl) transferase 1%2C core 2;gbkey=Gene;gene=GCNT1;gene_biotype=protein_coding	0.275387	0.000661453	-0.275387
gene34493	9761	MLEC	malectin;gbkey=Gene;gene=MLEC;gene_biotype=protein_coding	0.19278	0.000663071	-0.19278
gene22181	136319	MTPN	myotrophin;exception=dicistronic gene;gbkey=Gene;gene=MTPN;gene_biotype=protein_coding	0.196118	0.000666695	-0.196118
gene9195	85403	EAF1	ELL associated factor 1;gbkey=Gene;gene=EAF1	-0.258133	0.000669049	0.258133
gene31748	91893	FDXACB1	ferredoxin-fold anticodon binding domain containing 1;gbkey=Gene;gene=FDXACB1;gene_biotype=protein_coding	0.783039	0.000669049	-0.783039
gene1329	55624	POMGNT1	protein O-linked mannose N-acetylglucosaminyltransferase 1 (beta 1%2C2-);gbkey=Gene;gene=POMGNT1;gene_biotype=protein_coding	0.249229	0.000669336	-0.249229
gene40251	652276	LOC652276	potassium channel tetramerization domain containing 5 pseudogene;gbkey=Gene;gene=LOC652276;gene_biotype=misc_RNA	-0.64676	0.00067366	0.64676
gene30876	740	MRPL49	mitochondrial ribosomal protein L49;gbkey=Gene;gene=MRPL49;gene_biotype=protein_coding	0.208316	0.000677559	-0.208316
gene21604	7586	ZKSCAN1	zinc finger with KRAB and SCAN domains 1;gbkey=Gene;gene=ZKSCAN1;gene_biotype=protein_coding	-0.304833	0.000678837	0.304833
gene44309	124583	CANT1	calcium activated nucleotidase 1;gbkey=Gene;gene=CANT1;gene_biotype=protein_coding	0.220932	0.00067949	-0.220932
gene34337	283450	HECTD4	HECT domain E3 ubiquitin protein ligase 4;gbkey=Gene;gene=HECTD4;gene_biotype=protein_coding	-0.251854	0.000682119	0.251854
gene43695	91369	ANKRD40	ankyrin repeat domain 40;gbkey=Gene;gene=ANKRD40	-0.208991	0.000682931	0.208991
gene9094	9797	TATDN2	TatD DNase domain containing 2;gbkey=Gene;gene=TATDN2	0.220079	0.000688185	-0.220079
gene24337	51582	AZIN1	antizyme inhibitor 1;gbkey=Gene;gene=AZIN1;gene_biotype=protein_coding	0.19042	0.000690772	-0.19042
gene45577	4946	OAZ1	ornithine decarboxylase antizyme 1;gbkey=Gene;gene=OAZ1;gene_biotype=protein_coding	-0.165426	0.000703535	0.165426
gene16803	54732	TMED9	transmembrane p24 trafficking protein 9;gbkey=Gene;gene=TMED9;gene_biotype=protein_coding	-0.180562	0.000709906	0.180562
gene41879	105371397	LOC105371397	Gene;gene=LOC105371397	-0.605589	0.000711861	0.605589
gene33865	8825	LIN7A	lin-7 homolog A%2C crumbs cell polarity complex component;gbkey=Gene;gene=LIN7A;gene_biotype=protein_coding	-0.647648	0.000712479	0.647648
gene13709	641364	SLC7A11-AS1	SLC7A11 antisense RNA 1;gbkey=Gene;gene=SLC7A11-AS1	-0.437992	0.000714373	0.437992
gene40126	79006	METRN	meteorin%2C glial cell differentiation regulator;gbkey=Gene;gene=METRN;gene_biotype=protein_coding	0.607739	0.000720878	-0.607739
gene8358	3417	IDH1	isocitrate dehydrogenase (NADP(+)) 1%2C cytosolic;gbkey=Gene;gene=IDH1;gene_biotype=protein_coding	0.306265	0.000722615	-0.306265
gene44278	11322	TMC6	transmembrane channel like 6;gbkey=Gene;gene=TMC6;gene_biotype=protein_coding	-0.525634	0.000724506	0.525634
gene12478	23216	TBC1D1	TBC1 domain family member 1;gbkey=Gene;gene=TBC1D1;gene_biotype=protein_coding	0.291696	0.000725092	-0.291696
gene22265	4708	NDUFB2	NADH:ubiquinone oxidoreductase subunit B2;gbkey=Gene;gene=NDUFB2;gene_biotype=protein_coding	0.313152	0.000726235	-0.313152
gene2051	388650	FAM69A	family with sequence similarity 69 member A;gbkey=Gene;gene=FAM69A	0.415283	0.000735423	-0.415283
gene52767	292	SLC25A5	solute carrier family 25 member 5;gbkey=Gene;gene=SLC25A5;gene_biotype=protein_coding	0.166804	0.000737344	-0.166804
gene29206	92565	FANK1	fibronectin type III and ankyrin repeat domains 1;gbkey=Gene;gene=FANK1;gene_biotype=protein_coding	-0.546104	0.00074243	0.546104
gene30932	8061	FOSL1	FOS like 1%2C AP-1 transcription factor subunit;gbkey=Gene;gene=FOSL1;gene_biotype=protein_coding	1.08746	0.000746147	-1.08746
gene11052	483	ATP1B3	ATPase Na+/K+ transporting subunit beta 3;gbkey=Gene;gene=ATP1B3;gene_biotype=protein_coding	0.210188	0.000749531	-0.210188
gene40364	29965	CDIP1	cell death inducing p53 target 1;gbkey=Gene;gene=CDIP1;gene_biotype=protein_coding	0.560092	0.000765867	-0.560092
gene51463	6197	RPS6KA3	ribosomal protein S6 kinase A3;gbkey=Gene;gene=RPS6KA3;gene_biotype=protein_coding	-0.237043	0.000766245	0.237043
gene3397	84134	TOMM40L	translocase of outer mitochondrial membrane 40 like;gbkey=Gene;gene=TOMM40L;gene_biotype=protein_coding	0.289878	0.000767345	-0.289878
gene26624	26147	PHF19	PHD finger protein 19;gbkey=Gene;gene=PHF19;gene_biotype=protein_coding	0.198837	0.000768255	-0.198837
gene1628	7398	USP1	ubiquitin specific peptidase 1;gbkey=Gene;gene=USP1;gene_biotype=protein_coding	-0.245564	0.000769764	0.245564
gene4661	105373159	LOC105373159	Gene;gene=LOC105373159	0.617735	0.000771052	-0.617735
gene4431	25782	RAB3GAP2	RAB3 GTPase activating non-catalytic protein subunit 2;gbkey=Gene;gene=RAB3GAP2;gene_biotype=protein_coding	-0.266903	0.000771052	0.266903
gene8053	94101	ORMDL1	ORMDL sphingolipid biosynthesis regulator 1;gbkey=Gene;gene=ORMDL1	-0.230985	0.000772922	0.230985
gene49237	84619	ZGPAT	zinc finger CCCH-type and G-patch domain containing;gbkey=Gene;gene=ZGPAT;gene_biotype=protein_coding	-0.366419	0.000781979	0.366419
gene50552	8459	TPST2	tyrosylprotein sulfotransferase 2;gbkey=Gene;gene=TPST2;gene_biotype=protein_coding	0.713769	0.000788181	-0.713769
gene8439	50485	SMARCAL1	SWI/SNF related%2C matrix associated%2C actin dependent regulator of chromatin%2C subfamily a like 1;gbkey=Gene;gene=SMARCAL1;gene_biotype=protein_coding	-0.287891	0.00079211	0.287891
gene29393	79751	SLC25A22	solute carrier family 25 member 22;gbkey=Gene;gene=SLC25A22;gene_biotype=protein_coding	0.281331	0.000792601	-0.281331
gene47937	10616	RBCK1	RANBP2-type and C3HC4-type zinc finger containing 1;gbkey=Gene;gene=RBCK1;gene_biotype=protein_coding	0.250721	0.000795928	-0.250721
gene52370	1121	CHM	CHM%2C Rab escort protein 1;gbkey=Gene;gene=CHM;gene_biotype=protein_coding	-0.384758	0.000797928	0.384758
gene2928	58497	PRUNE1	prune exopolyphosphatase;gbkey=Gene;gene=PRUNE1;gene_biotype=protein_coding	0.3827	0.000799346	-0.3827
gene36120	8451	CUL4A	cullin 4A;gbkey=Gene;gene=CUL4A	0.222434	0.000799838	-0.222434
gene16281	23092	ARHGAP26	Rho GTPase activating protein 26;gbkey=Gene;gene=ARHGAP26;gene_biotype=protein_coding	0.321412	0.000807902	-0.321412
gene23282	55246	CCDC25	coiled-coil domain containing 25;gbkey=Gene;gene=CCDC25	0.280611	0.000808188	-0.280611
gene9067	100526693	ARPC4-TTLL3	ARPC4-TTLL3 readthrough;gbkey=Gene;gene=ARPC4-TTLL3	-0.522349	0.000812557	0.522349
gene34243	11153	FICD	FIC domain containing;gbkey=Gene;gene=FICD;gene_biotype=protein_coding	-0.665968	0.000812686	0.665968
gene27040	6621	SNAPC4	small nuclear RNA activating complex polypeptide 4;gbkey=Gene;gene=SNAPC4;gene_biotype=protein_coding	0.261389	0.000813033	-0.261389
gene45632	23396	PIP5K1C	phosphatidylinositol-4-phosphate 5-kinase type 1 gamma;gbkey=Gene;gene=PIP5K1C;gene_biotype=protein_coding	0.240492	0.000816155	-0.240492
gene21749	27000	DNAJC2	DnaJ heat shock protein family (Hsp40) member C2;gbkey=Gene;gene=DNAJC2;gene_biotype=protein_coding	-0.2338	0.000820645	0.2338
gene51460	1964	EIF1AX	eukaryotic translation initiation factor 1A%2C X-linked;gbkey=Gene;gene=EIF1AX;gene_biotype=protein_coding	0.270998	0.000821391	-0.270998
gene44240	23210	JMJD6	arginine demethylase and lysine hydroxylase;gbkey=Gene;gene=JMJD6;gene_biotype=protein_coding	-0.257929	0.000824202	0.257929
gene4366	26750	RPS6KC1	ribosomal protein S6 kinase C1;gbkey=Gene;gene=RPS6KC1;gene_biotype=protein_coding	-0.519229	0.000827794	0.519229
gene27689	220930	ZEB1-AS1	ZEB1 antisense RNA 1;gbkey=Gene;gene=ZEB1-AS1	-0.811184	0.000828244	0.811184
gene49861	150142	ZNF295-AS1	ZNF295 antisense RNA 1;gbkey=Gene;gene=ZNF295-AS1;gene_biotype=lncRNA	-0.945365	0.000828814	0.945365
gene27589	10006	ABI1	abl interactor 1;gbkey=Gene;gene=ABI1;gene_biotype=protein_coding	-0.220772	0.000830161	0.220772
gene11974	84286	TMEM175	transmembrane protein 175;gbkey=Gene;gene=TMEM175;gene_biotype=protein_coding	-0.466597	0.000831004	0.466597
gene36057	1284	COL4A2	collagen type IV alpha 2 chain;gbkey=Gene;gene=COL4A2;gene_biotype=protein_coding	0.432394	0.000832041	-0.432394
gene53029	100421784	STK24P1	serine/threonine kinase 24 pseudogene 1;gbkey=Gene;gene=STK24P1;gene_biotype=pseudogene	-0.589597	0.00083281	0.589597
gene42802	26073	POLDIP2	DNA polymerase delta interacting protein 2;gbkey=Gene;gene=POLDIP2;gene_biotype=protein_coding	0.176805	0.00083513	-0.176805
gene40017	22856	CHSY1	chondroitin sulfate synthase 1;gbkey=Gene;gene=CHSY1;gene_biotype=protein_coding	0.382269	0.000842178	-0.382269
gene37416	23093	TTLL5	tubulin tyrosine ligase like 5;gbkey=Gene;gene=TTLL5;gene_biotype=protein_coding	0.378058	0.000843872	-0.378058
gene23724	9760	TOX	thymocyte selection associated high mobility group box;gbkey=Gene;gene=TOX;gene_biotype=protein_coding	0.249985	0.000844558	-0.249985
gene41508	81577	GFOD2	glucose-fructose oxidoreductase domain containing 2;gbkey=Gene;gene=GFOD2	0.477562	0.000851913	-0.477562
gene23821	26255	PTTG3P	pituitary tumor-transforming 3%2C pseudogene;gbkey=Gene;gene=PTTG3P;gene_biotype=misc_RNA;gene_synonym=PTTG3,rcPTTG1	0.391164	0.000854233	-0.391164
gene35099	116828	N4BP2L2-IT2	N4BPL2 intronic transcript 2;gbkey=Gene;gene=N4BP2L2-IT2;gene_biotype=lncRNA	-0.979803	0.000865255	0.979803
gene34186	107984434	LOC107984434	Gene;gene=LOC107984434;gene_biotype=pseudogene	0.766623	0.000876328	-0.766623
gene34737	317781	DDX51	DEAD-box helicase 51;gbkey=Gene;gene=DDX51	0.295729	0.000878024	-0.295729
gene26021	2619	GAS1	growth arrest specific 1;gbkey=Gene;gene=GAS1	1.07479	0.000885725	-1.07479
gene20028	29960	MRM2	mitochondrial rRNA methyltransferase 2;gbkey=Gene;gene=MRM2;gene_biotype=protein_coding	0.281698	0.000890553	-0.281698
gene9808	11068	CYB561D2	cytochrome b561 family member D2;gbkey=Gene;gene=CYB561D2;gene_biotype=protein_coding	0.306445	0.000909298	-0.306445
gene39622	58489	ABHD17C	abhydrolase domain containing 17C;gbkey=Gene;gene=ABHD17C;gene_biotype=protein_coding	0.374323	0.000916253	-0.374323
gene1813	729708	TPI1P1	triosephosphate isomerase 1 pseudogene 1;gbkey=Gene;gene=TPI1P1;gene_biotype=pseudogene;gene_synonym=RCTPI1	0.165505	0.000919245	-0.165505
gene14492	6715	SRD5A1	steroid 5 alpha-reductase 1;gbkey=Gene;gene=SRD5A1;gene_biotype=protein_coding	0.438939	0.000921253	-0.438939
gene4314	55758	RCOR3	REST corepressor 3;gbkey=Gene;gene=RCOR3	-0.399212	0.000922875	0.399212
gene41673	55159	RFWD3	ring finger and WD repeat domain 3;gbkey=Gene;gene=RFWD3;gene_biotype=protein_coding	0.219486	0.000925167	-0.219486
gene45889	692312	PPAN-P2RY11	PPAN-P2RY11 readthrough;gbkey=Gene;gene=PPAN-P2RY11	0.390732	0.000927417	-0.390732
gene7406	1615	DARS	aspartyl-tRNA synthetase;gbkey=Gene;gene=DARS;gene_biotype=protein_coding	-0.181551	0.000930027	0.181551
gene22246	80853	KDM7A	lysine demethylase 7A;gbkey=Gene;gene=KDM7A;gene_biotype=protein_coding	0.399707	0.000931334	-0.399707
gene50208	5413	SEPT5	septin 5;gbkey=Gene;gene=SEPT5;gene_biotype=protein_coding	1.00641	0.000931984	-1.00641
gene42072	114826	SMYD4	SET and MYND domain containing 4;gbkey=Gene;gene=SMYD4;gene_biotype=protein_coding	-0.372454	0.000933838	0.372454
gene53322	6901	TAZ	tafazzin;gbkey=Gene;gene=TAZ;gene_biotype=protein_coding	-0.379113	0.000935306	0.379113
gene28942	7511	XPNPEP1	X-prolyl aminopeptidase 1;gbkey=Gene;gene=XPNPEP1;gene_biotype=protein_coding	0.241496	0.000936075	-0.241496
gene33451	1017	CDK2	cyclin dependent kinase 2;gbkey=Gene;gene=CDK2;gene_biotype=protein_coding	0.19929	0.000936425	-0.19929
gene41349	57017	COQ9	coenzyme Q9;gbkey=Gene;gene=COQ9;gene_biotype=protein_coding	0.30881	0.000937799	-0.30881
gene9588	353274	ZNF445	zinc finger protein 445;gbkey=Gene;gene=ZNF445;gene_biotype=protein_coding	-0.345763	0.000937799	0.345763
gene18669	441161	OOEP	oocyte expressed protein;gbkey=Gene;gene=OOEP;gene_biotype=protein_coding	0.535842	0.000938443	-0.535842
gene22606	1020	CDK5	cyclin dependent kinase 5;gbkey=Gene;gene=CDK5;gene_biotype=protein_coding	0.410519	0.000942332	-0.410519
gene41698	3735	KARS	lysyl-tRNA synthetase;gbkey=Gene;gene=KARS;gene_biotype=protein_coding	0.150825	0.00094601	-0.150825
gene56409	100288162	LOC100288162	uncharacterized LOC100288162;gbkey=Gene;gene=LOC100288162	-1.05934	0.000946229	1.05934
gene6785	10190	TXNDC9	thioredoxin domain containing 9;gbkey=Gene;gene=TXNDC9;gene_biotype=protein_coding	-0.306391	0.000956823	0.306391
gene23428	11212	PROSC	proline synthetase cotranscribed homolog (bacterial);gbkey=Gene;gene=PROSC	0.262674	0.000958523	-0.262674
gene27319	22944	KIN	Kin17 DNA and RNA binding protein;gbkey=Gene;gene=KIN;gene_biotype=protein_coding	-0.527898	0.000964097	0.527898
gene36924	11183	MAP4K5	mitogen-activated protein kinase kinase kinase kinase 5;gbkey=Gene;gene=MAP4K5;gene_biotype=protein_coding	-0.287899	0.000964348	0.287899
gene38822	3706	ITPKA	inositol-trisphosphate 3-kinase A;gbkey=Gene;gene=ITPKA;gene_biotype=protein_coding	0.808022	0.000964896	-0.808022
gene27281	54522	ANKRD16	ankyrin repeat domain 16;gbkey=Gene;gene=ANKRD16	0.504779	0.000973984	-0.504779
gene52898	55609	ZNF280C	zinc finger protein 280C;gbkey=Gene;gene=ZNF280C;gene_biotype=protein_coding	-0.388583	0.000977446	0.388583
gene48761	100505783	OSER1-AS1	OSER1 antisense RNA 1 (head to head);gbkey=Gene;gene=OSER1-AS1	-0.954513	0.000979757	0.954513
gene1462	23318	ZCCHC11	zinc finger CCHC-type containing 11;gbkey=Gene;gene=ZCCHC11;gene_biotype=protein_coding	-0.315962	0.000986405	0.315962
gene28786	55662	HIF1AN	hypoxia inducible factor 1 alpha subunit inhibitor;gbkey=Gene;gene=HIF1AN;gene_biotype=protein_coding	0.246133	0.000987435	-0.246133
gene10382	57337	SENP7	SUMO1/sentrin specific peptidase 7;gbkey=Gene;gene=SENP7	-0.553911	0.000988128	0.553911
gene32842	3845	KRAS	KRAS proto-oncogene%2C GTPase;gbkey=Gene;gene=KRAS;gene_biotype=protein_coding	-0.263655	0.000988241	0.263655
gene4670	23456	ABCB10	ATP binding cassette subfamily B member 10;gbkey=Gene;gene=ABCB10;gene_biotype=protein_coding	0.236078	0.000988241	-0.236078
gene33747	117177	RAB3IP	RAB3A interacting protein;gbkey=Gene;gene=RAB3IP;gene_biotype=protein_coding	-0.287254	0.000989375	0.287254
gene28232	56681	SAR1A	secretion associated Ras related GTPase 1A;gbkey=Gene;gene=SAR1A;gene_biotype=protein_coding	-0.233138	0.000992896	0.233138
gene46960	5050	PAFAH1B3	platelet activating factor acetylhydrolase 1b catalytic subunit 3;gbkey=Gene;gene=PAFAH1B3;gene_biotype=protein_coding	0.276381	0.000994291	-0.276381
gene29400	977	CD151	CD151 molecule (Raph blood group);gbkey=Gene;gene=CD151;gene_biotype=protein_coding	-0.222347	0.00099524	0.222347
gene19284	135114	HINT3	histidine triad nucleotide binding protein 3;gbkey=Gene;gene=HINT3;gene_biotype=protein_coding	-0.498813	0.000998988	0.498813
gene31852	23387	SIK3	SIK family kinase 3;gbkey=Gene;gene=SIK3;gene_biotype=protein_coding	-0.285684	0.00100096	0.285684
gene46068	773	CACNA1A	calcium voltage-gated channel subunit alpha1 A;gbkey=Gene;gene=CACNA1A;gene_biotype=protein_coding	0.355125	0.00101098	-0.355125
gene43326	7266	DNAJC7	DnaJ heat shock protein family (Hsp40) member C7;gbkey=Gene;gene=DNAJC7;gene_biotype=protein_coding	-0.20227	0.00101739	0.20227
gene12973	152815	THAP6	THAP domain containing 6;gbkey=Gene;gene=THAP6	-0.511805	0.00101739	0.511805
gene10294	100287639	MTHFD2P1	methylenetetrahydrofolate dehydrogenase (NADP+ dependent) 2%2C methenyltetrahydrofolate cyclohydrolase pseudogene 1;gbkey=Gene;gene=MTHFD2P1;gene_biotype=misc_RNA	-0.850496	0.00102419	0.850496
gene36065	3621	ING1	inhibitor of growth family member 1;gbkey=Gene;gene=ING1;gene_biotype=protein_coding	-0.337015	0.00103751	0.337015
gene40318	7752	ZNF200	zinc finger protein 200;gbkey=Gene;gene=ZNF200	0.372947	0.00103751	-0.372947
gene20665	55665	URGCP	upregulator of cell proliferation;gbkey=Gene;gene=URGCP;gene_biotype=protein_coding	0.407689	0.00104066	-0.407689
gene33771	64786	TBC1D15	TBC1 domain family member 15;gbkey=Gene;gene=TBC1D15;gene_biotype=protein_coding	-0.334692	0.00104297	0.334692
gene790	55650	PIGV	phosphatidylinositol glycan anchor biosynthesis class V;gbkey=Gene;gene=PIGV;gene_biotype=protein_coding	-0.371511	0.00106371	0.371511
gene46527	7386	UQCRFS1	ubiquinol-cytochrome c reductase%2C Rieske iron-sulfur polypeptide 1;gbkey=Gene;gene=UQCRFS1;gene_biotype=protein_coding	0.224953	0.00107535	-0.224953
gene48056	11237	RNF24	ring finger protein 24;gbkey=Gene;gene=RNF24;gene_biotype=protein_coding	-0.321877	0.00107686	0.321877
gene31363	338699	ANKRD42	ankyrin repeat domain 42;gbkey=Gene;gene=ANKRD42;gene_biotype=protein_coding	-0.472165	0.00108807	0.472165
gene40910	22928	SEPHS2	selenophosphate synthetase 2;gbkey=Gene;gene=SEPHS2;gene_biotype=protein_coding	0.20718	0.00109103	-0.20718
gene26916	64794	DDX31	DEAD-box helicase 31;gbkey=Gene;gene=DDX31;gene_biotype=protein_coding	0.307761	0.00109253	-0.307761
gene29468	975	CD81	CD81 molecule;gbkey=Gene;gene=CD81;gene_biotype=protein_coding	0.199164	0.00109762	-0.199164
gene9014	55207	ARL8B	ADP ribosylation factor like GTPase 8B;gbkey=Gene;gene=ARL8B;gene_biotype=protein_coding	-0.220753	0.00110303	0.220753
gene34842	7750	ZMYM2	zinc finger MYM-type containing 2;gbkey=Gene;gene=ZMYM2;gene_biotype=protein_coding	-0.24273	0.00110457	0.24273
gene29792	58486	ZBED5	zinc finger BED-type containing 5;gbkey=Gene;gene=ZBED5;gene_biotype=protein_coding	-0.316385	0.00110632	0.316385
gene15704	9867	PJA2	praja ring finger ubiquitin ligase 2;gbkey=Gene;gene=PJA2;gene_biotype=protein_coding	-0.249179	0.00110812	0.249179
gene40245	57465	TBC1D24	TBC1 domain family member 24;gbkey=Gene;gene=TBC1D24;gene_biotype=protein_coding	-0.308342	0.00111859	0.308342
gene31763	6392	SDHD	succinate dehydrogenase complex subunit D;gbkey=Gene;gene=SDHD;gene_biotype=protein_coding	0.36585	0.00112024	-0.36585
gene53212	203547	VMA21	VMA21 vacuolar H+-ATPase homolog (S. cerevisiae);gbkey=Gene;gene=VMA21;gene_biotype=protein_coding	0.309846	0.00112024	-0.309846
gene45441	22850	ADNP2	ADNP homeobox 2;gbkey=Gene;gene=ADNP2;gene_biotype=protein_coding	-0.373348	0.00112252	0.373348
gene46075	65249	ZSWIM4	zinc finger SWIM-type containing 4;gbkey=Gene;gene=ZSWIM4	-0.426555	0.00112508	0.426555
gene6029	23301	EHBP1	EH domain binding protein 1;gbkey=Gene;gene=EHBP1;gene_biotype=protein_coding	-0.264592	0.00112837	0.264592
gene36584	29082	CHMP4A	charged multivesicular body protein 4A;gbkey=Gene;gene=CHMP4A;gene_biotype=protein_coding	-0.291731	0.00114078	0.291731
gene40825	84901	NFATC2IP	nuclear factor of activated T-cells 2 interacting protein;gbkey=Gene;gene=NFATC2IP;gene_biotype=protein_coding	-0.247864	0.00114573	0.247864
gene53331	8273	SLC10A3	solute carrier family 10 member 3;gbkey=Gene;gene=SLC10A3;gene_biotype=protein_coding	0.296677	0.00114822	-0.296677
gene9133	23609	MKRN2	makorin ring finger protein 2;gbkey=Gene;gene=MKRN2;gene_biotype=protein_coding	-0.2459	0.00115018	0.2459
gene30906	10534	SSSCA1	Sjogren syndrome/scleroderma autoantigen 1;gbkey=Gene;gene=SSSCA1;gene_biotype=protein_coding	0.295829	0.00115248	-0.295829
gene20827	81552	VOPP1	vesicular%2C overexpressed in cancer%2C prosurvival protein 1;gbkey=Gene;gene=VOPP1;gene_biotype=protein_coding	-0.270985	0.00116343	0.270985
gene50721	25793	FBXO7	F-box protein 7;gbkey=Gene;gene=FBXO7;gene_biotype=protein_coding	-0.193655	0.00116829	0.193655
gene34702	5901	RAN	RAN%2C member RAS oncogene family;gbkey=Gene;gene=RAN;gene_biotype=protein_coding	0.156435	0.0011703	-0.156435
gene23926	54968	TMEM70	transmembrane protein 70;gbkey=Gene;gene=TMEM70;gene_biotype=protein_coding	0.280565	0.00118154	-0.280565
gene21264	5447	POR	cytochrome p450 oxidoreductase;gbkey=Gene;gene=POR;gene_biotype=protein_coding	0.280599	0.00118267	-0.280599
gene7774	29081	METTL5	methyltransferase like 5;gbkey=Gene;gene=METTL5;gene_biotype=protein_coding	-0.284939	0.00118661	0.284939
gene9726	51517	NCKIPSD	NCK interacting protein with SH3 domain;gbkey=Gene;gene=NCKIPSD;gene_biotype=protein_coding	0.322652	0.00118757	-0.322652
gene42563	55090	MED9	mediator complex subunit 9;gbkey=Gene;gene=MED9;gene_biotype=protein_coding	0.401136	0.00118826	-0.401136
gene9496	54977	SLC25A38	solute carrier family 25 member 38;gbkey=Gene;gene=SLC25A38;gene_biotype=protein_coding	-0.269945	0.0011892	0.269945
gene29824	406	ARNTL	aryl hydrocarbon receptor nuclear translocator like;gbkey=Gene;gene=ARNTL;gene_biotype=protein_coding	-0.500264	0.00119405	0.500264
gene44348	79643	CHMP6	charged multivesicular body protein 6;gbkey=Gene;gene=CHMP6;gene_biotype=protein_coding	0.397699	0.00119697	-0.397699
gene37147	326300	HSPE1P2	heat shock protein family E (Hsp10) member 1 pseudogene 2;gbkey=Gene;gene=HSPE1P2;gene_biotype=pseudogene;gene_synonym=HSPEP2	0.521082	0.00120537	-0.521082
gene41518	5699	PSMB10	proteasome subunit beta 10;gbkey=Gene;gene=PSMB10;gene_biotype=protein_coding	0.314035	0.00120685	-0.314035
gene46277	23770	FKBP8	FK506 binding protein 8;gbkey=Gene;gene=FKBP8;gene_biotype=protein_coding	-0.173847	0.00120695	0.173847
gene22086	84928	TMEM209	transmembrane protein 209;gbkey=Gene;gene=TMEM209;gene_biotype=protein_coding	-0.38628	0.00121174	0.38628
gene11038	92370	PXYLP1	2-phosphoxylose phosphatase 1;gbkey=Gene;gene=PXYLP1;gene_biotype=protein_coding	0.396949	0.00121406	-0.396949
gene5677	1545	CYP1B1	cytochrome P450 family 1 subfamily B member 1;gbkey=Gene;gene=CYP1B1;gene_biotype=protein_coding	0.200622	0.00121579	-0.200622
gene41750	23300	ATMIN	ATM interactor;gbkey=Gene;gene=ATMIN;gene_biotype=protein_coding	0.261456	0.00121579	-0.261456
gene7728	79809	TTC21B	tetratricopeptide repeat domain 21B;gbkey=Gene;gene=TTC21B;gene_biotype=protein_coding	-0.372298	0.00121746	0.372298
gene50740	101926957	ISX-AS1	ISX antisense RNA 1;gbkey=Gene;gene=ISX-AS1	-0.406592	0.00121938	0.406592
gene27180	23185	LARP4B	La ribonucleoprotein domain family member 4B;gbkey=Gene;gene=LARP4B;gene_biotype=protein_coding	0.206298	0.00122856	-0.206298
gene15474	1350	COX7C	cytochrome c oxidase subunit 7C;gbkey=Gene;gene=COX7C	0.22549	0.00123706	-0.22549
gene13877	152503	SH3D19	SH3 domain containing 19;gbkey=Gene;gene=SH3D19;gene_biotype=protein_coding	0.909	0.00124349	-0.909
gene22033	101928451	LOC101928451	Gene;gene=LOC101928451	-0.706961	0.00124354	0.706961
gene26682	55342	STRBP	spermatid perinuclear RNA binding protein;gbkey=Gene;gene=STRBP;gene_biotype=protein_coding	-0.290174	0.00124512	0.290174
gene49093	8675	STX16	syntaxin 16;gbkey=Gene;gene=STX16;gene_biotype=protein_coding	-0.220175	0.00125488	0.220175
gene21840	9732	DOCK4	dedicator of cytokinesis 4;gbkey=Gene;gene=DOCK4	0.851239	0.00126356	-0.851239
gene12831	132724	TMPRSS11B	transmembrane protease%2C serine 11B;gbkey=Gene;gene=TMPRSS11B	-0.905058	0.00126566	0.905058
gene15783	9140	ATG12	autophagy related 12;gbkey=Gene;gene=ATG12;gene_biotype=protein_coding	-0.237035	0.00126973	0.237035
gene34313	144717	FAM109A	family with sequence similarity 109 member A;gbkey=Gene;gene=FAM109A;gene_biotype=protein_coding	0.63549	0.00128371	-0.63549
gene28629	3087	HHEX	hematopoietically expressed homeobox;gbkey=Gene;gene=HHEX;gene_biotype=protein_coding	1.03107	0.00128985	-1.03107
gene52373	441505	STIP1P3	stress induced phosphoprotein 1 pseudogene 3;gbkey=Gene;gene=STIP1P3;gene_biotype=pseudogene	0.212677	0.00129273	-0.212677
gene22091	93979	CPA5	carboxypeptidase A5;gbkey=Gene;gene=CPA5	-0.487852	0.00129601	0.487852
gene50468	7621	ZNF70	zinc finger protein 70;gbkey=Gene;gene=ZNF70;gene_biotype=protein_coding	-0.668461	0.00129601	0.668461
gene1823	26009	ZZZ3	zinc finger ZZ-type containing 3;gbkey=Gene;gene=ZZZ3;gene_biotype=protein_coding	-0.283275	0.00131218	0.283275
gene48256	10741	RBBP9	RB binding protein 9%2C serine hydrolase;gbkey=Gene;gene=RBBP9;gene_biotype=protein_coding	0.226411	0.00131289	-0.226411
gene20487	23080	AVL9	AVL9 cell migration associated;gbkey=Gene;gene=AVL9;gene_biotype=protein_coding	-0.244018	0.00132259	0.244018
gene50687	4733	DRG1	developmentally regulated GTP binding protein 1;gbkey=Gene;gene=DRG1;gene_biotype=protein_coding	0.22805	0.00132458	-0.22805
gene1308	126661	CCDC163	coiled-coil domain containing 163;gbkey=Gene;gene=CCDC163;gene_biotype=misc_RNA;gene_synonym=C1orf231,CCDC163P	-0.633951	0.0013275	0.633951
gene48959	5770	PTPN1	protein tyrosine phosphatase%2C non-receptor type 1;gbkey=Gene;gene=PTPN1;gene_biotype=protein_coding	0.237213	0.00133582	-0.237213
gene47175	4861	NPAS1	neuronal PAS domain protein 1;gbkey=Gene;gene=NPAS1;gene_biotype=protein_coding	-0.653641	0.00135008	0.653641
gene31188	9828	ARHGEF17	Rho guanine nucleotide exchange factor 17;gbkey=Gene;gene=ARHGEF17;gene_biotype=protein_coding	0.838966	0.00135548	-0.838966
gene30663	79073	TMEM109	transmembrane protein 109;gbkey=Gene;gene=TMEM109	0.183619	0.00135773	-0.183619
gene33994	11163	NUDT4	nudix hydrolase 4;gbkey=Gene;gene=NUDT4;gene_biotype=protein_coding	0.371586	0.00135821	-0.371586
gene13106	51316	PLAC8	placenta specific 8;gbkey=Gene;gene=PLAC8;gene_biotype=protein_coding	0.950818	0.00137063	-0.950818
gene48908	57580	PREX1	phosphatidylinositol-3%2C4%2C5-trisphosphate dependent Rac exchange factor 1;gbkey=Gene;gene=PREX1;gene_biotype=protein_coding	-0.485155	0.00137085	0.485155
gene18120	5467	PPARD	peroxisome proliferator activated receptor delta;gbkey=Gene;gene=PPARD;gene_biotype=protein_coding	0.320732	0.00137531	-0.320732
gene42305	1973	EIF4A1	eukaryotic translation initiation factor 4A1;gbkey=Gene;gene=EIF4A1;gene_biotype=protein_coding	0.135887	0.00137575	-0.135887
gene47736	84787	KMT5C	lysine methyltransferase 5C;gbkey=Gene;gene=KMT5C;gene_biotype=protein_coding	-0.41453	0.00138111	0.41453
gene6519	9451	EIF2AK3	eukaryotic translation initiation factor 2 alpha kinase 3;gbkey=Gene;gene=EIF2AK3;gene_biotype=protein_coding	-0.259699	0.00140136	0.259699
gene2136	100420341	SEC63P1	SEC63 homolog%2C protein translocation regulator pseudogene 1;gbkey=Gene;gene=SEC63P1;gene_biotype=pseudogene	-0.443294	0.00142313	0.443294
gene24711	83696	TRAPPC9	trafficking protein particle complex 9;gbkey=Gene;gene=TRAPPC9;gene_biotype=protein_coding	0.46309	0.00142388	-0.46309
gene5491	22924	MAPRE3	microtubule associated protein RP/EB family member 3;gbkey=Gene;gene=MAPRE3;gene_biotype=protein_coding	-0.429037	0.00142388	0.429037
gene3125	80308	FLAD1	flavin adenine dinucleotide synthetase 1;gbkey=Gene;gene=FLAD1;gene_biotype=protein_coding	0.230956	0.00142388	-0.230956
gene42274	11337	GABARAP	GABA type A receptor-associated protein;gbkey=Gene;gene=GABARAP;gene_biotype=protein_coding	-0.260064	0.00142418	0.260064
gene13061	643513	KPNA2P1	karyopherin subunit alpha 2 pseudogene 1;gbkey=Gene;gene=KPNA2P1;gene_biotype=pseudogene	0.847792	0.00143429	-0.847792
gene36534	599	BCL2L2	BCL2 like 2;gbkey=Gene;gene=BCL2L2;gene_biotype=protein_coding	-0.502552	0.00143513	0.502552
gene43818	55181	SMG8	SMG8%2C nonsense mediated mRNA decay factor;gbkey=Gene;gene=SMG8;gene_biotype=protein_coding	0.303626	0.00143513	-0.303626
gene18840	23595	ORC3	origin recognition complex subunit 3;gbkey=Gene;gene=ORC3;gene_biotype=protein_coding	0.317087	0.00144557	-0.317087
gene34569	387893	KMT5A	lysine methyltransferase 5A;gbkey=Gene;gene=KMT5A;gene_biotype=protein_coding	-0.272381	0.00145513	0.272381
gene47509	90321	ZNF766	zinc finger protein 766;gbkey=Gene;gene=ZNF766	-0.454422	0.00146591	0.454422
gene20742	730338	LOC730338	uncharacterized LOC730338;gbkey=Gene;gene=LOC730338	0.832364	0.00146828	-0.832364
gene40225	283871	PGP	phosphoglycolate phosphatase;gbkey=Gene;gene=PGP;gene_biotype=protein_coding	0.258582	0.00146828	-0.258582
gene16944	90933	TRIM41	tripartite motif containing 41;gbkey=Gene;gene=TRIM41;gene_biotype=protein_coding	0.249695	0.00146874	-0.249695
gene12077	53407	STX18	syntaxin 18;gbkey=Gene;gene=STX18;gene_biotype=protein_coding	-0.356083	0.00147198	0.356083
gene60149	4569	TRNM	Gene;gene=TRNM;gene_biotype=tRNA	1.0297	0.00147447	-1.0297
gene236	90326	THAP3	THAP domain containing 3;gbkey=Gene;gene=THAP3	-0.463854	0.00151647	0.463854
gene32997	55605	KIF21A	kinesin family member 21A;gbkey=Gene;gene=KIF21A;gene_biotype=protein_coding	-0.299199	0.00151795	0.299199
gene7836	6670	SP3	Sp3 transcription factor;gbkey=Gene;gene=SP3;gene_biotype=protein_coding	-0.232294	0.0015304	0.232294
gene21811	1738	DLD	dihydrolipoamide dehydrogenase;gbkey=Gene;gene=DLD;gene_biotype=protein_coding	-0.204176	0.00153231	0.204176
gene34872	10284	SAP18	Sin3A associated protein 18;gbkey=Gene;gene=SAP18;gene_biotype=protein_coding	0.199948	0.00153693	-0.199948
gene29180	54764	ZRANB1	zinc finger RANBP2-type containing 1;gbkey=Gene;gene=ZRANB1;gene_biotype=protein_coding	-0.277873	0.00154642	0.277873
gene28704	728658	RPL13AP5	ribosomal protein L13a pseudogene 5;gbkey=Gene;gene=RPL13AP5;gene_biotype=misc_RNA;gene_synonym=bA196N24.2,RPL13A_8_1086	-0.159535	0.00156035	0.159535
gene11961	521	ATP5I	ATP synthase%2C H+ transporting%2C mitochondrial Fo complex subunit E;gbkey=Gene;gene=ATP5I;gene_biotype=protein_coding	0.247341	0.00156109	-0.247341
gene21293	107161144	DTX2P1	DTX2 pseudogene 1;gbkey=Gene;gene=DTX2P1;gene_biotype=pseudogene	-0.833027	0.00156468	0.833027
gene40345	10131	TRAP1	TNF receptor associated protein 1;gbkey=Gene;gene=TRAP1;gene_biotype=protein_coding	0.14925	0.00157057	-0.14925
gene50914	158	ADSL	adenylosuccinate lyase;gbkey=Gene;gene=ADSL;gene_biotype=protein_coding	0.188605	0.00157227	-0.188605
gene39330	10116	FEM1B	fem-1 homolog B;gbkey=Gene;gene=FEM1B;gene_biotype=protein_coding	-0.275329	0.00157718	0.275329
gene28554	57559	STAMBPL1	STAM binding protein like 1;gbkey=Gene;gene=STAMBPL1;gene_biotype=protein_coding	-0.309355	0.00157925	0.309355
gene45545	53615	MBD3	methyl-CpG binding domain protein 3;gbkey=Gene;gene=MBD3	0.206638	0.00158481	-0.206638
gene23194	23221	RHOBTB2	Rho related BTB domain containing 2;gbkey=Gene;gene=RHOBTB2;gene_biotype=protein_coding	0.383022	0.00160741	-0.383022
gene46311	54815	GATAD2A	GATA zinc finger domain containing 2A;gbkey=Gene;gene=GATAD2A;gene_biotype=protein_coding	0.185144	0.00161558	-0.185144
gene19180	7259	TSPYL1	TSPY like 1;gbkey=Gene;gene=TSPYL1;gene_biotype=protein_coding	0.326653	0.0016317	-0.326653
gene2339	55791	LRIF1	ligand dependent nuclear receptor interacting factor 1;gbkey=Gene;gene=LRIF1;gene_biotype=protein_coding	-0.411307	0.00164159	0.411307
gene41374	101927556	LOC101927556	Gene;gene=LOC101927556	-0.265363	0.00164656	0.265363
gene23179	57805	CCAR2	cell cycle and apoptosis regulator 2;gbkey=Gene;gene=CCAR2;gene_biotype=protein_coding	0.188398	0.00164755	-0.188398
gene6200	113419	TEX261	testis expressed 261;gbkey=Gene;gene=TEX261;gene_biotype=protein_coding	0.192849	0.001651	-0.192849
gene18377	53405	CLIC5	chloride intracellular channel 5;gbkey=Gene;gene=CLIC5;gene_biotype=protein_coding	-0.838898	0.00165461	0.838898
gene4465	107985300	LOC107985300	Gene;gene=LOC107985300	-0.91128	0.00166478	0.91128
gene20007	26173	INTS1	integrator complex subunit 1;gbkey=Gene;gene=INTS1;gene_biotype=protein_coding	0.224878	0.00168262	-0.224878
gene51	643837	LINC01128	long intergenic non-protein coding RNA 1128;gbkey=Gene;gene=LINC01128	0.51076	0.00168443	-0.51076
gene33363	3222	HOXC5	homeobox C5;gbkey=Gene;gene=HOXC5;gene_biotype=protein_coding	0.477506	0.00168646	-0.477506
gene833	5511	PPP1R8	protein phosphatase 1 regulatory subunit 8;gbkey=Gene;gene=PPP1R8;gene_biotype=protein_coding	0.233744	0.00169734	-0.233744
gene28009	414189	AGAP6	ArfGAP with GTPase domain%2C ankyrin repeat and PH domain 6;gbkey=Gene;gene=AGAP6;gene_biotype=protein_coding	-0.662995	0.00169909	0.662995
gene24879	6132	RPL8	ribosomal protein L8;gbkey=Gene;gene=RPL8;gene_biotype=protein_coding	-0.136813	0.00169974	0.136813
gene23521	81790	RNF170	ring finger protein 170;gbkey=Gene;gene=RNF170;gene_biotype=protein_coding	0.569128	0.00171333	-0.569128
gene49775	1859	DYRK1A	dual specificity tyrosine phosphorylation regulated kinase 1A;gbkey=Gene;gene=DYRK1A;gene_biotype=protein_coding	-0.238791	0.00171333	0.238791
gene16416	105378230	LOC105378230	Gene;gene=LOC105378230	-0.584994	0.00171604	0.584994
gene18179	55633	TBC1D22B	TBC1 domain family member 22B;gbkey=Gene;gene=TBC1D22B;gene_biotype=protein_coding	-0.333928	0.00171604	0.333928
gene50312	5594	MAPK1	mitogen-activated protein kinase 1;gbkey=Gene;gene=MAPK1;gene_biotype=protein_coding	-0.161136	0.00171604	0.161136
gene38997	2585	GALK2	galactokinase 2;gbkey=Gene;gene=GALK2;gene_biotype=protein_coding	-0.269634	0.00171758	0.269634
gene2383	829	CAPZA1	capping actin protein of muscle Z-line alpha subunit 1;gbkey=Gene;gene=CAPZA1;gene_biotype=protein_coding	0.168738	0.00172147	-0.168738
gene52331	642546	HK2P1	hexokinase 2 pseudogene 1;gbkey=Gene;gene=HK2P1;gene_biotype=pseudogene;gene_synonym=HK2P	0.459037	0.00172372	-0.459037
gene25281	573	BAG1	BCL2 associated athanogene 1;gbkey=Gene;gene=BAG1;gene_biotype=protein_coding	0.257593	0.00173055	-0.257593
gene1387	644462	LOC644462	amyotrophic lateral sclerosis 2 (juvenile) chromosome region%2C candidate 2 pseudogene;gbkey=Gene;gene=LOC644462;gene_biotype=pseudogene	0.529409	0.00173967	-0.529409
gene27100	11253	MAN1B1	mannosidase alpha class 1B member 1;gbkey=Gene;gene=MAN1B1;gene_biotype=protein_coding	0.239691	0.00177017	-0.239691
gene46891	112398	EGLN2	egl-9 family hypoxia inducible factor 2;gbkey=Gene;gene=EGLN2;gene_biotype=protein_coding	-0.235149	0.00177321	0.235149
gene18355	3326	HSP90AB1	heat shock protein 90 alpha family class B member 1;gbkey=Gene;gene=HSP90AB1;gene_biotype=protein_coding	0.13375	0.00177755	-0.13375
gene45482	55658	RNF126	ring finger protein 126;gbkey=Gene;gene=RNF126	-0.221707	0.00177876	0.221707
gene28681	5832	ALDH18A1	aldehyde dehydrogenase 18 family member A1;gbkey=Gene;gene=ALDH18A1;gene_biotype=protein_coding	0.193354	0.00177944	-0.193354
gene3540	387597	ILDR2	immunoglobulin like domain containing receptor 2;gbkey=Gene;gene=ILDR2;gene_biotype=protein_coding	0.92109	0.00178232	-0.92109
gene4091	100506696	PCAT6	prostate cancer associated transcript 6 (non-protein coding);gbkey=Gene;gene=PCAT6;gene_biotype=lncRNA	-0.979462	0.0017902	0.979462
gene44261	10801	SEPT9	septin 9;gbkey=Gene;gene=SEPT9;gene_biotype=protein_coding	0.186433	0.00179479	-0.186433
gene47059	5817	PVR	poliovirus receptor;gbkey=Gene;gene=PVR;gene_biotype=protein_coding	-0.231457	0.0018014	0.231457
gene31389	8301	PICALM	phosphatidylinositol binding clathrin assembly protein;gbkey=Gene;gene=PICALM;gene_biotype=protein_coding	-0.219538	0.00180335	0.219538
gene51403	8905	AP1S2	adaptor related protein complex 1 sigma 2 subunit;gbkey=Gene;gene=AP1S2;gene_biotype=protein_coding	-0.395337	0.00182081	0.395337
gene7106	51141	INSIG2	insulin induced gene 2;gbkey=Gene;gene=INSIG2;gene_biotype=protein_coding	-0.468439	0.00182466	0.468439
gene40410	79091	METTL22	methyltransferase like 22;gbkey=Gene;gene=METTL22;gene_biotype=protein_coding	-0.363268	0.00183343	0.363268
gene16162	54882	ANKHD1	ankyrin repeat and KH domain containing 1;gbkey=Gene;gene=ANKHD1;gene_biotype=protein_coding	-0.593464	0.0018369	0.593464
gene9283	9975	NR1D2	nuclear receptor subfamily 1 group D member 2;gbkey=Gene;gene=NR1D2;gene_biotype=protein_coding	-0.393792	0.00184366	0.393792
gene5143	55256	ADI1	acireductone dioxygenase 1;gbkey=Gene;gene=ADI1;gene_biotype=protein_coding	0.296809	0.0018527	-0.296809
gene42210	84622	ZNF594	zinc finger protein 594;gbkey=Gene;gene=ZNF594	-0.385104	0.00185773	0.385104
gene37110	4331	MNAT1	MNAT1%2C CDK activating kinase assembly factor;gbkey=Gene;gene=MNAT1;gene_biotype=protein_coding	-0.279749	0.00185773	0.279749
gene27121	25920	NELFB	negative elongation factor complex member B;gbkey=Gene;gene=NELFB;gene_biotype=protein_coding	0.192953	0.00186238	-0.192953
gene44149	30850	CDR2L	cerebellar degeneration related protein 2 like;gbkey=Gene;gene=CDR2L;gene_biotype=protein_coding	0.519354	0.00186469	-0.519354
gene33332	5094	PCBP2	poly(rC) binding protein 2;gbkey=Gene;gene=PCBP2;gene_biotype=protein_coding	-0.140953	0.00186481	0.140953
gene13508	90859	NT5C3AP1	5'-nucleotidase%2C cytosolic IIIA pseudogene 1;gbkey=Gene;gene=NT5C3AP1;gene_biotype=pseudogene;gene_synonym=NT5C3P1,UMPH1P	-0.647532	0.00186628	0.647532
[truncated: 1,718 more rows]

## Sheet: HUT specific 4&5
List of genes differnetially expressed following treatment with S4 (5µg/mL) + S5 (6µg/mL) only versus control (i.e., these genes were not differentially expressed following S4 or S5 treatment). Log2FC is the LOG2 (a logarithmic scale to base 2) of the fragments per kilobase of transcript per million fragments mapped (FPKM) values. Padj – the ( Benjamini-Hochberg ) BH-adjusted p values for the cor…
geneID	ID	gene name	Description	log2FC(HUT78-MEOH/HUT78-S4and5)	padj	log2FC(S4+S5)/(control)
gene41873	81631	MAP1LC3B	microtubule associated protein 1 light chain 3 beta;gbkey=Gene;gene=MAP1LC3B;gene_biotype=protein_coding	-0.951927	4.97e-49	0.951927
gene27416	83641	FAM107B	family with sequence similarity 107 member B;gbkey=Gene;gene=FAM107B;gene_biotype=protein_coding	-0.833518	7.62e-42	0.833518
gene29686	387751	GVINP1	GTPase%2C very large interferon inducible pseudogene 1;gbkey=Gene;gene=GVINP1;gene_biotype=misc_RNA;gene_synonym=GVIN1,GVIN1P,VLIG-1,VLIG1	-1.2731	7.34e-41	1.2731
gene49174	105372712	WI2-87327B8.2	Gene;gene=WI2-87327B8.2	-2.47201	2.93e-34	2.47201
gene45269	5271	SERPINB8	serpin family B member 8;gbkey=Gene;gene=SERPINB8;gene_biotype=protein_coding	-1.05765	2.3e-33	1.05765
gene3373	4063	LY9	lymphocyte antigen 9;gbkey=Gene;gene=LY9;gene_biotype=protein_coding	-2.92241	1.91e-32	2.92241
gene1998	55144	LRRC8D	leucine rich repeat containing 8 family member D;gbkey=Gene;gene=LRRC8D;gene_biotype=protein_coding	-0.810803	1.81e-31	0.810803
gene13734	80854	SETD7	SET domain containing lysine methyltransferase 7;gbkey=Gene;gene=SETD7;gene_biotype=protein_coding	-0.732787	1.54e-30	0.732787
gene13587	3558	IL2	interleukin 2;gbkey=Gene;gene=IL2;gene_biotype=protein_coding	-1.70228	9.54e-30	1.70228
gene3370	962	CD48	CD48 molecule;gbkey=Gene;gene=CD48;gene_biotype=protein_coding	-0.694992	4.69e-29	0.694992
gene51077	55007	FAM118A	family with sequence similarity 118 member A;gbkey=Gene;gene=FAM118A;gene_biotype=protein_coding	-1.0229	1.41e-28	1.0229
gene52151	1741	DLG3	discs large MAGUK scaffold protein 3;gbkey=Gene;gene=DLG3;gene_biotype=protein_coding	-0.867496	8.09e-28	0.867496
gene23997	65986	ZBTB10	zinc finger and BTB domain containing 10;gbkey=Gene;gene=ZBTB10;gene_biotype=protein_coding	-1.01531	9.04e-27	1.01531
gene48380	105372578	LOC105372578	Gene;gene=LOC105372578	-2.24662	2.79e-26	2.24662
gene36976	10979	FERMT2	fermitin family member 2;gbkey=Gene;gene=FERMT2;gene_biotype=protein_coding	-1.06412	2.82e-26	1.06412
gene1304	84842	HPDL	4-hydroxyphenylpyruvate dioxygenase like;gbkey=Gene;gene=HPDL;gene_biotype=protein_coding	0.791831	2.21e-25	-0.791831
gene33479	51561	IL23A	interleukin 23 subunit alpha;gbkey=Gene;gene=IL23A;gene_biotype=protein_coding	-1.21923	3.73e-25	1.21923
gene50631	3976	LIF	leukemia inhibitory factor;gbkey=Gene;gene=LIF;gene_biotype=protein_coding	0.769741	5.6e-25	-0.769741
gene43636	51225	ABI3	ABI family member 3;gbkey=Gene;gene=ABI3;gene_biotype=protein_coding	0.862108	8.33e-25	-0.862108
gene36384	28663	TRAV20	T cell receptor alpha variable 20;gbkey=Gene;gene=TRAV20;gene_biotype=V_segment	-1.92291	9.98e-25	1.92291
gene1020	63967	CLSPN	claspin;gbkey=Gene;gene=CLSPN	0.759364	1.85e-24	-0.759364
gene37151	81537	SGPP1	sphingosine-1-phosphate phosphatase 1;gbkey=Gene;gene=SGPP1;gene_biotype=protein_coding	-0.855145	4.37e-24	0.855145
gene33321	3695	ITGB7	integrin subunit beta 7;gbkey=Gene;gene=ITGB7	1.03988	5.56e-24	-1.03988
gene46053	811	CALR	calreticulin;gbkey=Gene;gene=CALR;gene_biotype=protein_coding	0.440044	3.25e-23	-0.440044
gene44242	6427	SRSF2	serine and arginine rich splicing factor 2;gbkey=Gene;gene=SRSF2;gene_biotype=protein_coding	0.471615	7.02e-23	-0.471615
gene20852	5723	PSPH	phosphoserine phosphatase;gbkey=Gene;gene=PSPH;gene_biotype=protein_coding	-0.767122	1.19e-22	0.767122
gene24195	94241	TP53INP1	tumor protein p53 inducible nuclear protein 1;gbkey=Gene;gene=TP53INP1;gene_biotype=protein_coding	-2.23419	1.85e-22	2.23419
gene21279	7532	YWHAG	tyrosine 3-monooxygenase/tryptophan 5-monooxygenase activation protein gamma;gbkey=Gene;gene=YWHAG;gene_biotype=protein_coding	0.429443	4.68e-22	-0.429443
gene24599	157638	FAM84B	family with sequence similarity 84 member B;gbkey=Gene;gene=FAM84B;gene_biotype=protein_coding	-2.06441	4.68e-22	2.06441
gene15371	133746	JMY	junction mediating and regulatory protein%2C p53 cofactor;gbkey=Gene;gene=JMY;gene_biotype=protein_coding	-0.903246	2.97e-21	0.903246
gene2799	284561	LOC284561	Gene;gene=LOC284561	-2.24514	4.73e-21	2.24514
gene5619	25940	FAM98A	family with sequence similarity 98 member A;gbkey=Gene;gene=FAM98A	0.634497	8.29e-21	-0.634497
gene50859	10521	DDX17	DEAD-box helicase 17;gbkey=Gene;gene=DDX17;gene_biotype=protein_coding	0.501525	8.36e-21	-0.501525
gene43495	10614	HEXIM1	hexamethylene bisacetamide inducible 1;gbkey=Gene;gene=HEXIM1;gene_biotype=protein_coding	0.794222	1.27e-20	-0.794222
gene37600	8111	GPR68	G protein-coupled receptor 68;gbkey=Gene;gene=GPR68;gene_biotype=protein_coding	-0.596508	2.91e-20	0.596508
gene29840	1315	COPB1	coatomer protein complex subunit beta 1;gbkey=Gene;gene=COPB1;gene_biotype=protein_coding	-0.523817	8.11e-20	0.523817
gene50680	113791	PIK3IP1	phosphoinositide-3-kinase interacting protein 1;gbkey=Gene;gene=PIK3IP1;gene_biotype=protein_coding	-1.19751	2.08e-19	1.19751
gene53032	27336	HTATSF1	HIV-1 Tat specific factor 1;gbkey=Gene;gene=HTATSF1;gene_biotype=protein_coding	0.481035	2.09e-19	-0.481035
gene19281	135112	NCOA7	nuclear receptor coactivator 7;gbkey=Gene;gene=NCOA7;gene_biotype=protein_coding	-0.723393	2.66e-19	0.723393
gene33831	144455	E2F7	E2F transcription factor 7;gbkey=Gene;gene=E2F7	1.01585	4.9e-19	-1.01585
gene48521	1789	DNMT3B	DNA methyltransferase 3 beta;gbkey=Gene;gene=DNMT3B;gene_biotype=protein_coding	0.857923	7.65e-19	-0.857923
gene9692	993	CDC25A	cell division cycle 25A;gbkey=Gene;gene=CDC25A;gene_biotype=protein_coding	0.574443	1.31e-18	-0.574443
gene42995	117584	RFFL	ring finger and FYVE like domain containing E3 ubiquitin protein ligase;gbkey=Gene;gene=RFFL;gene_biotype=protein_coding	-0.861995	1.56e-18	0.861995
gene43932	117246	FTSJ3	FtsJ homolog 3;gbkey=Gene;gene=FTSJ3;gene_biotype=protein_coding	0.521093	1.77e-18	-0.521093
gene10459	101929623	LINC01215	long intergenic non-protein coding RNA 1215;gbkey=Gene;gene=LINC01215	-0.750713	4.24e-18	0.750713
gene19095	262	AMD1	adenosylmethionine decarboxylase 1;gbkey=Gene;gene=AMD1;gene_biotype=protein_coding	0.563406	5.42e-18	-0.563406
gene13021	901	CCNG2	cyclin G2;gbkey=Gene;gene=CCNG2	-0.997198	7.02e-18	0.997198
gene16267	51294	PCDH12	protocadherin 12;gbkey=Gene;gene=PCDH12;gene_biotype=protein_coding	-2.07609	7.37e-18	2.07609
gene19533	3097	HIVEP2	human immunodeficiency virus type I enhancer binding protein 2;gbkey=Gene;gene=HIVEP2;gene_biotype=protein_coding	-0.884451	9.43e-18	0.884451
gene37330	5663	PSEN1	presenilin 1;gbkey=Gene;gene=PSEN1;gene_biotype=protein_coding	-0.571101	1e-17	0.571101
gene26766	64855	FAM129B	family with sequence similarity 129 member B;gbkey=Gene;gene=FAM129B;gene_biotype=protein_coding	1.05683	1.35e-17	-1.05683
gene9847	100526760	ABHD14A-ACY1	ABHD14A-ACY1 readthrough;gbkey=Gene;gene=ABHD14A-ACY1	2.38039	1.59e-17	-2.38039
gene9389	1233	CCR4	C-C motif chemokine receptor 4;gbkey=Gene;gene=CCR4;gene_biotype=protein_coding	0.568268	3.38e-17	-0.568268
gene8799	10123	ARL4C	ADP ribosylation factor like GTPase 4C;gbkey=Gene;gene=ARL4C;gene_biotype=protein_coding	0.466678	3.46e-17	-0.466678
gene42519	125144	LRRC75A-AS1	LRRC75A antisense RNA 1;gbkey=Gene;gene=LRRC75A-AS1;gene_biotype=lncRNA	-0.406932	3.77e-17	0.406932
gene47292	6625	SNRNP70	small nuclear ribonucleoprotein U1 subunit 70;gbkey=Gene;gene=SNRNP70;gene_biotype=protein_coding	0.459451	4.55e-17	-0.459451
gene14925	79668	PARP8	poly(ADP-ribose) polymerase family member 8;gbkey=Gene;gene=PARP8;gene_biotype=protein_coding	-0.625955	6.38e-17	0.625955
gene30756	6811	STX5	syntaxin 5;gbkey=Gene;gene=STX5;gene_biotype=protein_coding	-0.596879	8.07e-17	0.596879
gene26727	26130	GAPVD1	GTPase activating protein and VPS9 domains 1;gbkey=Gene;gene=GAPVD1;gene_biotype=protein_coding	0.558431	9.62e-17	-0.558431
gene48857	51006	SLC35C2	solute carrier family 35 member C2;gbkey=Gene;gene=SLC35C2;gene_biotype=protein_coding	-0.679157	1.37e-16	0.679157
gene4855	100506915	CHRM3-AS2	CHRM3 antisense RNA 2;gbkey=Gene;gene=CHRM3-AS2	-2.01655	1.42e-16	2.01655
gene15877	153241	CEP120	centrosomal protein 120;gbkey=Gene;gene=CEP120;gene_biotype=protein_coding	-0.647381	1.69e-16	0.647381
gene16702	8614	STC2	stanniocalcin 2;gbkey=Gene;gene=STC2;gene_biotype=protein_coding	-1.35361	2.55e-16	1.35361
gene25471	219	ALDH1B1	aldehyde dehydrogenase 1 family member B1;gbkey=Gene;gene=ALDH1B1;gene_biotype=protein_coding	1.03209	3.04e-16	-1.03209
gene45819	4670	HNRNPM	heterogeneous nuclear ribonucleoprotein M;gbkey=Gene;gene=HNRNPM;gene_biotype=protein_coding	0.420663	3.33e-16	-0.420663
gene11665	344887	NMRAL2P	NmrA like redox sensor 2%2C pseudogene;gbkey=Gene;gene=NMRAL2P;gene_biotype=misc_RNA;gene_synonym=NMRAL1P1	-1.91948	4.12e-16	1.91948
gene45555	83855	KLF16	Kruppel like factor 16;gbkey=Gene;gene=KLF16;gene_biotype=protein_coding	0.652309	4.17e-16	-0.652309
gene48514	140688	NOL4L	nucleolar protein 4 like;gbkey=Gene;gene=NOL4L;gene_biotype=protein_coding	0.909081	5.56e-16	-0.909081
gene44195	91107	TRIM47	tripartite motif containing 47;gbkey=Gene;gene=TRIM47;gene_biotype=protein_coding	0.633526	8.05e-16	-0.633526
gene32838	4033	LRMP	lymphoid restricted membrane protein;gbkey=Gene;gene=LRMP;gene_biotype=protein_coding	-1.45583	9.99e-16	1.45583
gene40585	64131	XYLT1	xylosyltransferase 1;gbkey=Gene;gene=XYLT1;gene_biotype=protein_coding	0.582332	1.1e-15	-0.582332
gene48065	5621	PRNP	prion protein;gbkey=Gene;gene=PRNP;gene_biotype=protein_coding	-0.480089	2.16e-15	0.480089
gene12497	10333	TLR6	toll like receptor 6;gbkey=Gene;gene=TLR6;gene_biotype=protein_coding	-1.87434	2.51e-15	1.87434
gene36807	4253	MIA2	melanoma inhibitory activity 2;gbkey=Gene;gene=MIA2;gene_biotype=protein_coding	-0.983278	6.12e-15	0.983278
gene723	10250	SRRM1	serine and arginine repetitive matrix 1;gbkey=Gene;gene=SRRM1;gene_biotype=protein_coding	0.483525	6.97e-15	-0.483525
gene11156	11342	RNF13	ring finger protein 13;gbkey=Gene;gene=RNF13;gene_biotype=protein_coding	-0.575946	7.18e-15	0.575946
gene15880	1456	CSNK1G3	casein kinase 1 gamma 3;gbkey=Gene;gene=CSNK1G3;gene_biotype=protein_coding	-0.687294	8.96e-15	0.687294
gene29111	55717	WDR11	WD repeat domain 11;gbkey=Gene;gene=WDR11;gene_biotype=protein_coding	-0.56681	1e-14	0.56681
gene2342	128338	DRAM2	DNA damage regulated autophagy modulator 2;gbkey=Gene;gene=DRAM2;gene_biotype=protein_coding	-0.692769	1.12e-14	0.692769
gene4938	3192	HNRNPU	heterogeneous nuclear ribonucleoprotein U;gbkey=Gene;gene=HNRNPU;gene_biotype=protein_coding	0.365584	1.53e-14	-0.365584
gene25289	65083	NOL6	nucleolar protein 6;gbkey=Gene;gene=NOL6;gene_biotype=protein_coding	0.57984	2.09e-14	-0.57984
gene33146	9416	DDX23	DEAD-box helicase 23;gbkey=Gene;gene=DDX23;gene_biotype=protein_coding	0.474402	2.42e-14	-0.474402
gene39987	4205	MEF2A	myocyte enhancer factor 2A;gbkey=Gene;gene=MEF2A;gene_biotype=protein_coding	-0.734364	2.59e-14	0.734364
gene45106	51320	MEX3C	mex-3 RNA binding family member C;gbkey=Gene;gene=MEX3C;gene_biotype=protein_coding	-0.593705	2.71e-14	0.593705
gene18173	23787	MTCH1	mitochondrial carrier 1;gbkey=Gene;gene=MTCH1;gene_biotype=protein_coding	0.464424	2.73e-14	-0.464424
gene45365	284273	ZADH2	zinc binding alcohol dehydrogenase domain containing 2;gbkey=Gene;gene=ZADH2;gene_biotype=protein_coding	-0.62523	3.11e-14	0.62523
gene9973	54899	PXK	PX domain containing serine/threonine kinase like;gbkey=Gene;gene=PXK;gene_biotype=protein_coding	-0.548891	3.33e-14	0.548891
gene30627	54948	MRPL16	mitochondrial ribosomal protein L16;gbkey=Gene;gene=MRPL16;gene_biotype=protein_coding	0.448884	4.39e-14	-0.448884
gene12504	5981	RFC1	replication factor C subunit 1;gbkey=Gene;gene=RFC1;gene_biotype=protein_coding	-0.465102	5.68e-14	0.465102
gene26925	158078	EEF1A1P5	eukaryotic translation elongation factor 1 alpha 1 pseudogene 5;gbkey=Gene;gene=EEF1A1P5;gene_biotype=pseudogene;gene_synonym=EEF1AL3	-0.399089	6.64e-14	0.399089
gene6048	57162	PELI1	pellino E3 ubiquitin protein ligase 1;gbkey=Gene;gene=PELI1	-0.786254	6.79e-14	0.786254
gene31874	3587	IL10RA	interleukin 10 receptor subunit alpha;gbkey=Gene;gene=IL10RA;gene_biotype=protein_coding	0.827912	6.91e-14	-0.827912
gene46046	1777	DNASE2	deoxyribonuclease 2%2C lysosomal;gbkey=Gene;gene=DNASE2;gene_biotype=protein_coding	-0.636043	6.93e-14	0.636043
gene37900	1778	DYNC1H1	dynein cytoplasmic 1 heavy chain 1;gbkey=Gene;gene=DYNC1H1;gene_biotype=protein_coding	0.390902	8.65e-14	-0.390902
gene11793	3280	HES1	hes family bHLH transcription factor 1;gbkey=Gene;gene=HES1;gene_biotype=protein_coding	1.17641	9.63e-14	-1.17641
gene26670	54542	RC3H2	ring finger and CCCH-type domains 2;gbkey=Gene;gene=RC3H2;gene_biotype=protein_coding	-0.639478	1.01e-13	0.639478
gene14854	5734	PTGER4	prostaglandin E receptor 4;gbkey=Gene;gene=PTGER4;gene_biotype=protein_coding	-0.477767	1.22e-13	0.477767
gene3131	8751	ADAM15	ADAM metallopeptidase domain 15;gbkey=Gene;gene=ADAM15;gene_biotype=protein_coding	0.59777	1.66e-13	-0.59777
gene533	23400	ATP13A2	ATPase 13A2;gbkey=Gene;gene=ATP13A2;gene_biotype=protein_coding	0.819435	2.31e-13	-0.819435
gene49742	873	CBR1	carbonyl reductase 1;gbkey=Gene;gene=CBR1;gene_biotype=protein_coding	0.591491	2.53e-13	-0.591491
gene43828	1213	CLTC	clathrin heavy chain;gbkey=Gene;gene=CLTC;gene_biotype=protein_coding	0.38942	3.04e-13	-0.38942
gene12813	550112	UBA6-AS1	UBA6 antisense RNA 1 (head to head);gbkey=Gene;gene=UBA6-AS1	-1.06177	3.2e-13	1.06177
gene11370	590	BCHE	butyrylcholinesterase;gbkey=Gene;gene=BCHE;gene_biotype=protein_coding	-0.840753	5.47e-13	0.840753
gene45058	4092	SMAD7	SMAD family member 7;gbkey=Gene;gene=SMAD7;gene_biotype=protein_coding	-0.832975	5.66e-13	0.832975
gene30850	10938	EHD1	EH domain containing 1;gbkey=Gene;gene=EHD1;gene_biotype=protein_coding	0.492375	6.23e-13	-0.492375
gene21173	155370	SBDSP1	Shwachman-Bodian-Diamond syndrome pseudogene 1;gbkey=Gene;gene=SBDSP1;gene_biotype=misc_RNA;gene_synonym=SBDSP	-0.472733	7.73e-13	0.472733
gene21868	29969	MDFIC	MyoD family inhibitor domain containing;gbkey=Gene;gene=MDFIC;gene_biotype=protein_coding	0.514375	7.99e-13	-0.514375
gene26624	26147	PHF19	PHD finger protein 19;gbkey=Gene;gene=PHF19;gene_biotype=protein_coding	0.378152	9.05e-13	-0.378152
gene47157	808	CALM3	calmodulin 3;gbkey=Gene;gene=CALM3;gene_biotype=protein_coding	0.372341	1.24e-12	-0.372341
gene6078	6509	SLC1A4	solute carrier family 1 member 4;gbkey=Gene;gene=SLC1A4;gene_biotype=protein_coding	-0.403652	1.56e-12	0.403652
gene3601	6402	SELL	selectin L;gbkey=Gene;gene=SELL;gene_biotype=protein_coding	1.18611	1.68e-12	-1.18611
gene30834	8986	RPS6KA4	ribosomal protein S6 kinase A4;gbkey=Gene;gene=RPS6KA4;gene_biotype=protein_coding	0.612096	1.92e-12	-0.612096
gene14792	6502	SKP2	S-phase kinase associated protein 2;gbkey=Gene;gene=SKP2;gene_biotype=protein_coding	0.514139	1.99e-12	-0.514139
gene41535	54496	PRMT7	protein arginine methyltransferase 7;gbkey=Gene;gene=PRMT7;gene_biotype=protein_coding	0.60395	2.61e-12	-0.60395
gene42058	51763	INPP5K	inositol polyphosphate-5-phosphatase K;gbkey=Gene;gene=INPP5K;gene_biotype=protein_coding	-0.571227	2.84e-12	0.571227
gene47237	83743	GRWD1	glutamate rich WD repeat containing 1;gbkey=Gene;gene=GRWD1;gene_biotype=protein_coding	0.55142	3.05e-12	-0.55142
gene34406	643246	MAP1LC3B2	microtubule associated protein 1 light chain 3 beta 2;gbkey=Gene;gene=MAP1LC3B2;gene_biotype=protein_coding	-0.906871	3.37e-12	0.906871
gene41594	23450	SF3B3	splicing factor 3b subunit 3;gbkey=Gene;gene=SF3B3;gene_biotype=protein_coding	0.360945	4.01e-12	-0.360945
gene5372	6382	SDC1	syndecan 1;gbkey=Gene;gene=SDC1;gene_biotype=protein_coding	1.08547	4.06e-12	-1.08547
gene37702	56967	C14orf132	chromosome 14 open reading frame 132;gbkey=Gene;gene=C14orf132;gene_biotype=protein_coding	0.766074	4.77e-12	-0.766074
gene43173	84961	FBXL20	F-box and leucine rich repeat protein 20;gbkey=Gene;gene=FBXL20;gene_biotype=protein_coding	-0.717594	8.01e-12	0.717594
gene19496	51696	HECA	hdc homolog%2C cell cycle regulator;gbkey=Gene;gene=HECA;gene_biotype=protein_coding	-0.591801	8.63e-12	0.591801
gene46188	4218	RAB8A	RAB8A%2C member RAS oncogene family;gbkey=Gene;gene=RAB8A;gene_biotype=protein_coding	0.422245	8.63e-12	-0.422245
gene5211	3398	ID2	inhibitor of DNA binding 2%2C HLH protein;gbkey=Gene;gene=ID2;gene_biotype=protein_coding	0.733007	9.13e-12	-0.733007
gene2548	4853	NOTCH2	notch 2;gbkey=Gene;gene=NOTCH2;gene_biotype=protein_coding	0.443376	9.54e-12	-0.443376
gene42248	54739	XAF1	XIAP associated factor 1;gbkey=Gene;gene=XAF1;gene_biotype=protein_coding	-0.3721	1.03e-11	0.3721
gene10341	1371	CPOX	coproporphyrinogen oxidase;gbkey=Gene;gene=CPOX;gene_biotype=protein_coding	0.483829	1.03e-11	-0.483829
gene965	107984936	LOC107984936	Gene;gene=LOC107984936;gene_biotype=pseudogene	-1.88358	1.09e-11	1.88358
gene24116	8767	RIPK2	receptor interacting serine/threonine kinase 2;gbkey=Gene;gene=RIPK2;gene_biotype=protein_coding	-0.614104	1.2e-11	0.614104
gene11185	6478	SIAH2	siah E3 ubiquitin protein ligase 2;gbkey=Gene;gene=SIAH2;gene_biotype=protein_coding	-0.422092	1.22e-11	0.422092
gene19489	25901	CCDC28A	coiled-coil domain containing 28A;gbkey=Gene;gene=CCDC28A;gene_biotype=protein_coding	-0.617705	1.46e-11	0.617705
gene12629	54940	OCIAD1	OCIA domain containing 1;gbkey=Gene;gene=OCIAD1;gene_biotype=protein_coding	-0.418461	1.55e-11	0.418461
gene33233	25875	LETMD1	LETM1 domain containing 1;gbkey=Gene;gene=LETMD1;gene_biotype=protein_coding	-0.602118	1.59e-11	0.602118
gene28161	56521	DNAJC12	DnaJ heat shock protein family (Hsp40) member C12;gbkey=Gene;gene=DNAJC12;gene_biotype=protein_coding	-0.804615	1.61e-11	0.804615
gene15126	55914	ERBIN	erbb2 interacting protein;gbkey=Gene;gene=ERBIN;gene_biotype=protein_coding	-0.497077	1.86e-11	0.497077
gene26871	23413	NCS1	neuronal calcium sensor 1;gbkey=Gene;gene=NCS1;gene_biotype=protein_coding	0.440275	1.87e-11	-0.440275
gene31088	9965	FGF19	fibroblast growth factor 19;gbkey=Gene;gene=FGF19	1.87133	1.87e-11	-1.87133
gene14100	1182	CLCN3	chloride voltage-gated channel 3;gbkey=Gene;gene=CLCN3;gene_biotype=protein_coding	-0.423699	2.04e-11	0.423699
gene28205	6832	SUPV3L1	Suv3 like RNA helicase;gbkey=Gene;gene=SUPV3L1;gene_biotype=protein_coding	-0.420052	2.32e-11	0.420052
gene9735	11180	WDR6	WD repeat domain 6;gbkey=Gene;gene=WDR6	0.426374	2.36e-11	-0.426374
gene11432	6498	SKIL	SKI like proto-oncogene;gbkey=Gene;gene=SKIL;gene_biotype=protein_coding	-0.744276	2.5e-11	0.744276
gene9283	9975	NR1D2	nuclear receptor subfamily 1 group D member 2;gbkey=Gene;gene=NR1D2;gene_biotype=protein_coding	-0.733643	2.62e-11	0.733643
gene36378	28680	TRAV8-6	T cell receptor alpha variable 8-6;gbkey=Gene;gene=TRAV8-6;gene_biotype=V_segment	-0.712103	2.65e-11	0.712103
gene16365	134266	GRPEL2	GrpE like 2%2C mitochondrial;gbkey=Gene;gene=GRPEL2;gene_biotype=protein_coding	-0.670371	2.76e-11	0.670371
gene16405	85027	SMIM3	small integral membrane protein 3;gbkey=Gene;gene=SMIM3;gene_biotype=protein_coding	0.501294	3.12e-11	-0.501294
gene40223	64223	MLST8	MTOR associated protein%2C LST8 homolog;gbkey=Gene;gene=MLST8;gene_biotype=protein_coding	-0.549514	3.32e-11	0.549514
gene20033	8662	EIF3B	eukaryotic translation initiation factor 3 subunit B;gbkey=Gene;gene=EIF3B;gene_biotype=protein_coding	0.347426	3.4e-11	-0.347426
gene24401	3646	EIF3E	eukaryotic translation initiation factor 3 subunit E;gbkey=Gene;gene=EIF3E;gene_biotype=protein_coding	-0.398519	3.43e-11	0.398519
gene27394	55388	MCM10	minichromosome maintenance 10 replication initiation factor;gbkey=Gene;gene=MCM10;gene_biotype=protein_coding	0.546296	3.56e-11	-0.546296
gene19646	25902	MTHFD1L	methylenetetrahydrofolate dehydrogenase (NADP+ dependent) 1-like;gbkey=Gene;gene=MTHFD1L;gene_biotype=protein_coding	-0.424582	4.61e-11	0.424582
gene18332	54676	GTPBP2	GTP binding protein 2;gbkey=Gene;gene=GTPBP2	-0.510792	4.77e-11	0.510792
gene1031	9967	THRAP3	thyroid hormone receptor associated protein 3;gbkey=Gene;gene=THRAP3;gene_biotype=protein_coding	0.342122	4.81e-11	-0.342122
gene43325	1267	CNP	2'%2C3'-cyclic nucleotide 3' phosphodiesterase;gbkey=Gene;gene=CNP;gene_biotype=protein_coding	0.463741	6.42e-11	-0.463741
gene50898	4248	MGAT3	mannosyl (beta-1%2C4-)-glycoprotein beta-1%2C4-N-acetylglucosaminyltransferase;gbkey=Gene;gene=MGAT3;gene_biotype=protein_coding	0.705105	6.49e-11	-0.705105
gene36918	6655	SOS2	SOS Ras/Rho guanine nucleotide exchange factor 2;gbkey=Gene;gene=SOS2;gene_biotype=protein_coding	-0.713924	6.54e-11	0.713924
gene43963	90799	CEP95	centrosomal protein 95;gbkey=Gene;gene=CEP95;gene_biotype=protein_coding	-0.548189	6.62e-11	0.548189
gene52771	55922	NKRF	NFKB repressing factor;gbkey=Gene;gene=NKRF;gene_biotype=protein_coding	0.560708	6.73e-11	-0.560708
gene29102	11196	SEC23IP	SEC23 interacting protein;gbkey=Gene;gene=SEC23IP;gene_biotype=protein_coding	0.419557	7.77e-11	-0.419557
gene11036	55186	SLC25A36	solute carrier family 25 member 36;gbkey=Gene;gene=SLC25A36;gene_biotype=protein_coding	-0.368112	7.98e-11	0.368112
gene28835	9221	NOLC1	nucleolar and coiled-body phosphoprotein 1;gbkey=Gene;gene=NOLC1;gene_biotype=protein_coding	0.319615	7.98e-11	-0.319615
gene3097	25912	C1orf43	chromosome 1 open reading frame 43;gbkey=Gene;gene=C1orf43;gene_biotype=protein_coding	-0.370893	8.74e-11	0.370893
gene26875	445	ASS1	argininosuccinate synthase 1;gbkey=Gene;gene=ASS1;gene_biotype=protein_coding	-1.06847	8.83e-11	1.06847
gene14491	54888	NSUN2	NOP2/Sun RNA methyltransferase family member 2;gbkey=Gene;gene=NSUN2;gene_biotype=protein_coding	0.401332	8.88e-11	-0.401332
gene724	25932	CLIC4	chloride intracellular channel 4;gbkey=Gene;gene=CLIC4;gene_biotype=protein_coding	-0.409412	9.66e-11	0.409412
gene22610	116988	AGAP3	ArfGAP with GTPase domain%2C ankyrin repeat and PH domain 3;gbkey=Gene;gene=AGAP3;gene_biotype=protein_coding	0.515117	1.1e-10	-0.515117
gene53201	4534	MTM1	myotubularin 1;gbkey=Gene;gene=MTM1;gene_biotype=protein_coding	0.510979	1.2e-10	-0.510979
gene16436	10146	G3BP1	G3BP stress granule assembly factor 1;gbkey=Gene;gene=G3BP1;gene_biotype=protein_coding	0.368165	1.35e-10	-0.368165
gene33375	23468	CBX5	chromobox 5;gbkey=Gene;gene=CBX5;gene_biotype=protein_coding	0.356588	1.39e-10	-0.356588
gene52169	9203	ZMYM3	zinc finger MYM-type containing 3;gbkey=Gene;gene=ZMYM3;gene_biotype=protein_coding	0.454319	1.55e-10	-0.454319
gene30126	105376626	LOC105376626	Gene;gene=LOC105376626	-1.57563	1.61e-10	1.57563
gene5506	8884	SLC5A6	solute carrier family 5 member 6;gbkey=Gene;gene=SLC5A6;gene_biotype=protein_coding	0.385758	2.01e-10	-0.385758
gene22707	64434	NOM1	nucleolar protein with MIF4G domain 1;gbkey=Gene;gene=NOM1;gene_biotype=protein_coding	0.444376	2.03e-10	-0.444376
gene27452	9317	PTER	phosphotriesterase related;gbkey=Gene;gene=PTER;gene_biotype=protein_coding	-0.616207	2.12e-10	0.616207
gene12742	84273	NOA1	nitric oxide associated 1;gbkey=Gene;gene=NOA1;gene_biotype=protein_coding	-0.589817	2.13e-10	0.589817
gene41299	2775	GNAO1	G protein subunit alpha o1;gbkey=Gene;gene=GNAO1;gene_biotype=protein_coding	-0.711423	2.22e-10	0.711423
gene13929	5356	PLRG1	pleiotropic regulator 1;gbkey=Gene;gene=PLRG1;gene_biotype=protein_coding	-0.44712	2.5e-10	0.44712
gene6233	1961	EGR4	early growth response 4;gbkey=Gene;gene=EGR4;gene_biotype=protein_coding	-1.80328	2.53e-10	1.80328
gene23623	9821	RB1CC1	RB1 inducible coiled-coil 1;gbkey=Gene;gene=RB1CC1;gene_biotype=protein_coding	-0.452061	2.91e-10	0.452061
gene43376	10197	PSME3	proteasome activator subunit 3;gbkey=Gene;gene=PSME3;gene_biotype=protein_coding	0.316897	2.97e-10	-0.316897
gene2708	10623	POLR3C	RNA polymerase III subunit C;gbkey=Gene;gene=POLR3C;gene_biotype=protein_coding	-0.438063	3.05e-10	0.438063
gene43323	47	ACLY	ATP citrate lyase;gbkey=Gene;gene=ACLY;gene_biotype=protein_coding	0.321989	3.09e-10	-0.321989
gene18857	10957	PNRC1	proline rich nuclear receptor coactivator 1;gbkey=Gene;gene=PNRC1;gene_biotype=protein_coding	-0.592471	3.17e-10	0.592471
gene10879	30849	PIK3R4	phosphoinositide-3-kinase regulatory subunit 4;gbkey=Gene;gene=PIK3R4;gene_biotype=protein_coding	0.569263	3.35e-10	-0.569263
gene31608	4316	MMP7	matrix metallopeptidase 7;gbkey=Gene;gene=MMP7;gene_biotype=protein_coding	-1.72308	3.59e-10	1.72308
gene40212	5310	PKD1	polycystin 1%2C transient receptor potential channel interacting;gbkey=Gene;gene=PKD1;gene_biotype=protein_coding	-0.746911	3.72e-10	0.746911
gene24907	23189	KANK1	KN motif and ankyrin repeat domains 1;gbkey=Gene;gene=KANK1;gene_biotype=protein_coding	0.700951	3.72e-10	-0.700951
gene42147	84254	CAMKK1	calcium/calmodulin dependent protein kinase kinase 1;gbkey=Gene;gene=CAMKK1;gene_biotype=protein_coding	1.34068	3.8e-10	-1.34068
gene48020	64949	MRPS26	mitochondrial ribosomal protein S26;gbkey=Gene;gene=MRPS26;gene_biotype=protein_coding	0.412811	3.82e-10	-0.412811
gene12392	102723733	LOC102723733	Gene;gene=LOC102723733	-1.68658	4.01e-10	1.68658
gene23724	9760	TOX	thymocyte selection associated high mobility group box;gbkey=Gene;gene=TOX;gene_biotype=protein_coding	0.354789	4.24e-10	-0.354789
gene19599	105378047	LOC105378047	uncharacterized LOC105378047;gbkey=Gene;gene=LOC105378047	-1.5904	5.09e-10	1.5904
gene17268	9972	NUP153	nucleoporin 153;gbkey=Gene;gene=NUP153;gene_biotype=protein_coding	0.329116	5.32e-10	-0.329116
gene29065	22841	RAB11FIP2	RAB11 family interacting protein 2;gbkey=Gene;gene=RAB11FIP2;gene_biotype=protein_coding	-0.578315	5.89e-10	0.578315
gene40610	6210	RPS15A	ribosomal protein S15a;gbkey=Gene;gene=RPS15A;gene_biotype=protein_coding	-0.377615	5.9e-10	0.377615
gene6134	554251	FBXO48	F-box protein 48;gbkey=Gene;gene=FBXO48	-0.916072	6.33e-10	0.916072
gene31554	84441	MAML2	mastermind like transcriptional coactivator 2;gbkey=Gene;gene=MAML2;gene_biotype=protein_coding	-1.17981	7.01e-10	1.17981
gene40783	2975	GTF3C1	general transcription factor IIIC subunit 1;gbkey=Gene;gene=GTF3C1;gene_biotype=protein_coding	0.389675	7.1e-10	-0.389675
gene13437	80216	ALPK1	alpha kinase 1;gbkey=Gene;gene=ALPK1;gene_biotype=protein_coding	-0.680955	7.69e-10	0.680955
gene48231	27131	SNX5	sorting nexin 5;gbkey=Gene;gene=SNX5	-0.355083	7.72e-10	0.355083
gene46881	9253	NUMBL	NUMB like%2C endocytic adaptor protein;gbkey=Gene;gene=NUMBL;gene_biotype=protein_coding	0.729123	7.84e-10	-0.729123
gene3990	163486	DENND1B	DENN domain containing 1B;gbkey=Gene;gene=DENND1B;gene_biotype=protein_coding	0.397635	8.07e-10	-0.397635
gene47330	58506	SCAF1	SR-related CTD associated factor 1;gbkey=Gene;gene=SCAF1;gene_biotype=protein_coding	0.465726	8.31e-10	-0.465726
gene47742	6158	RPL28	ribosomal protein L28;gbkey=Gene;gene=RPL28;gene_biotype=protein_coding	-0.271809	8.44e-10	0.271809
gene16044	819	CAMLG	calcium modulating ligand;gbkey=Gene;gene=CAMLG;gene_biotype=protein_coding	-0.526094	9.37e-10	0.526094
gene28877	6877	TAF5	TATA-box binding protein associated factor 5;gbkey=Gene;gene=TAF5;gene_biotype=protein_coding	0.622907	9.61e-10	-0.622907
gene28035	23283	CSTF2T	cleavage stimulation factor subunit 2 tau variant;gbkey=Gene;gene=CSTF2T;gene_biotype=protein_coding	0.444117	9.86e-10	-0.444117
gene33162	121268	RHEBL1	Ras homolog enriched in brain like 1;gbkey=Gene;gene=RHEBL1;gene_biotype=protein_coding	-0.795294	1.02e-09	0.795294
gene14906	64417	TMEM267	transmembrane protein 267;gbkey=Gene;gene=TMEM267;gene_biotype=protein_coding	-0.652705	1.11e-09	0.652705
gene11178	83939	EIF2A	eukaryotic translation initiation factor 2A;gbkey=Gene;gene=EIF2A;gene_biotype=protein_coding	-0.341942	1.18e-09	0.341942
gene22246	80853	KDM7A	lysine demethylase 7A;gbkey=Gene;gene=KDM7A;gene_biotype=protein_coding	-1.0359	1.24e-09	1.0359
gene35151	11340	EXOSC8	exosome component 8;gbkey=Gene;gene=EXOSC8;gene_biotype=protein_coding	-0.413286	1.26e-09	0.413286
gene25370	7415	VCP	valosin containing protein;gbkey=Gene;gene=VCP;gene_biotype=protein_coding	0.333867	1.31e-09	-0.333867
gene12119	9778	KIAA0232	KIAA0232;gbkey=Gene;gene=KIAA0232	-0.624737	1.33e-09	0.624737
gene17362	134997	PPIAP29	peptidylprolyl isomerase A pseudogene 29;gbkey=Gene;gene=PPIAP29;gene_biotype=pseudogene	-0.94869	1.43e-09	0.94869
gene2501	10885	WDR3	WD repeat domain 3;gbkey=Gene;gene=WDR3;gene_biotype=protein_coding	0.432086	1.47e-09	-0.432086
gene42218	56919	DHX33	DEAH-box helicase 33;gbkey=Gene;gene=DHX33;gene_biotype=protein_coding	0.360844	1.54e-09	-0.360844
gene22116	5420	PODXL	podocalyxin like;gbkey=Gene;gene=PODXL;gene_biotype=protein_coding	0.879781	1.66e-09	-0.879781
gene6470	285074	LOC285074	anaphase promoting complex subunit 1 pseudogene;gbkey=Gene;gene=LOC285074;gene_biotype=misc_RNA	-0.787862	1.75e-09	0.787862
gene45735	10382	TUBB4A	tubulin beta 4A class IVa;gbkey=Gene;gene=TUBB4A;gene_biotype=protein_coding	0.776759	1.85e-09	-0.776759
gene41560	51388	NIP7	NIP7%2C nucleolar pre-rRNA processing protein;gbkey=Gene;gene=NIP7;gene_biotype=protein_coding	0.400131	1.87e-09	-0.400131
gene9647	729230	CCR2	C-C motif chemokine receptor 2;gbkey=Gene;gene=CCR2;gene_biotype=protein_coding	1.51612	1.9e-09	-1.51612
gene3651	51603	METTL13	methyltransferase like 13;gbkey=Gene;gene=METTL13;gene_biotype=protein_coding	0.420841	1.98e-09	-0.420841
gene8752	9470	EIF4E2	eukaryotic translation initiation factor 4E family member 2;gbkey=Gene;gene=EIF4E2;gene_biotype=protein_coding	0.437944	2.06e-09	-0.437944
gene40722	56061	UBFD1	ubiquitin family domain containing 1;gbkey=Gene;gene=UBFD1;gene_biotype=protein_coding	0.381723	2.09e-09	-0.381723
gene8434	150967	LINC01963	long intergenic non-protein coding RNA 1963;gbkey=Gene;gene=LINC01963;gene_biotype=lncRNA	0.582173	2.11e-09	-0.582173
gene3854	4688	NCF2	neutrophil cytosolic factor 2;gbkey=Gene;gene=NCF2;gene_biotype=protein_coding	-0.517884	2.13e-09	0.517884
gene50015	4047	LSS	lanosterol synthase;gbkey=Gene;gene=LSS;gene_biotype=protein_coding	1.10387	2.29e-09	-1.10387
gene43586	29916	SNX11	sorting nexin 11;gbkey=Gene;gene=SNX11	-0.455411	2.38e-09	0.455411
gene9203	23243	ANKRD28	ankyrin repeat domain 28;gbkey=Gene;gene=ANKRD28;gene_biotype=protein_coding	-0.401274	2.42e-09	0.401274
gene44325	125058	TBC1D16	TBC1 domain family member 16;gbkey=Gene;gene=TBC1D16	-0.662063	2.79e-09	0.662063
gene19602	23118	TAB2	TGF-beta activated kinase 1/MAP3K7 binding protein 2;gbkey=Gene;gene=TAB2;gene_biotype=protein_coding	-0.418702	2.8e-09	0.418702
gene50774	23780	APOL2	apolipoprotein L2;gbkey=Gene;gene=APOL2;gene_biotype=protein_coding	0.559185	2.9e-09	-0.559185
gene7021	84524	ZC3H8	zinc finger CCCH-type containing 8;gbkey=Gene;gene=ZC3H8;gene_biotype=protein_coding	-0.487073	2.92e-09	0.487073
gene23815	4603	MYBL1	MYB proto-oncogene like 1;gbkey=Gene;gene=MYBL1;gene_biotype=protein_coding	0.705414	2.97e-09	-0.705414
gene6460	7844	RNF103	ring finger protein 103;gbkey=Gene;gene=RNF103;gene_biotype=protein_coding	-0.691051	2.98e-09	0.691051
gene48716	7150	TOP1	topoisomerase (DNA) I;gbkey=Gene;gene=TOP1;gene_biotype=protein_coding	0.30851	3.08e-09	-0.30851
gene734	25949	SYF2	SYF2 pre-mRNA splicing factor;gbkey=Gene;gene=SYF2;gene_biotype=protein_coding	-0.444943	3.16e-09	0.444943
gene33634	11260	XPOT	exportin for tRNA;gbkey=Gene;gene=XPOT;gene_biotype=protein_coding	-0.324214	3.22e-09	0.324214
gene30184	55761	TTC17	tetratricopeptide repeat domain 17;gbkey=Gene;gene=TTC17	-0.532825	3.23e-09	0.532825
gene26628	51552	RAB14	RAB14%2C member RAS oncogene family;gbkey=Gene;gene=RAB14;gene_biotype=protein_coding	0.376733	3.33e-09	-0.376733
gene49580	571	BACH1	BTB domain and CNC homolog 1;gbkey=Gene;gene=BACH1;gene_biotype=protein_coding	-0.445096	3.42e-09	0.445096
gene2886	81611	ANP32E	acidic nuclear phosphoprotein 32 family member E;gbkey=Gene;gene=ANP32E;gene_biotype=protein_coding	0.311013	3.45e-09	-0.311013
gene43324	83538	TTC25	tetratricopeptide repeat domain 25;gbkey=Gene;gene=TTC25;gene_biotype=protein_coding	-1.43081	3.59e-09	1.43081
gene44546	339290	LINC00667	long intergenic non-protein coding RNA 667;gbkey=Gene;gene=LINC00667;gene_biotype=lncRNA	0.42637	3.65e-09	-0.42637
gene666	23028	KDM1A	lysine demethylase 1A;gbkey=Gene;gene=KDM1A;gene_biotype=protein_coding	0.347638	3.76e-09	-0.347638
gene45857	10781	ZNF266	zinc finger protein 266;gbkey=Gene;gene=ZNF266;gene_biotype=protein_coding	-0.496605	3.81e-09	0.496605
gene26130	3376	IARS	isoleucyl-tRNA synthetase;gbkey=Gene;gene=IARS;gene_biotype=protein_coding	-0.32359	3.99e-09	0.32359
gene29492	7748	ZNF195	zinc finger protein 195;gbkey=Gene;gene=ZNF195;gene_biotype=protein_coding	-0.510233	4.4e-09	0.510233
gene3835	284648	LINC01686	long intergenic non-protein coding RNA 1686;gbkey=Gene;gene=LINC01686	-1.64321	4.51e-09	1.64321
gene24728	22898	DENND3	DENN domain containing 3;gbkey=Gene;gene=DENND3	0.486918	5.45e-09	-0.486918
gene47357	23636	NUP62	nucleoporin 62;gbkey=Gene;gene=NUP62;gene_biotype=protein_coding	0.320385	5.46e-09	-0.320385
gene50822	57026	PDXP	pyridoxal phosphatase;gbkey=Gene;gene=PDXP;gene_biotype=protein_coding	0.47517	6.8e-09	-0.47517
gene19682	389435	RPL27AP6	ribosomal protein L27a pseudogene 6;gbkey=Gene;gene=RPL27AP6;gene_biotype=pseudogene;gene_synonym=RPL27A_4_770	-0.351594	6.82e-09	0.351594
gene9905	5580	PRKCD	protein kinase C delta;gbkey=Gene;gene=PRKCD;gene_biotype=protein_coding	0.537267	6.89e-09	-0.537267
gene35750	150928	PTMAP5	prothymosin%2C alpha pseudogene 5;gbkey=Gene;gene=PTMAP5;gene_biotype=pseudogene	0.381968	7.01e-09	-0.381968
gene28989	6934	TCF7L2	transcription factor 7 like 2;gbkey=Gene;gene=TCF7L2;gene_biotype=protein_coding	-0.86266	7.75e-09	0.86266
gene41471	865	CBFB	core-binding factor beta subunit;gbkey=Gene;gene=CBFB;gene_biotype=protein_coding	0.312564	8.09e-09	-0.312564
gene50965	150365	MEI1	meiotic double-stranded break formation protein 1;gbkey=Gene;gene=MEI1;gene_biotype=protein_coding	-0.885987	8.3e-09	0.885987
gene18540	26036	ZNF451	zinc finger protein 451;gbkey=Gene;gene=ZNF451;gene_biotype=protein_coding	-0.381972	9.04e-09	0.381972
gene6277	7841	MOGS	mannosyl-oligosaccharide glucosidase;gbkey=Gene;gene=MOGS;gene_biotype=protein_coding	0.476112	9.31e-09	-0.476112
gene13777	8467	SMARCA5	SWI/SNF related%2C matrix associated%2C actin dependent regulator of chromatin%2C subfamily a%2C member 5;gbkey=Gene;gene=SMARCA5;gene_biotype=protein_coding	0.346545	9.54e-09	-0.346545
gene52839	331	XIAP	X-linked inhibitor of apoptosis;gbkey=Gene;gene=XIAP;gene_biotype=protein_coding	-0.503213	1.08e-08	0.503213
gene49191	11083	DIDO1	death inducer-obliterator 1;gbkey=Gene;gene=DIDO1;gene_biotype=protein_coding	0.444058	1.27e-08	-0.444058
gene35330	80183	RUBCNL	RUN and cysteine rich domain containing beclin 1 interacting protein like;gbkey=Gene;gene=RUBCNL;gene_biotype=protein_coding	-1.61452	1.27e-08	1.61452
gene45632	23396	PIP5K1C	phosphatidylinositol-4-phosphate 5-kinase type 1 gamma;gbkey=Gene;gene=PIP5K1C;gene_biotype=protein_coding	0.51951	1.33e-08	-0.51951
gene18274	129685	TAF8	TATA-box binding protein associated factor 8;gbkey=Gene;gene=TAF8;gene_biotype=protein_coding	-0.544312	1.44e-08	0.544312
gene43953	55852	TEX2	testis expressed 2;gbkey=Gene;gene=TEX2;gene_biotype=protein_coding	0.455709	1.48e-08	-0.455709
gene35391	3839	KPNA3	karyopherin subunit alpha 3;gbkey=Gene;gene=KPNA3;gene_biotype=protein_coding	0.435094	1.75e-08	-0.435094
gene9802	8692	HYAL2	hyaluronoglucosaminidase 2;gbkey=Gene;gene=HYAL2;gene_biotype=protein_coding	0.670596	1.77e-08	-0.670596
gene49185	11054	OGFR	opioid growth factor receptor;gbkey=Gene;gene=OGFR	0.450006	1.83e-08	-0.450006
gene20689	644907	RPL32P18	ribosomal protein L32 pseudogene 18;gbkey=Gene;gene=RPL32P18;gene_biotype=pseudogene;gene_synonym=RPL32_8_807	-0.331492	1.9e-08	0.331492
gene30931	11007	CCDC85B	coiled-coil domain containing 85B;gbkey=Gene;gene=CCDC85B;gene_biotype=protein_coding	0.407761	1.97e-08	-0.407761
gene43900	9902	MRC2	mannose receptor C type 2;gbkey=Gene;gene=MRC2;gene_biotype=protein_coding	0.435606	2.06e-08	-0.435606
gene1434	114883	OSBPL9	oxysterol binding protein like 9;gbkey=Gene;gene=OSBPL9;gene_biotype=protein_coding	-0.322244	2.09e-08	0.322244
gene51152	79174	CRELD2	cysteine rich with EGF like domains 2;gbkey=Gene;gene=CRELD2	0.397399	2.18e-08	-0.397399
gene45801	10469	TIMM44	translocase of inner mitochondrial membrane 44;gbkey=Gene;gene=TIMM44;gene_biotype=protein_coding	-0.364186	2.32e-08	0.364186
gene37586	801	CALM1	calmodulin 1;gbkey=Gene;gene=CALM1;gene_biotype=protein_coding	0.291568	2.38e-08	-0.291568
gene34482	8655	DYNLL1	dynein light chain LC8-type 1;gbkey=Gene;gene=DYNLL1;gene_biotype=protein_coding	0.478401	2.45e-08	-0.478401
gene29271	170394	PWWP2B	PWWP domain containing 2B;gbkey=Gene;gene=PWWP2B;gene_biotype=protein_coding	0.557587	2.5e-08	-0.557587
gene10556	79691	QTRT2	queuine tRNA-ribosyltransferase accessory subunit 2;gbkey=Gene;gene=QTRT2;gene_biotype=protein_coding	0.451253	2.71e-08	-0.451253
gene44890	54941	RNF125	ring finger protein 125;gbkey=Gene;gene=RNF125;gene_biotype=protein_coding	-0.449302	2.74e-08	0.449302
gene52742	139818	DOCK11	dedicator of cytokinesis 11;gbkey=Gene;gene=DOCK11;gene_biotype=protein_coding	-0.515978	2.99e-08	0.515978
gene15937	51015	ISOC1	isochorismatase domain containing 1;gbkey=Gene;gene=ISOC1;gene_biotype=protein_coding	0.600822	3.01e-08	-0.600822
gene36265	4860	PNP	purine nucleoside phosphorylase;gbkey=Gene;gene=PNP;gene_biotype=protein_coding	0.401817	3.11e-08	-0.401817
gene43481	9343	EFTUD2	elongation factor Tu GTP binding domain containing 2;gbkey=Gene;gene=EFTUD2;gene_biotype=protein_coding	0.302222	3.22e-08	-0.302222
gene31556	79780	CCDC82	coiled-coil domain containing 82;gbkey=Gene;gene=CCDC82;gene_biotype=protein_coding	-0.486178	3.33e-08	0.486178
gene13290	90024	FLJ20021	uncharacterized LOC90024;gbkey=Gene;gene=FLJ20021	-1.21386	3.53e-08	1.21386
gene24754	8629	JRK	Jrk helix-turn-helix protein;gbkey=Gene;gene=JRK;gene_biotype=protein_coding	0.546642	3.56e-08	-0.546642
gene51700	100420159	RRM2P3	ribonucleotide reductase M2 polypeptide pseudogene 3;gbkey=Gene;gene=RRM2P3;gene_biotype=pseudogene	0.525917	3.66e-08	-0.525917
gene5996	339803	LOC339803	uncharacterized LOC339803;gbkey=Gene;gene=LOC339803	-0.615278	3.73e-08	0.615278
gene52896	9363	RAB33A	RAB33A%2C member RAS oncogene family;gbkey=Gene;gene=RAB33A;gene_biotype=protein_coding	-0.541901	4.06e-08	0.541901
gene33151	51303	FKBP11	FK506 binding protein 11;gbkey=Gene;gene=FKBP11;gene_biotype=protein_coding	-0.511282	4.29e-08	0.511282
gene8868	51665	ASB1	ankyrin repeat and SOCS box containing 1;gbkey=Gene;gene=ASB1;gene_biotype=protein_coding	-0.613017	4.35e-08	0.613017
gene23198	107986928	LOC107986928	Gene;gene=LOC107986928	-1.50566	4.74e-08	1.50566
gene22004	79571	GCC1	GRIP and coiled-coil domain containing 1;gbkey=Gene;gene=GCC1;gene_biotype=protein_coding	-0.500482	5.09e-08	0.500482
gene9761	1605	DAG1	dystroglycan 1;gbkey=Gene;gene=DAG1;gene_biotype=protein_coding	0.540398	5.51e-08	-0.540398
gene10997	51163	DBR1	debranching RNA lariats 1;gbkey=Gene;gene=DBR1	0.46414	5.76e-08	-0.46414
gene44406	201255	LRRC45	leucine rich repeat containing 45;gbkey=Gene;gene=LRRC45	0.588617	5.99e-08	-0.588617
gene25818	23137	SMC5	structural maintenance of chromosomes 5;gbkey=Gene;gene=SMC5;gene_biotype=protein_coding	0.472308	6e-08	-0.472308
gene31888	917	CD3G	CD3g molecule;gbkey=Gene;gene=CD3G;gene_biotype=protein_coding	0.477384	6.09e-08	-0.477384
gene43881	57508	INTS2	integrator complex subunit 2;gbkey=Gene;gene=INTS2;gene_biotype=protein_coding	0.418375	6.25e-08	-0.418375
gene8134	91526	ANKRD44	ankyrin repeat domain 44;gbkey=Gene;gene=ANKRD44;gene_biotype=protein_coding	-0.406878	6.6e-08	0.406878
gene1427	2060	EPS15	epidermal growth factor receptor pathway substrate 15;gbkey=Gene;gene=EPS15;gene_biotype=protein_coding	-0.402176	7.26e-08	0.402176
gene45268	105372165	LOC105372165	Gene;gene=LOC105372165	-1.15265	7.29e-08	1.15265
gene10107	27086	FOXP1	forkhead box P1;gbkey=Gene;gene=FOXP1;gene_biotype=protein_coding	-0.500139	7.37e-08	0.500139
gene27187	3422	IDI1	isopentenyl-diphosphate delta isomerase 1;gbkey=Gene;gene=IDI1;gene_biotype=protein_coding	0.548271	7.55e-08	-0.548271
gene32432	8078	USP5	ubiquitin specific peptidase 5;gbkey=Gene;gene=USP5;gene_biotype=protein_coding	0.328964	7.61e-08	-0.328964
gene29142	196792	FAM24B	family with sequence similarity 24 member B;gbkey=Gene;gene=FAM24B	-0.734962	7.74e-08	0.734962
gene24549	114907	FBXO32	F-box protein 32;gbkey=Gene;gene=FBXO32;gene_biotype=protein_coding	-1.0899	7.87e-08	1.0899
gene50654	23481	PES1	pescadillo ribosomal biogenesis factor 1;gbkey=Gene;gene=PES1;gene_biotype=protein_coding	0.301216	7.9e-08	-0.301216
gene43919	10238	DCAF7	DDB1 and CUL4 associated factor 7;gbkey=Gene;gene=DCAF7;gene_biotype=protein_coding	0.326067	8.12e-08	-0.326067
gene21384	9988	DMTF1	cyclin D binding myb like transcription factor 1;gbkey=Gene;gene=DMTF1;gene_biotype=protein_coding	-0.397879	8.3e-08	0.397879
gene9401	7342	UBP1	upstream binding protein 1 (LBP-1a);gbkey=Gene;gene=UBP1;gene_biotype=protein_coding	0.3264	8.79e-08	-0.3264
gene9201	26061	HACL1	2-hydroxyacyl-CoA lyase 1;gbkey=Gene;gene=HACL1;gene_biotype=protein_coding	-0.477758	9e-08	0.477758
gene42364	284029	LINC00324	long intergenic non-protein coding RNA 324;gbkey=Gene;gene=LINC00324;gene_biotype=lncRNA	-1.19108	9.07e-08	1.19108
gene35576	5101	PCDH9	protocadherin 9;gbkey=Gene;gene=PCDH9	-0.750434	9.18e-08	0.750434
gene6169	5093	PCBP1	poly(rC) binding protein 1;gbkey=Gene;gene=PCBP1;gene_biotype=protein_coding	0.281711	9.9e-08	-0.281711
gene45267	284293	HMSD	histocompatibility minor serpin domain containing;gbkey=Gene;gene=HMSD;gene_biotype=protein_coding	-0.687796	1e-07	0.687796
gene14390	6389	SDHA	succinate dehydrogenase complex flavoprotein subunit A;gbkey=Gene;gene=SDHA;gene_biotype=protein_coding	0.357265	1.02e-07	-0.357265
gene50613	8563	THOC5	THO complex 5;gbkey=Gene;gene=THOC5;gene_biotype=protein_coding	-0.386018	1.03e-07	0.386018
gene41169	6477	SIAH1	siah E3 ubiquitin protein ligase 1;gbkey=Gene;gene=SIAH1;gene_biotype=protein_coding	-0.668539	1.06e-07	0.668539
gene14394	57491	AHRR	aryl-hydrocarbon receptor repressor;gbkey=Gene;gene=AHRR;gene_biotype=protein_coding	0.432831	1.1e-07	-0.432831
gene44499	64863	METTL4	methyltransferase like 4;gbkey=Gene;gene=METTL4;gene_biotype=protein_coding	-0.492153	1.11e-07	0.492153
gene13433	132720	C4orf32	chromosome 4 open reading frame 32;gbkey=Gene;gene=C4orf32	-0.611743	1.14e-07	0.611743
gene24337	51582	AZIN1	antizyme inhibitor 1;gbkey=Gene;gene=AZIN1;gene_biotype=protein_coding	0.331856	1.18e-07	-0.331856
gene12517	3093	UBE2K	ubiquitin conjugating enzyme E2 K;gbkey=Gene;gene=UBE2K;gene_biotype=protein_coding	0.292025	1.21e-07	-0.292025
gene48875	23613	ZMYND8	zinc finger MYND-type containing 8;gbkey=Gene;gene=ZMYND8;gene_biotype=protein_coding	0.383299	1.21e-07	-0.383299
gene38828	23269	MGA	MGA%2C MAX dimerization protein;gbkey=Gene;gene=MGA;gene_biotype=protein_coding	0.374794	1.29e-07	-0.374794
gene17253	6310	ATXN1	ataxin 1;gbkey=Gene;gene=ATXN1;gene_biotype=protein_coding	-0.484587	1.31e-07	0.484587
gene4482	375056	MIA3	MIA family member 3%2C ER export factor;gbkey=Gene;gene=MIA3;gene_biotype=protein_coding	-0.402039	1.32e-07	0.402039
gene50775	8542	APOL1	apolipoprotein L1;gbkey=Gene;gene=APOL1;gene_biotype=protein_coding	0.671463	1.34e-07	-0.671463
gene47363	25888	ZNF473	zinc finger protein 473;gbkey=Gene;gene=ZNF473;gene_biotype=protein_coding	-0.645205	1.36e-07	0.645205
gene50688	56478	EIF4ENIF1	eukaryotic translation initiation factor 4E nuclear import factor 1;gbkey=Gene;gene=EIF4ENIF1;gene_biotype=protein_coding	0.481487	1.38e-07	-0.481487
gene27132	92715	DPH7	diphthamide biosynthesis 7;gbkey=Gene;gene=DPH7;gene_biotype=protein_coding	-0.582539	1.54e-07	0.582539
gene12003	2261	FGFR3	fibroblast growth factor receptor 3;gbkey=Gene;gene=FGFR3;gene_biotype=protein_coding	1.26825	1.59e-07	-1.26825
gene18675	25821	MTO1	mitochondrial tRNA translation optimization 1;gbkey=Gene;gene=MTO1;gene_biotype=protein_coding	-0.39944	1.6e-07	0.39944
gene36490	63874	ABHD4	abhydrolase domain containing 4;gbkey=Gene;gene=ABHD4;gene_biotype=protein_coding	-1.2159	1.62e-07	1.2159
gene46507	148189	LINC00662	long intergenic non-protein coding RNA 662;gbkey=Gene;gene=LINC00662	-0.851279	1.74e-07	0.851279
gene1233	112950	MED8	mediator complex subunit 8;gbkey=Gene;gene=MED8;gene_biotype=protein_coding	-0.424471	1.75e-07	0.424471
gene37124	3091	HIF1A	hypoxia inducible factor 1 alpha subunit;gbkey=Gene;gene=HIF1A;gene_biotype=protein_coding	-0.371088	1.79e-07	0.371088
gene43394	10230	NBR2	neighbor of BRCA1 gene 2 (non-protein coding);gbkey=Gene;gene=NBR2;gene_biotype=lncRNA	-0.968103	1.85e-07	0.968103
gene50302	7332	UBE2L3	ubiquitin conjugating enzyme E2 L3;gbkey=Gene;gene=UBE2L3;gene_biotype=protein_coding	0.3363	1.9e-07	-0.3363
gene50943	150356	CHADL	chondroadherin like;gbkey=Gene;gene=CHADL;gene_biotype=protein_coding	-1.44603	1.91e-07	1.44603
gene15360	728769	SCAMP1-AS1	SCAMP1 antisense RNA 1;gbkey=Gene;gene=SCAMP1-AS1	-0.904793	1.92e-07	0.904793
gene45890	56342	PPAN	peter pan homolog (Drosophila);gbkey=Gene;gene=PPAN;gene_biotype=protein_coding	0.382921	1.92e-07	-0.382921
gene43682	55379	LRRC59	leucine rich repeat containing 59;gbkey=Gene;gene=LRRC59;gene_biotype=protein_coding	0.26662	1.95e-07	-0.26662
gene51437	10389	SCML2	sex comb on midleg-like 2 (Drosophila);gbkey=Gene;gene=SCML2	0.611294	1.98e-07	-0.611294
gene45543	399664	MEX3D	mex-3 RNA binding family member D;gbkey=Gene;gene=MEX3D;gene_biotype=protein_coding	0.395651	2.05e-07	-0.395651
gene37956	79038	ZFYVE21	zinc finger FYVE-type containing 21;gbkey=Gene;gene=ZFYVE21;gene_biotype=protein_coding	0.686661	2.06e-07	-0.686661
gene22210	8805	TRIM24	tripartite motif containing 24;gbkey=Gene;gene=TRIM24;gene_biotype=protein_coding	0.352447	2.2e-07	-0.352447
gene35684	1661	DHX9P1	DEAH-box helicase 9 pseudogene 1;gbkey=Gene;gene=DHX9P1;gene_biotype=pseudogene;gene_synonym=DDX9P,DHX9P	0.404323	2.23e-07	-0.404323
gene35110	107984551	LOC107984551	Gene;gene=LOC107984551	-1.41116	2.33e-07	1.41116
gene14487	84246	MED10	mediator complex subunit 10;gbkey=Gene;gene=MED10;gene_biotype=protein_coding	-0.431751	2.34e-07	0.431751
gene46680	199746	U2AF1L4	U2 small nuclear RNA auxiliary factor 1 like 4;gbkey=Gene;gene=U2AF1L4;gene_biotype=protein_coding	-0.925647	2.34e-07	0.925647
gene39570	3658	IREB2	iron responsive element binding protein 2;gbkey=Gene;gene=IREB2;gene_biotype=protein_coding	0.329045	2.34e-07	-0.329045
gene42215	4927	NUP88	nucleoporin 88;gbkey=Gene;gene=NUP88	-0.338677	2.35e-07	0.338677
gene32959	55196	KIAA1551	KIAA1551;gbkey=Gene;gene=KIAA1551;gene_biotype=protein_coding	-0.366141	2.37e-07	0.366141
gene8321	22868	FASTKD2	FAST kinase domains 2;gbkey=Gene;gene=FASTKD2;gene_biotype=protein_coding	0.548252	2.41e-07	-0.548252
gene52136	3476	IGBP1	immunoglobulin (CD79A) binding protein 1;gbkey=Gene;gene=IGBP1;gene_biotype=protein_coding	-0.446905	2.42e-07	0.446905
gene42171	27043	PELP1	proline%2C glutamate and leucine rich protein 1;gbkey=Gene;gene=PELP1;gene_biotype=protein_coding	0.332117	2.46e-07	-0.332117
gene43708	54799	MBTD1	mbt domain containing 1;gbkey=Gene;gene=MBTD1;gene_biotype=protein_coding	-0.433298	2.46e-07	0.433298
gene34325	51275	MAPKAPK5-AS1	MAPKAPK5 antisense RNA 1;gbkey=Gene;gene=MAPKAPK5-AS1;gene_biotype=lncRNA	-0.508329	2.69e-07	0.508329
gene43837	51136	RNFT1	ring finger protein%2C transmembrane 1;gbkey=Gene;gene=RNFT1;gene_biotype=protein_coding	-0.670217	2.71e-07	0.670217
gene16007	3308	HSPA4	heat shock protein family A (Hsp70) member 4;gbkey=Gene;gene=HSPA4;gene_biotype=protein_coding	0.275784	2.73e-07	-0.275784
gene19451	4217	MAP3K5	mitogen-activated protein kinase kinase kinase 5;gbkey=Gene;gene=MAP3K5;gene_biotype=protein_coding	0.559692	2.97e-07	-0.559692
gene7750	253782	CERS6	ceramide synthase 6;gbkey=Gene;gene=CERS6;gene_biotype=protein_coding	-0.438261	2.98e-07	0.438261
gene9373	23171	GPD1L	glycerol-3-phosphate dehydrogenase 1-like;gbkey=Gene;gene=GPD1L;gene_biotype=protein_coding	0.487669	3.12e-07	-0.487669
gene35214	89890	KBTBD6	kelch repeat and BTB domain containing 6;gbkey=Gene;gene=KBTBD6	0.649059	3.13e-07	-0.649059
gene26166	158293	FAM120AOS	family with sequence similarity 120A opposite strand;gbkey=Gene;gene=FAM120AOS;gene_biotype=protein_coding	-0.358604	3.17e-07	0.358604
gene47022	56006	SMG9	SMG9%2C nonsense mediated mRNA decay factor;gbkey=Gene;gene=SMG9;gene_biotype=protein_coding	-0.408661	3.19e-07	0.408661
gene44196	201292	TRIM65	tripartite motif containing 65;gbkey=Gene;gene=TRIM65;gene_biotype=protein_coding	0.365115	3.2e-07	-0.365115
gene8153	92935	MARS2	methionyl-tRNA synthetase 2%2C mitochondrial;gbkey=Gene;gene=MARS2;gene_biotype=protein_coding	0.490575	3.38e-07	-0.490575
gene9139	6161	RPL32	ribosomal protein L32;gbkey=Gene;gene=RPL32;gene_biotype=protein_coding	-0.332228	3.48e-07	0.332228
gene9861	132160	PPM1M	protein phosphatase%2C Mg2+/Mn2+ dependent 1M;gbkey=Gene;gene=PPM1M;gene_biotype=protein_coding	-0.981691	3.48e-07	0.981691
gene9954	201626	PDE12	phosphodiesterase 12;gbkey=Gene;gene=PDE12;gene_biotype=protein_coding	0.376446	3.6e-07	-0.376446
gene15914	115123	MARCH3	membrane associated ring-CH-type finger 3;gbkey=Gene;gene=MARCH3;gene_biotype=protein_coding	-1.21723	3.6e-07	1.21723
gene34213	255394	TCP11L2	t-complex 11 like 2;gbkey=Gene;gene=TCP11L2	-1.19159	3.97e-07	1.19159
gene8358	3417	IDH1	isocitrate dehydrogenase (NADP(+)) 1%2C cytosolic;gbkey=Gene;gene=IDH1;gene_biotype=protein_coding	0.505357	3.97e-07	-0.505357
gene21891	7982	ST7	suppression of tumorigenicity 7;gbkey=Gene;gene=ST7;gene_biotype=protein_coding	-0.356565	4.02e-07	0.356565
gene39030	23431	AP4E1	adaptor related protein complex 4 epsilon 1 subunit;gbkey=Gene;gene=AP4E1;gene_biotype=protein_coding	-0.576034	4.08e-07	0.576034
gene1065	54955	C1orf109	chromosome 1 open reading frame 109;gbkey=Gene;gene=C1orf109	-0.427686	4.12e-07	0.427686
gene4129	9877	ZC3H11A	zinc finger CCCH-type containing 11A;gbkey=Gene;gene=ZC3H11A;gene_biotype=protein_coding	-0.361822	4.17e-07	0.361822
gene2172	8556	CDC14A	cell division cycle 14A;gbkey=Gene;gene=CDC14A;gene_biotype=protein_coding	-0.59757	4.5e-07	0.59757
gene8727	5757	PTMA	prothymosin%2C alpha;gbkey=Gene;gene=PTMA;gene_biotype=protein_coding	0.295335	4.63e-07	-0.295335
gene7028	84172	POLR1B	RNA polymerase I subunit B;gbkey=Gene;gene=POLR1B;gene_biotype=protein_coding	0.346745	4.77e-07	-0.346745
gene42666	224	ALDH3A2	aldehyde dehydrogenase 3 family member A2;gbkey=Gene;gene=ALDH3A2;gene_biotype=protein_coding	0.651276	4.81e-07	-0.651276
gene45720	4298	MLLT1	MLLT1%2C super elongation complex subunit;gbkey=Gene;gene=MLLT1;gene_biotype=protein_coding	0.361648	4.84e-07	-0.361648
gene26627	11064	CNTRL	centriolin;gbkey=Gene;gene=CNTRL;gene_biotype=protein_coding	-0.337812	5.25e-07	0.337812
gene41628	164	AP1G1	adaptor related protein complex 1 gamma 1 subunit;gbkey=Gene;gene=AP1G1;gene_biotype=protein_coding	0.381111	5.31e-07	-0.381111
gene28681	5832	ALDH18A1	aldehyde dehydrogenase 18 family member A1;gbkey=Gene;gene=ALDH18A1;gene_biotype=protein_coding	0.286589	5.42e-07	-0.286589
gene30109	55226	NAT10	N-acetyltransferase 10;gbkey=Gene;gene=NAT10;gene_biotype=protein_coding	0.272726	5.48e-07	-0.272726
gene28208	3098	HK1	hexokinase 1;gbkey=Gene;gene=HK1;gene_biotype=protein_coding	0.285521	5.56e-07	-0.285521
gene35228	28984	RGCC	regulator of cell cycle;gbkey=Gene;gene=RGCC;gene_biotype=protein_coding	-1.34418	5.81e-07	1.34418
gene8534	7277	TUBA4A	tubulin alpha 4a;gbkey=Gene;gene=TUBA4A;gene_biotype=protein_coding	0.591955	5.86e-07	-0.591955
gene32244	29087	THYN1	thymocyte nuclear protein 1;gbkey=Gene;gene=THYN1;gene_biotype=protein_coding	-0.396358	5.96e-07	0.396358
gene34567	55206	SBNO1	strawberry notch homolog 1;gbkey=Gene;gene=SBNO1;gene_biotype=protein_coding	0.404444	6.53e-07	-0.404444
gene41353	221188	ADGRG5	adhesion G protein-coupled receptor G5;gbkey=Gene;gene=ADGRG5;gene_biotype=protein_coding	0.611498	6.76e-07	-0.611498
gene4821	55127	HEATR1	HEAT repeat containing 1;gbkey=Gene;gene=HEATR1;gene_biotype=protein_coding	0.320428	6.99e-07	-0.320428
gene47901	6193	RPS5	ribosomal protein S5;gbkey=Gene;gene=RPS5;gene_biotype=protein_coding	-0.3276	7.01e-07	0.3276
gene24028	79752	ZFAND1	zinc finger AN1-type containing 1;gbkey=Gene;gene=ZFAND1	-0.410165	7.15e-07	0.410165
gene32246	112937	GLB1L3	galactosidase beta 1 like 3;gbkey=Gene;gene=GLB1L3	-0.79906	7.17e-07	0.79906
gene40790	23214	XPO6	exportin 6;gbkey=Gene;gene=XPO6;gene_biotype=protein_coding	-0.340804	7.25e-07	0.340804
gene19462	3459	IFNGR1	interferon gamma receptor 1;gbkey=Gene;gene=IFNGR1;gene_biotype=protein_coding	-0.529303	7.27e-07	0.529303
gene3457	11266	DUSP12	dual specificity phosphatase 12;gbkey=Gene;gene=DUSP12;gene_biotype=protein_coding	-0.473293	7.3e-07	0.473293
gene39442	4016	LOXL1	lysyl oxidase like 1;gbkey=Gene;gene=LOXL1;gene_biotype=protein_coding	-0.973908	7.41e-07	0.973908
gene43197	5709	PSMD3	proteasome 26S subunit%2C non-ATPase 3;gbkey=Gene;gene=PSMD3;gene_biotype=protein_coding	0.267073	7.41e-07	-0.267073
gene9941	54756	IL17RD	interleukin 17 receptor D;gbkey=Gene;gene=IL17RD;gene_biotype=protein_coding	1.109	7.44e-07	-1.109
gene32566	100431172	KLRF2	killer cell lectin like receptor F2;gbkey=Gene;gene=KLRF2;gene_biotype=protein_coding	-1.41191	7.5e-07	1.41191
gene52200	6191	RPS4X	ribosomal protein S4%2C X-linked;gbkey=Gene;gene=RPS4X;gene_biotype=protein_coding	-0.290713	7.96e-07	0.290713
gene42090	55720	TSR1	TSR1%2C ribosome maturation factor;gbkey=Gene;gene=TSR1	0.275832	8.04e-07	-0.275832
gene36581	79711	IPO4	importin 4;gbkey=Gene;gene=IPO4;gene_biotype=protein_coding	0.382771	8.08e-07	-0.382771
gene21785	10135	NAMPT	nicotinamide phosphoribosyltransferase;gbkey=Gene;gene=NAMPT;gene_biotype=protein_coding	-0.360951	8.2e-07	0.360951
gene43399	4077	NBR1	NBR1%2C autophagy cargo receptor;gbkey=Gene;gene=NBR1;gene_biotype=protein_coding	-0.308637	8.28e-07	0.308637
gene4113	7832	BTG2	BTG anti-proliferation factor 2;gbkey=Gene;gene=BTG2;gene_biotype=protein_coding	-0.689818	8.33e-07	0.689818
gene28373	11128	POLR3A	RNA polymerase III subunit A;gbkey=Gene;gene=POLR3A;gene_biotype=protein_coding	0.396619	8.37e-07	-0.396619
gene25442	84186	ZCCHC7	zinc finger CCHC-type containing 7;gbkey=Gene;gene=ZCCHC7;gene_biotype=protein_coding	-0.534256	8.54e-07	0.534256
gene31550	9702	CEP57	centrosomal protein 57;gbkey=Gene;gene=CEP57;gene_biotype=protein_coding	-0.389067	8.76e-07	0.389067
gene9649	1234	CCR5	C-C motif chemokine receptor 5 (gene/pseudogene);gbkey=Gene;gene=CCR5;gene_biotype=protein_coding	1.38918	8.84e-07	-1.38918
gene43584	10951	CBX1	chromobox 1;gbkey=Gene;gene=CBX1;gene_biotype=protein_coding	0.329238	9.05e-07	-0.329238
gene17452	10385	BTN2A2	butyrophilin subfamily 2 member A2;gbkey=Gene;gene=BTN2A2;gene_biotype=protein_coding	-0.554732	9.51e-07	0.554732
gene41909	9780	PIEZO1	piezo type mechanosensitive ion channel component 1;gbkey=Gene;gene=PIEZO1;gene_biotype=protein_coding	0.433401	9.56e-07	-0.433401
gene5270	9475	ROCK2	Rho associated coiled-coil containing protein kinase 2;gbkey=Gene;gene=ROCK2;gene_biotype=protein_coding	0.361617	9.63e-07	-0.361617
gene12903	57050	UTP3	UTP3%2C small subunit processome component homolog (S. cerevisiae);gbkey=Gene;gene=UTP3;gene_biotype=protein_coding	0.482291	9.79e-07	-0.482291
gene39491	56905	C15orf39	chromosome 15 open reading frame 39;gbkey=Gene;gene=C15orf39	0.378677	1e-06	-0.378677
gene44171	2885	GRB2	growth factor receptor bound protein 2;gbkey=Gene;gene=GRB2;gene_biotype=protein_coding	0.260412	1.02e-06	-0.260412
gene48382	57136	APMAP	adipocyte plasma membrane associated protein;gbkey=Gene;gene=APMAP;gene_biotype=protein_coding	-0.281605	1.16e-06	0.281605
gene52658	5063	PAK3	p21 (RAC1) activated kinase 3;gbkey=Gene;gene=PAK3;gene_biotype=protein_coding	-0.655205	1.18e-06	0.655205
gene27074	100302751	NCLP1	nucleolin pseudogene 1;gbkey=Gene;gene=NCLP1;gene_biotype=pseudogene	0.622091	1.18e-06	-0.622091
gene28781	90271	OLMALINC	oligodendrocyte maturation-associated long intergenic non-coding RNA;gbkey=Gene;gene=OLMALINC;gene_biotype=lncRNA	-1.24688	1.18e-06	1.24688
gene15913	4001	LMNB1	lamin B1;gbkey=Gene;gene=LMNB1;gene_biotype=protein_coding	0.247222	1.18e-06	-0.247222
gene30746	221092	HNRNPUL2	heterogeneous nuclear ribonucleoprotein U like 2;gbkey=Gene;gene=HNRNPUL2;gene_biotype=protein_coding	0.338124	1.21e-06	-0.338124
gene30105	4005	LMO2	LIM domain only 2;gbkey=Gene;gene=LMO2;gene_biotype=protein_coding	-1.40549	1.26e-06	1.40549
gene10606	57514	ARHGAP31	Rho GTPase activating protein 31;gbkey=Gene;gene=ARHGAP31;gene_biotype=protein_coding	-0.420664	1.27e-06	0.420664
gene46198	10523	CHERP	calcium homeostasis endoplasmic reticulum protein;gbkey=Gene;gene=CHERP;gene_biotype=protein_coding	0.401911	1.29e-06	-0.401911
gene16672	92181	UBTD2	ubiquitin domain containing 2;gbkey=Gene;gene=UBTD2;gene_biotype=protein_coding	0.496733	1.29e-06	-0.496733
gene8084	105747689	LOC105747689	uncharacterized LOC105747689;gbkey=Gene;gene=LOC105747689	-1.37436	1.31e-06	1.37436
gene52894	63035	BCORL1	BCL6 corepressor-like 1;gbkey=Gene;gene=BCORL1;gene_biotype=protein_coding	0.76848	1.32e-06	-0.76848
gene33158	23109	DDN	dendrin;gbkey=Gene;gene=DDN	0.562374	1.36e-06	-0.562374
gene44285	125061	AFMID	arylformamidase;gbkey=Gene;gene=AFMID;gene_biotype=protein_coding	0.42576	1.48e-06	-0.42576
gene48691	81610	FAM83D	family with sequence similarity 83 member D;gbkey=Gene;gene=FAM83D;gene_biotype=protein_coding	0.505882	1.49e-06	-0.505882
gene39060	56204	FAM214A	family with sequence similarity 214 member A;gbkey=Gene;gene=FAM214A;gene_biotype=protein_coding	-0.780915	1.5e-06	0.780915
gene21137	64940	STAG3L4	stromal antigen 3-like 4 (pseudogene);gbkey=Gene;gene=STAG3L4;gene_biotype=misc_RNA;gene_synonym=STAG3L4P	-0.732955	1.56e-06	0.732955
gene24416	9166	EBAG9	estrogen receptor binding site associated%2C antigen%2C 9;gbkey=Gene;gene=EBAG9;gene_biotype=protein_coding	-0.482488	1.59e-06	0.482488
gene50876	9582	APOBEC3B	apolipoprotein B mRNA editing enzyme catalytic subunit 3B;gbkey=Gene;gene=APOBEC3B;gene_biotype=protein_coding	-1.04341	1.63e-06	1.04341
gene1975	284672	PTGES3P1	prostaglandin E synthase 3 pseudogene 1;gbkey=Gene;gene=PTGES3P1;gene_biotype=pseudogene;gene_synonym=PTGES3P	0.369461	1.65e-06	-0.369461
gene3874	116496	FAM129A	family with sequence similarity 129 member A;gbkey=Gene;gene=FAM129A;gene_biotype=protein_coding	-0.377036	1.65e-06	0.377036
gene48001	10528	NOP56	NOP56 ribonucleoprotein;gbkey=Gene;gene=NOP56;gene_biotype=protein_coding	0.244676	1.67e-06	-0.244676
gene42807	23098	SARM1	sterile alpha and TIR motif containing 1;gbkey=Gene;gene=SARM1;gene_biotype=protein_coding	0.437358	1.67e-06	-0.437358
gene50942	83746	L3MBTL2	L3MBTL2 polycomb repressive complex 1 subunit;gbkey=Gene;gene=L3MBTL2;gene_biotype=protein_coding	0.412231	1.67e-06	-0.412231
gene29198	26098	EDRF1	erythroid differentiation regulatory factor 1;gbkey=Gene;gene=EDRF1;gene_biotype=protein_coding	0.37647	1.71e-06	-0.37647
gene37154	23224	SYNE2	spectrin repeat containing nuclear envelope protein 2;gbkey=Gene;gene=SYNE2;gene_biotype=protein_coding	0.296622	1.92e-06	-0.296622
gene21385	79161	TMEM243	transmembrane protein 243;gbkey=Gene;gene=TMEM243;gene_biotype=protein_coding	-0.481319	1.93e-06	0.481319
gene39092	4734	NEDD4	neural precursor cell expressed%2C developmentally down-regulated 4%2C E3 ubiquitin protein ligase;gbkey=Gene;gene=NEDD4;gene_biotype=protein_coding	-0.719467	1.93e-06	0.719467
gene35447	100887750	MRPS31P5	mitochondrial ribosomal protein S31 pseudogene 5;gbkey=Gene;gene=MRPS31P5;gene_biotype=misc_RNA;gene_synonym=MRPS31P3	-0.87457	2e-06	0.87457
gene22056	23534	TNPO3	transportin 3;gbkey=Gene;gene=TNPO3;gene_biotype=protein_coding	0.287555	2.01e-06	-0.287555
gene41569	28987	NOB1	NIN1/PSMD8 binding protein 1 homolog;gbkey=Gene;gene=NOB1;gene_biotype=protein_coding	-0.264786	2.01e-06	0.264786
gene45897	9294	S1PR2	sphingosine-1-phosphate receptor 2;gbkey=Gene;gene=S1PR2;gene_biotype=protein_coding	-0.673562	2.03e-06	0.673562
gene16553	10569	SLU7	SLU7 homolog%2C splicing factor;gbkey=Gene;gene=SLU7;gene_biotype=protein_coding	-0.350182	2.2e-06	0.350182
gene36886	6235	RPS29	ribosomal protein S29;gbkey=Gene;gene=RPS29;gene_biotype=protein_coding	-0.351906	2.2e-06	0.351906
gene1307	10420	TESK2	testis-specific kinase 2;gbkey=Gene;gene=TESK2	-0.709211	2.2e-06	0.709211
gene51710	7403	KDM6A	lysine demethylase 6A;gbkey=Gene;gene=KDM6A;gene_biotype=protein_coding	-0.397601	2.27e-06	0.397601
gene50871	23466	CBX6	chromobox 6;gbkey=Gene;gene=CBX6	0.304497	2.29e-06	-0.304497
gene40858	23475	QPRT	quinolinate phosphoribosyltransferase;gbkey=Gene;gene=QPRT;gene_biotype=protein_coding	0.56254	2.34e-06	-0.56254
gene47502	648217	RPL37P23	ribosomal protein L37 pseudogene 23;gbkey=Gene;gene=RPL37P23;gene_biotype=pseudogene;gene_synonym=RPL37_8_1665	-0.297974	2.34e-06	0.297974
gene9114	9686	VGLL4	vestigial like family member 4;gbkey=Gene;gene=VGLL4;gene_biotype=protein_coding	-0.350077	2.39e-06	0.350077
gene52650	9949	AMMECR1	Alport syndrome%2C mental retardation%2C midface hypoplasia and elliptocytosis chromosomal region gene 1;gbkey=Gene;gene=AMMECR1;gene_biotype=protein_coding	-0.426524	2.4e-06	0.426524
gene39916	55784	MCTP2	multiple C2 and transmembrane domain containing 2;gbkey=Gene;gene=MCTP2	0.586118	2.41e-06	-0.586118
gene30252	9776	ATG13	autophagy related 13;gbkey=Gene;gene=ATG13;gene_biotype=protein_coding	-0.316608	2.44e-06	0.316608
gene45947	374882	TMEM205	transmembrane protein 205;gbkey=Gene;gene=TMEM205;gene_biotype=protein_coding	-0.49414	2.46e-06	0.49414
gene1445	51060	TXNDC12	thioredoxin domain containing 12;gbkey=Gene;gene=TXNDC12;gene_biotype=protein_coding	-0.318772	2.49e-06	0.318772
gene18361	57505	AARS2	alanyl-tRNA synthetase 2%2C mitochondrial;gbkey=Gene;gene=AARS2;gene_biotype=protein_coding	0.45099	2.49e-06	-0.45099
gene46239	55201	MAP1S	microtubule associated protein 1S;gbkey=Gene;gene=MAP1S;gene_biotype=protein_coding	0.434162	2.53e-06	-0.434162
gene29787	9646	CTR9	CTR9 homolog%2C Paf1/RNA polymerase II complex component;gbkey=Gene;gene=CTR9;gene_biotype=protein_coding	0.324804	2.53e-06	-0.324804
gene51333	55841	WWC3	WWC family member 3;gbkey=Gene;gene=WWC3;gene_biotype=protein_coding	-0.477365	2.54e-06	0.477365
gene22565	65999	LRRC61	leucine rich repeat containing 61;gbkey=Gene;gene=LRRC61;gene_biotype=protein_coding	0.354972	2.6e-06	-0.354972
gene17200	105374933	LOC105374933	Gene;gene=LOC105374933	-1.3491	2.66e-06	1.3491
gene47225	22900	CARD8	caspase recruitment domain family member 8;gbkey=Gene;gene=CARD8;gene_biotype=protein_coding	-0.285859	2.7e-06	0.285859
gene46745	284459	HKR1	HKR1%2C GLI-Kruppel zinc finger family member;gbkey=Gene;gene=HKR1;gene_biotype=protein_coding	-0.530044	2.72e-06	0.530044
gene52781	7737	RNF113A	ring finger protein 113A;gbkey=Gene;gene=RNF113A;gene_biotype=protein_coding	-0.446857	2.73e-06	0.446857
gene46218	126549	ANKLE1	ankyrin repeat and LEM domain containing 1;gbkey=Gene;gene=ANKLE1;gene_biotype=protein_coding	0.372805	2.77e-06	-0.372805
gene10793	80325	ABTB1	ankyrin repeat and BTB domain containing 1;gbkey=Gene;gene=ABTB1;gene_biotype=protein_coding	-0.748175	2.79e-06	0.748175
gene53330	8266	UBL4A	ubiquitin like 4A;gbkey=Gene;gene=UBL4A;gene_biotype=protein_coding	0.410291	2.79e-06	-0.410291
gene41586	11269	DDX19B	DEAD-box helicase 19B;gbkey=Gene;gene=DDX19B;gene_biotype=protein_coding	-0.383286	2.84e-06	0.383286
gene40159	115939	TSR3	TSR3%2C acp transferase ribosome maturation factor;gbkey=Gene;gene=TSR3;gene_biotype=protein_coding	0.397751	2.92e-06	-0.397751
gene51730	641339	ZNF674	zinc finger protein 674;gbkey=Gene;gene=ZNF674;gene_biotype=protein_coding	-1.02575	2.93e-06	1.02575
gene10664	9657	IQCB1	IQ motif containing B1;gbkey=Gene;gene=IQCB1;gene_biotype=protein_coding	-0.392447	3e-06	0.392447
gene48105	149844	LOC149844	synaptotagmin binding cytoplasmic RNA interacting protein pseudogene;gbkey=Gene;gene=LOC149844;gene_biotype=pseudogene	0.399096	3e-06	-0.399096
gene11441	200916	RPL22L1	ribosomal protein L22 like 1;gbkey=Gene;gene=RPL22L1	-0.437116	3e-06	0.437116
gene10832	339122	RAB43	RAB43%2C member RAS oncogene family;gbkey=Gene;gene=RAB43;gene_biotype=protein_coding	-0.601458	3.01e-06	0.601458
gene34095	121457	IKBIP	IKBKB interacting protein;gbkey=Gene;gene=IKBIP;gene_biotype=protein_coding	0.544251	3.01e-06	-0.544251
gene27832	9790	BMS1	BMS1%2C ribosome biogenesis factor;gbkey=Gene;gene=BMS1;gene_biotype=protein_coding	0.283394	3.13e-06	-0.283394
gene38870	23582	CCNDBP1	cyclin D1 binding protein 1;gbkey=Gene;gene=CCNDBP1;gene_biotype=protein_coding	-0.59431	3.15e-06	0.59431
gene15274	84135	UTP15	UTP15%2C small subunit processome component;gbkey=Gene;gene=UTP15;gene_biotype=protein_coding	0.478196	3.2e-06	-0.478196
gene23259	1808	DPYSL2	dihydropyrimidinase like 2;gbkey=Gene;gene=DPYSL2;gene_biotype=protein_coding	0.269917	3.2e-06	-0.269917
gene14517	4552	MTRR	5-methyltetrahydrofolate-homocysteine methyltransferase reductase;gbkey=Gene;gene=MTRR;gene_biotype=protein_coding	-0.329253	3.27e-06	0.329253
gene36508	54930	HAUS4	HAUS augmin like complex subunit 4;gbkey=Gene;gene=HAUS4;gene_biotype=protein_coding	-0.336719	3.29e-06	0.336719
gene28338	142891	SAMD8	sterile alpha motif domain containing 8;gbkey=Gene;gene=SAMD8;gene_biotype=protein_coding	-0.705543	3.34e-06	0.705543
gene10299	100463498	MTRNR2L12	MT-RNR2-like 12;gbkey=Gene;gene=MTRNR2L12;gene_biotype=pseudogene;gene_synonym=HN12	-1.32251	3.34e-06	1.32251
gene48635	57446	NDRG3	NDRG family member 3;gbkey=Gene;gene=NDRG3	0.435968	3.34e-06	-0.435968
gene48051	57506	MAVS	mitochondrial antiviral signaling protein;gbkey=Gene;gene=MAVS;gene_biotype=protein_coding	0.275688	3.38e-06	-0.275688
gene41456	1783	DYNC1LI2	dynein cytoplasmic 1 light intermediate chain 2;gbkey=Gene;gene=DYNC1LI2;gene_biotype=protein_coding	0.361362	3.38e-06	-0.361362
gene40743	55114	ARHGAP17	Rho GTPase activating protein 17;gbkey=Gene;gene=ARHGAP17;gene_biotype=protein_coding	0.339454	3.47e-06	-0.339454
gene13063	105377303	LOC105377303	Gene;gene=LOC105377303	-1.30202	3.48e-06	1.30202
gene42273	79142	PHF23	PHD finger protein 23;gbkey=Gene;gene=PHF23;gene_biotype=protein_coding	0.385763	3.49e-06	-0.385763
gene1675	205	AK4	adenylate kinase 4;gbkey=Gene;gene=AK4;gene_biotype=protein_coding	0.621581	3.5e-06	-0.621581
gene43017	342618	SLFN14	schlafen family member 14;gbkey=Gene;gene=SLFN14;gene_biotype=protein_coding	-1.34193	3.58e-06	1.34193
gene26792	114789	SLC25A25	solute carrier family 25 member 25;gbkey=Gene;gene=SLC25A25;gene_biotype=protein_coding	-0.524703	3.63e-06	0.524703
gene16398	6208	RPS14	ribosomal protein S14;gbkey=Gene;gene=RPS14;gene_biotype=protein_coding	-0.288201	3.69e-06	0.288201
gene35358	9445	ITM2B	integral membrane protein 2B;gbkey=Gene;gene=ITM2B;gene_biotype=protein_coding	-0.274524	3.78e-06	0.274524
gene32714	51729	WBP11	WW domain binding protein 11;gbkey=Gene;gene=WBP11;gene_biotype=protein_coding	0.280604	3.78e-06	-0.280604
gene20007	26173	INTS1	integrator complex subunit 1;gbkey=Gene;gene=INTS1;gene_biotype=protein_coding	0.411968	3.8e-06	-0.411968
gene7915	4780	NFE2L2	nuclear factor%2C erythroid 2 like 2;gbkey=Gene;gene=NFE2L2;gene_biotype=protein_coding	-0.323949	3.81e-06	0.323949
gene50635	83874	TBC1D10A	TBC1 domain family member 10A;gbkey=Gene;gene=TBC1D10A;gene_biotype=protein_coding	0.544906	3.83e-06	-0.544906
gene45648	51341	ZBTB7A	zinc finger and BTB domain containing 7A;gbkey=Gene;gene=ZBTB7A;gene_biotype=protein_coding	0.399459	3.87e-06	-0.399459
gene4698	84886	C1orf198	chromosome 1 open reading frame 198;gbkey=Gene;gene=C1orf198	0.5173	4.02e-06	-0.5173
gene33160	5571	PRKAG1	protein kinase AMP-activated non-catalytic subunit gamma 1;gbkey=Gene;gene=PRKAG1;gene_biotype=protein_coding	-0.361637	4.07e-06	0.361637
gene2877	10262	SF3B4	splicing factor 3b subunit 4;gbkey=Gene;gene=SF3B4;gene_biotype=protein_coding	0.321263	4.08e-06	-0.321263
gene15735	114915	EPB41L4A-AS1	EPB41L4A antisense RNA 1;gbkey=Gene;gene=EPB41L4A-AS1;gene_biotype=lncRNA	-0.51675	4.08e-06	0.51675
gene19993	90639	COX19	COX19%2C cytochrome c oxidase assembly factor;gbkey=Gene;gene=COX19	-0.614077	4.25e-06	0.614077
gene36970	30001	ERO1A	endoplasmic reticulum oxidoreductase 1 alpha;gbkey=Gene;gene=ERO1A;gene_biotype=protein_coding	0.316786	4.3e-06	-0.316786
gene20863	441228	LOC441228	exportin for tRNA pseudogene;gbkey=Gene;gene=LOC441228;gene_biotype=pseudogene	-0.432246	4.33e-06	0.432246
gene50223	54487	DGCR8	DGCR8%2C microprocessor complex subunit;gbkey=Gene;gene=DGCR8;gene_biotype=protein_coding	0.361003	4.57e-06	-0.361003
gene3214	54865	GPATCH4	G-patch domain containing 4;gbkey=Gene;gene=GPATCH4;gene_biotype=protein_coding	0.310238	4.61e-06	-0.310238
gene24885	7564	ZNF16	zinc finger protein 16;gbkey=Gene;gene=ZNF16;gene_biotype=protein_coding	-0.755189	4.64e-06	0.755189
gene32427	920	CD4	CD4 molecule;gbkey=Gene;gene=CD4;gene_biotype=protein_coding	0.743265	4.66e-06	-0.743265
gene3248	148300	SONP1	SON pseudogene 1;gbkey=Gene;gene=SONP1;gene_biotype=pseudogene	0.600905	4.66e-06	-0.600905
gene37161	7597	ZBTB25	zinc finger and BTB domain containing 25;gbkey=Gene;gene=ZBTB25;gene_biotype=protein_coding	-0.726579	4.67e-06	0.726579
gene24499	79075	DSCC1	DNA replication and sister chromatid cohesion 1;gbkey=Gene;gene=DSCC1;gene_biotype=protein_coding	0.458809	4.73e-06	-0.458809
gene7465	55843	ARHGAP15	Rho GTPase activating protein 15;gbkey=Gene;gene=ARHGAP15;gene_biotype=protein_coding	-0.278768	4.73e-06	0.278768
gene28237	55222	LRRC20	leucine rich repeat containing 20;gbkey=Gene;gene=LRRC20	0.662939	4.79e-06	-0.662939
gene34756	192111	PGAM5	PGAM family member 5%2C mitochondrial serine/threonine protein phosphatase;gbkey=Gene;gene=PGAM5;gene_biotype=protein_coding	0.326899	4.81e-06	-0.326899
gene40877	9344	TAOK2	TAO kinase 2;gbkey=Gene;gene=TAOK2;gene_biotype=protein_coding	0.346147	4.9e-06	-0.346147
gene30761	23642	SNHG1	small nucleolar RNA host gene 1;gbkey=Gene;gene=SNHG1;gene_biotype=lncRNA	-0.295146	4.92e-06	0.295146
gene43759	8165	AKAP1	A-kinase anchoring protein 1;gbkey=Gene;gene=AKAP1;gene_biotype=protein_coding	0.294574	4.98e-06	-0.294574
gene954	5928	RBBP4	RB binding protein 4%2C chromatin remodeling factor;gbkey=Gene;gene=RBBP4;gene_biotype=protein_coding	0.276341	5.03e-06	-0.276341
gene48097	51605	TRMT6	tRNA methyltransferase 6;gbkey=Gene;gene=TRMT6;gene_biotype=protein_coding	0.296035	5.04e-06	-0.296035
gene43778	140735	DYNLL2	dynein light chain LC8-type 2;gbkey=Gene;gene=DYNLL2;gene_biotype=protein_coding	0.372715	5.07e-06	-0.372715
gene5229	6868	ADAM17	ADAM metallopeptidase domain 17;gbkey=Gene;gene=ADAM17;gene_biotype=protein_coding	-0.362699	5.08e-06	0.362699
gene42751	100462977	MTRNR2L1	MT-RNR2-like 1;gbkey=Gene;gene=MTRNR2L1;gene_biotype=protein_coding	-1.30425	5.14e-06	1.30425
gene40377	84656	GLYR1	glyoxylate reductase 1 homolog;gbkey=Gene;gene=GLYR1;gene_biotype=protein_coding	0.273608	5.17e-06	-0.273608
gene48039	8455	ATRN	attractin;gbkey=Gene;gene=ATRN;gene_biotype=protein_coding	0.319638	5.22e-06	-0.319638
gene31695	472	ATM	ATM serine/threonine kinase;gbkey=Gene;gene=ATM;gene_biotype=protein_coding	-0.380141	5.31e-06	0.380141
gene770	64793	CEP85	centrosomal protein 85;gbkey=Gene;gene=CEP85;gene_biotype=protein_coding	0.321593	5.31e-06	-0.321593
gene52949	100130183	RPS24P19	ribosomal protein S24 pseudogene 19;gbkey=Gene;gene=RPS24P19;gene_biotype=pseudogene;gene_synonym=RPS24_9_1812	-0.338082	5.39e-06	0.338082
gene2413	26191	PTPN22	protein tyrosine phosphatase%2C non-receptor type 22;gbkey=Gene;gene=PTPN22;gene_biotype=protein_coding	-0.396633	5.4e-06	0.396633
gene9337	64343	AZI2	5-azacytidine induced 2;gbkey=Gene;gene=AZI2;gene_biotype=protein_coding	-0.395599	5.57e-06	0.395599
gene46620	339318	ZNF181	zinc finger protein 181;gbkey=Gene;gene=ZNF181;gene_biotype=protein_coding	-0.874898	5.61e-06	0.874898
gene46770	23094	SIPA1L3	signal induced proliferation associated 1 like 3;gbkey=Gene;gene=SIPA1L3;gene_biotype=protein_coding	0.530197	5.63e-06	-0.530197
gene48646	6185	RPN2	ribophorin II;gbkey=Gene;gene=RPN2;gene_biotype=protein_coding	-0.248754	5.67e-06	0.248754
gene23284	157570	ESCO2	establishment of sister chromatid cohesion N-acetyltransferase 2;gbkey=Gene;gene=ESCO2;gene_biotype=protein_coding	0.490174	5.91e-06	-0.490174
gene33061	196527	ANO6	anoctamin 6;gbkey=Gene;gene=ANO6;gene_biotype=protein_coding	-0.323113	5.96e-06	0.323113
gene16113	51780	KDM3B	lysine demethylase 3B;gbkey=Gene;gene=KDM3B;gene_biotype=protein_coding	0.342746	6.01e-06	-0.342746
gene45184	115701	ALPK2	alpha kinase 2;gbkey=Gene;gene=ALPK2;gene_biotype=protein_coding	-1.23449	6.12e-06	1.23449
gene51565	2710	GK	glycerol kinase;gbkey=Gene;gene=GK;gene_biotype=protein_coding	-0.577737	6.13e-06	0.577737
gene42280	1984	EIF5A	eukaryotic translation initiation factor 5A;gbkey=Gene;gene=EIF5A;gene_biotype=protein_coding	0.227322	6.24e-06	-0.227322
gene45906	125950	RAVER1	ribonucleoprotein%2C PTB binding 1;gbkey=Gene;gene=RAVER1	0.342184	6.32e-06	-0.342184
gene37080	23002	DAAM1	dishevelled associated activator of morphogenesis 1;gbkey=Gene;gene=DAAM1	0.415831	6.49e-06	-0.415831
gene42426	56985	ADPRM	ADP-ribose/CDP-alcohol diphosphatase%2C manganese dependent;gbkey=Gene;gene=ADPRM;gene_biotype=protein_coding	-0.721671	6.5e-06	0.721671
gene45933	78992	YIPF2	Yip1 domain family member 2;gbkey=Gene;gene=YIPF2;gene_biotype=protein_coding	-0.526873	6.51e-06	0.526873
gene2093	5825	ABCD3	ATP binding cassette subfamily D member 3;gbkey=Gene;gene=ABCD3;gene_biotype=protein_coding	0.434935	6.52e-06	-0.434935
gene211	8514	KCNAB2	potassium voltage-gated channel subfamily A regulatory beta subunit 2;gbkey=Gene;gene=KCNAB2;gene_biotype=protein_coding	0.292524	6.67e-06	-0.292524
gene17540	7738	ZNF184	zinc finger protein 184;gbkey=Gene;gene=ZNF184;gene_biotype=protein_coding	-0.533793	6.67e-06	0.533793
gene24839	23246	BOP1	block of proliferation 1;gbkey=Gene;gene=BOP1	0.253343	6.7e-06	-0.253343
gene26865	51759	C9orf78	chromosome 9 open reading frame 78;gbkey=Gene;gene=C9orf78;gene_biotype=protein_coding	0.255569	6.71e-06	-0.255569
gene37300	22990	PCNX1	pecanex homolog 1 (Drosophila);gbkey=Gene;gene=PCNX1;gene_biotype=protein_coding	-0.392699	6.88e-06	0.392699
gene44383	6182	MRPL12	mitochondrial ribosomal protein L12;gbkey=Gene;gene=MRPL12;gene_biotype=protein_coding	0.288925	6.95e-06	-0.288925
gene16373	1452	CSNK1A1	casein kinase 1 alpha 1;gbkey=Gene;gene=CSNK1A1;gene_biotype=protein_coding	-0.276277	6.97e-06	0.276277
gene43982	201283	AMZ2P1	archaelysin family metallopeptidase 2 pseudogene 1;gbkey=Gene;gene=AMZ2P1;gene_biotype=misc_RNA	-0.736234	7.17e-06	0.736234
gene4028	9928	KIF14	kinesin family member 14;gbkey=Gene;gene=KIF14;gene_biotype=protein_coding	0.32936	7.18e-06	-0.32936
gene8533	8576	STK16	serine/threonine kinase 16;gbkey=Gene;gene=STK16;gene_biotype=protein_coding	-0.372449	7.18e-06	0.372449
gene36829	319134	HNRNPUP1	heterogeneous nuclear ribonucleoprotein U pseudogene 1;gbkey=Gene;gene=HNRNPUP1;gene_biotype=pseudogene;gene_synonym=HNRPUP	0.418708	7.31e-06	-0.418708
gene23672	96764	TGS1	trimethylguanosine synthase 1;gbkey=Gene;gene=TGS1;gene_biotype=protein_coding	0.371355	7.54e-06	-0.371355
gene44753	171586	ABHD3	abhydrolase domain containing 3;gbkey=Gene;gene=ABHD3;gene_biotype=protein_coding	-0.460487	7.66e-06	0.460487
gene2719	128077	LIX1L	limb and CNS expressed 1 like;gbkey=Gene;gene=LIX1L	0.330275	7.7e-06	-0.330275
gene28374	6229	RPS24	ribosomal protein S24;gbkey=Gene;gene=RPS24;gene_biotype=protein_coding	-0.277447	7.71e-06	0.277447
gene7259	55627	SMPD4	sphingomyelin phosphodiesterase 4;gbkey=Gene;gene=SMPD4;gene_biotype=protein_coding	0.373773	7.72e-06	-0.373773
gene10547	523	ATP6V1A	ATPase H+ transporting V1 subunit A;gbkey=Gene;gene=ATP6V1A;gene_biotype=protein_coding	0.369182	7.76e-06	-0.369182
gene26339	7743	ZNF189	zinc finger protein 189;gbkey=Gene;gene=ZNF189	-0.505044	7.77e-06	0.505044
gene37594	326320	RPS18P2	ribosomal protein S18 pseudogene 2;gbkey=Gene;gene=RPS18P2;gene_biotype=pseudogene;gene_synonym=RPS18_7_1400	-0.336396	7.84e-06	0.336396
gene32969	5318	PKP2	plakophilin 2;gbkey=Gene;gene=PKP2;gene_biotype=protein_coding	0.479215	8e-06	-0.479215
gene8530	79065	ATG9A	autophagy related 9A;gbkey=Gene;gene=ATG9A;gene_biotype=protein_coding	-0.374772	8.06e-06	0.374772
gene9842	9136	RRP9	ribosomal RNA processing 9%2C small subunit (SSU) processome component%2C homolog (yeast);gbkey=Gene;gene=RRP9;gene_biotype=protein_coding	0.317773	8.06e-06	-0.317773
gene42560	388344	RPL13P12	ribosomal protein L13 pseudogene 12;gbkey=Gene;gene=RPL13P12;gene_biotype=pseudogene;gene_synonym=RPL13_4_1521	-0.229072	8.14e-06	0.229072
gene2043	2672	GFI1	growth factor independent 1 transcriptional repressor;gbkey=Gene;gene=GFI1;gene_biotype=protein_coding	-0.506771	8.29e-06	0.506771
gene43354	29893	PSMC3IP	PSMC3 interacting protein;gbkey=Gene;gene=PSMC3IP;gene_biotype=protein_coding	-0.4575	8.34e-06	0.4575
gene40171	9894	TELO2	telomere maintenance 2;gbkey=Gene;gene=TELO2;gene_biotype=protein_coding	0.409591	8.34e-06	-0.409591
gene15494	153396	TMEM161B	transmembrane protein 161B;gbkey=Gene;gene=TMEM161B;gene_biotype=protein_coding	-0.46026	8.52e-06	0.46026
gene30822	5331	PLCB3	phospholipase C beta 3;gbkey=Gene;gene=PLCB3	0.658073	8.69e-06	-0.658073
gene31268	7481	WNT11	Wnt family member 11;gbkey=Gene;gene=WNT11;gene_biotype=protein_coding	1.30273	8.74e-06	-1.30273
gene33451	1017	CDK2	cyclin dependent kinase 2;gbkey=Gene;gene=CDK2;gene_biotype=protein_coding	0.263223	8.89e-06	-0.263223
gene24527	93594	TBC1D31	TBC1 domain family member 31;gbkey=Gene;gene=TBC1D31;gene_biotype=protein_coding	-0.46546	8.93e-06	0.46546
gene42184	50488	MINK1	misshapen like kinase 1;gbkey=Gene;gene=MINK1;gene_biotype=protein_coding	0.406727	8.94e-06	-0.406727
gene45939	147841	SPC24	SPC24%2C NDC80 kinetochore complex component;gbkey=Gene;gene=SPC24;gene_biotype=protein_coding	0.522302	9.28e-06	-0.522302
gene39223	9960	USP3	ubiquitin specific peptidase 3;gbkey=Gene;gene=USP3;gene_biotype=protein_coding	-0.440587	9.41e-06	0.440587
gene2242	55170	PRMT6	protein arginine methyltransferase 6;gbkey=Gene;gene=PRMT6;gene_biotype=protein_coding	0.402738	9.42e-06	-0.402738
gene60143	4577	TRNV	Gene;gene=TRNV;gene_biotype=tRNA	1.15065	9.45e-06	-1.15065
gene21306	10875	FGL2	fibrinogen like 2;gbkey=Gene;gene=FGL2;gene_biotype=protein_coding	1.23091	9.45e-06	-1.23091
gene20498	51251	NT5C3A	5'-nucleotidase%2C cytosolic IIIA;gbkey=Gene;gene=NT5C3A;gene_biotype=protein_coding	-0.427829	9.46e-06	0.427829
gene34774	7699	ZNF140	zinc finger protein 140;gbkey=Gene;gene=ZNF140;gene_biotype=protein_coding	-0.511292	9.53e-06	0.511292
gene40942	54620	FBXL19	F-box and leucine rich repeat protein 19;gbkey=Gene;gene=FBXL19;gene_biotype=protein_coding	0.357847	9.57e-06	-0.357847
gene59	26155	NOC2L	NOC2 like nucleolar associated transcriptional repressor;gbkey=Gene;gene=NOC2L;gene_biotype=protein_coding	0.280115	9.57e-06	-0.280115
gene12256	9364	RAB28	RAB28%2C member RAS oncogene family;gbkey=Gene;gene=RAB28;gene_biotype=protein_coding	-0.419526	9.6e-06	0.419526
gene44199	51	ACOX1	acyl-CoA oxidase 1;gbkey=Gene;gene=ACOX1;gene_biotype=protein_coding	0.34673	9.62e-06	-0.34673
gene21268	83862	TMEM120A	transmembrane protein 120A;gbkey=Gene;gene=TMEM120A;gene_biotype=protein_coding	-0.565647	9.65e-06	0.565647
gene42097	79066	METTL16	methyltransferase like 16;gbkey=Gene;gene=METTL16;gene_biotype=protein_coding	0.322738	9.7e-06	-0.322738
gene872	646624	RPL27P4	ribosomal protein L27 pseudogene 4;gbkey=Gene;gene=RPL27P4;gene_biotype=pseudogene;gene_synonym=RPL27_1_28	-0.282791	1e-05	0.282791
gene3827	730144	EIF1P3	eukaryotic translation initiation factor 1 pseudogene 3;gbkey=Gene;gene=EIF1P3;gene_biotype=pseudogene	-0.459474	1.02e-05	0.459474
gene29396	6181	RPLP2	ribosomal protein lateral stalk subunit P2;gbkey=Gene;gene=RPLP2;gene_biotype=protein_coding	-0.21313	1.02e-05	0.21313
gene26789	8818	DPM2	dolichyl-phosphate mannosyltransferase subunit 2%2C regulatory;gbkey=Gene;gene=DPM2;gene_biotype=protein_coding	-0.392959	1.03e-05	0.392959
gene35152	55578	SUPT20H	SPT20 homolog%2C SAGA complex component;gbkey=Gene;gene=SUPT20H;gene_biotype=protein_coding	-0.312077	1.05e-05	0.312077
gene48798	8785	MATN4	matrilin 4;gbkey=Gene;gene=MATN4	-0.814285	1.06e-05	0.814285
gene60156	4512	COX1	Gene;gene=COX1;gene_biotype=protein_coding	-0.264834	1.06e-05	0.264834
gene50136	23786	BCL2L13	BCL2 like 13;gbkey=Gene;gene=BCL2L13;gene_biotype=protein_coding	-0.326936	1.06e-05	0.326936
gene36497	5018	OXA1L	OXA1L%2C mitochondrial inner membrane protein;gbkey=Gene;gene=OXA1L;gene_biotype=protein_coding	-0.256614	1.07e-05	0.256614
gene34512	10645	CAMKK2	calcium/calmodulin dependent protein kinase kinase 2;gbkey=Gene;gene=CAMKK2;gene_biotype=protein_coding	0.305661	1.09e-05	-0.305661
gene36048	8660	IRS2	insulin receptor substrate 2;gbkey=Gene;gene=IRS2;gene_biotype=protein_coding	-0.596574	1.09e-05	0.596574
gene39404	3073	HEXA	hexosaminidase subunit alpha;gbkey=Gene;gene=HEXA;gene_biotype=protein_coding	-0.360397	1.11e-05	0.360397
gene9814	51161	C3orf18	chromosome 3 open reading frame 18;gbkey=Gene;gene=C3orf18;gene_biotype=protein_coding	1.15266	1.12e-05	-1.15266
gene29945	79733	E2F8	E2F transcription factor 8;gbkey=Gene;gene=E2F8;gene_biotype=protein_coding	0.589723	1.12e-05	-0.589723
gene28393	143244	EIF5AL1	eukaryotic translation initiation factor 5A-like 1;gbkey=Gene;gene=EIF5AL1;gene_biotype=protein_coding	0.311122	1.13e-05	-0.311122
gene15819	5759	PTMAP2	prothymosin%2C alpha pseudogene 2;gbkey=Gene;gene=PTMAP2;gene_biotype=pseudogene	0.276046	1.14e-05	-0.276046
gene47931	85364	ZCCHC3	zinc finger CCHC-type containing 3;gbkey=Gene;gene=ZCCHC3;gene_biotype=protein_coding	0.317977	1.16e-05	-0.317977
gene6135	200558	APLF	aprataxin and PNKP like factor;gbkey=Gene;gene=APLF;gene_biotype=protein_coding	-0.680455	1.23e-05	0.680455
gene8275	100130447	RPL12P16	ribosomal protein L12 pseudogene 16;gbkey=Gene;gene=RPL12P16;gene_biotype=pseudogene;gene_synonym=RPL12_4_315	-0.454355	1.23e-05	0.454355
gene1943	9653	HS2ST1	heparan sulfate 2-O-sulfotransferase 1;gbkey=Gene;gene=HS2ST1;gene_biotype=protein_coding	0.383623	1.23e-05	-0.383623
gene30289	23279	NUP160	nucleoporin 160;gbkey=Gene;gene=NUP160	0.28768	1.25e-05	-0.28768
gene48757	84969	TOX2	TOX high mobility group box family member 2;gbkey=Gene;gene=TOX2;gene_biotype=protein_coding	-1.2675	1.25e-05	1.2675
gene42814	9094	UNC119	unc-119 lipid binding chaperone;gbkey=Gene;gene=UNC119;gene_biotype=protein_coding	-0.340328	1.26e-05	0.340328
gene7160	7247	TSN	translin;gbkey=Gene;gene=TSN;gene_biotype=protein_coding	0.304381	1.27e-05	-0.304381
gene53977	283788	LOC283788	FSHD region gene 1 pseudogene;gbkey=Gene;gene=LOC283788;gene_biotype=misc_RNA	-0.590983	1.3e-05	0.590983
gene48030	65992	DDRGK1	DDRGK domain containing 1;gbkey=Gene;gene=DDRGK1;gene_biotype=protein_coding	-0.305013	1.31e-05	0.305013
gene48864	128506	OCSTAMP	osteoclast stimulatory transmembrane protein;gbkey=Gene;gene=OCSTAMP;gene_biotype=protein_coding	-1.26027	1.33e-05	1.26027
gene46537	898	CCNE1	cyclin E1;gbkey=Gene;gene=CCNE1;gene_biotype=protein_coding	0.495632	1.39e-05	-0.495632
gene40586	102723692	LOC102723692	uncharacterized LOC102723692;gbkey=Gene;gene=LOC102723692	-1.14933	1.4e-05	1.14933
gene45400	4155	MBP	myelin basic protein;gbkey=Gene;gene=MBP	-0.313502	1.43e-05	0.313502
gene26272	158427	TSTD2	thiosulfate sulfurtransferase like domain containing 2;gbkey=Gene;gene=TSTD2;gene_biotype=protein_coding	-0.395281	1.45e-05	0.395281
gene24457	8667	EIF3H	eukaryotic translation initiation factor 3 subunit H;gbkey=Gene;gene=EIF3H;gene_biotype=protein_coding	-0.251055	1.46e-05	0.251055
gene18664	3647	EIF3EP1	eukaryotic translation initiation factor 3 subunit E pseudogene 1;gbkey=Gene;gene=EIF3EP1;gene_biotype=pseudogene;gene_synonym=EIF3EP,EIF3S6P1,INT6P1	-0.425581	1.46e-05	0.425581
gene28723	51013	EXOSC1	exosome component 1;gbkey=Gene;gene=EXOSC1;gene_biotype=protein_coding	-0.387045	1.48e-05	0.387045
gene29151	9184	BUB3	BUB3%2C mitotic checkpoint protein;gbkey=Gene;gene=BUB3;gene_biotype=protein_coding	-0.209151	1.5e-05	0.209151
gene15959	90624	LYRM7	LYR motif containing 7;gbkey=Gene;gene=LYRM7;gene_biotype=protein_coding	0.349697	1.52e-05	-0.349697
gene4853	1131	CHRM3	cholinergic receptor muscarinic 3;gbkey=Gene;gene=CHRM3;gene_biotype=protein_coding	-0.708051	1.55e-05	0.708051
gene18874	23195	MDN1	midasin AAA ATPase 1;gbkey=Gene;gene=MDN1;gene_biotype=protein_coding	0.303151	1.58e-05	-0.303151
gene37003	93487	MAPK1IP1L	mitogen-activated protein kinase 1 interacting protein 1 like;gbkey=Gene;gene=MAPK1IP1L;gene_biotype=protein_coding	0.32624	1.67e-05	-0.32624
gene35916	23348	DOCK9	dedicator of cytokinesis 9;gbkey=Gene;gene=DOCK9;gene_biotype=protein_coding	0.437215	1.73e-05	-0.437215
gene946	55108	BSDC1	BSD domain containing 1;gbkey=Gene;gene=BSDC1	-0.325873	1.74e-05	0.325873
gene50834	51386	EIF3L	eukaryotic translation initiation factor 3 subunit L;gbkey=Gene;gene=EIF3L;gene_biotype=protein_coding	-0.259438	1.74e-05	0.259438
gene16793	2870	GRK6	G protein-coupled receptor kinase 6;gbkey=Gene;gene=GRK6;gene_biotype=protein_coding	-0.351141	1.76e-05	0.351141
gene14187	175	AGA	aspartylglucosaminidase;gbkey=Gene;gene=AGA;gene_biotype=protein_coding	-0.40919	1.76e-05	0.40919
gene37624	9950	GOLGA5	golgin A5;gbkey=Gene;gene=GOLGA5;gene_biotype=protein_coding	-0.314153	1.8e-05	0.314153
gene5449	22979	EFR3B	EFR3 homolog B;gbkey=Gene;gene=EFR3B;gene_biotype=protein_coding	1.09527	1.85e-05	-1.09527
gene18841	55122	AKIRIN2	akirin 2;gbkey=Gene;gene=AKIRIN2;gene_biotype=protein_coding	-0.365454	1.88e-05	0.365454
gene46405	353088	ZNF429	zinc finger protein 429;gbkey=Gene;gene=ZNF429	-0.528104	1.9e-05	0.528104
gene21219	3984	LIMK1	LIM domain kinase 1;gbkey=Gene;gene=LIMK1;gene_biotype=protein_coding	0.361812	1.92e-05	-0.361812
gene22615	10061	ABCF2	ATP binding cassette subfamily F member 2;gbkey=Gene;gene=ABCF2;gene_biotype=protein_coding	0.240148	1.96e-05	-0.240148
gene28110	22891	ZNF365	zinc finger protein 365;gbkey=Gene;gene=ZNF365;gene_biotype=protein_coding	-1.15423	1.97e-05	1.15423
gene43827	79665	DHX40	DEAH-box helicase 40;gbkey=Gene;gene=DHX40;gene_biotype=protein_coding	-0.304508	1.97e-05	0.304508
gene1239	9682	KDM4A	lysine demethylase 4A;gbkey=Gene;gene=KDM4A;gene_biotype=protein_coding	-0.335409	1.99e-05	0.335409
gene16608	345630	FBLL1	fibrillarin-like 1;gbkey=Gene;gene=FBLL1;gene_biotype=misc_RNA	-1.25325	1.99e-05	1.25325
gene20759	7378	UPP1	uridine phosphorylase 1;gbkey=Gene;gene=UPP1;gene_biotype=protein_coding	-0.918887	2e-05	0.918887
gene51350	5634	PRPS2	phosphoribosyl pyrophosphate synthetase 2;gbkey=Gene;gene=PRPS2;gene_biotype=protein_coding	0.317661	2.07e-05	-0.317661
gene9850	6159	RPL29	ribosomal protein L29;gbkey=Gene;gene=RPL29;gene_biotype=protein_coding	-0.263055	2.07e-05	0.263055
gene33497	10728	PTGES3	prostaglandin E synthase 3;gbkey=Gene;gene=PTGES3;gene_biotype=protein_coding	0.233479	2.13e-05	-0.233479
gene9178	51244	CCDC174	coiled-coil domain containing 174;gbkey=Gene;gene=CCDC174;gene_biotype=protein_coding	-0.404496	2.14e-05	0.404496
gene9429	9881	TRANK1	tetratricopeptide repeat and ankyrin repeat containing 1;gbkey=Gene;gene=TRANK1;gene_biotype=protein_coding	-0.463164	2.16e-05	0.463164
gene33726	4193	MDM2	MDM2 proto-oncogene;gbkey=Gene;gene=MDM2;gene_biotype=protein_coding	-0.336671	2.17e-05	0.336671
gene27458	8029	CUBN	cubilin;gbkey=Gene;gene=CUBN;gene_biotype=protein_coding	-0.927739	2.22e-05	0.927739
gene51734	56548	CHST7	carbohydrate sulfotransferase 7;gbkey=Gene;gene=CHST7;gene_biotype=protein_coding	-0.56827	2.24e-05	0.56827
gene39296	6124	RPL4	ribosomal protein L4;gbkey=Gene;gene=RPL4;gene_biotype=protein_coding	-0.247417	2.24e-05	0.247417
gene32231	283174	MIR4697HG	MIR4697 host gene;gbkey=Gene;gene=MIR4697HG;gene_biotype=lncRNA	0.769992	2.25e-05	-0.769992
gene12259	285547	LINC01097	long intergenic non-protein coding RNA 1097;gbkey=Gene;gene=LINC01097	-1.24257	2.28e-05	1.24257
gene47909	55663	ZNF446	zinc finger protein 446;gbkey=Gene;gene=ZNF446;gene_biotype=protein_coding	-0.822706	2.28e-05	0.822706
gene17196	221692	PHACTR1	phosphatase and actin regulator 1;gbkey=Gene;gene=PHACTR1;gene_biotype=protein_coding	-1.24562	2.3e-05	1.24562
gene2571	728855	LINC00623	long intergenic non-protein coding RNA 623;gbkey=Gene;gene=LINC00623;gene_biotype=lncRNA	-0.872761	2.34e-05	0.872761
gene9181	152273	FGD5	FYVE%2C RhoGEF and PH domain containing 5;gbkey=Gene;gene=FGD5;gene_biotype=protein_coding	0.790574	2.35e-05	-0.790574
gene41950	5119	CHMP1A	charged multivesicular body protein 1A;gbkey=Gene;gene=CHMP1A;gene_biotype=protein_coding	0.324841	2.43e-05	-0.324841
gene3766	64222	TOR3A	torsin family 3 member A;gbkey=Gene;gene=TOR3A;gene_biotype=protein_coding	-0.271048	2.43e-05	0.271048
gene46215	2063	NR2F6	nuclear receptor subfamily 2 group F member 6;gbkey=Gene;gene=NR2F6;gene_biotype=protein_coding	0.521801	2.45e-05	-0.521801
gene15483	101929380	LOC101929380	uncharacterized LOC101929380;gbkey=Gene;gene=LOC101929380	-1.23715	2.46e-05	1.23715
gene27986	474354	LRRC18	leucine rich repeat containing 18;gbkey=Gene;gene=LRRC18;gene_biotype=protein_coding	1.17371	2.47e-05	-1.17371
gene57229	203068	TUBB	tubulin beta class I;gbkey=Gene;gene=TUBB;gene_biotype=protein_coding	0.35779	2.48e-05	-0.35779
gene27287	3559	IL2RA	interleukin 2 receptor subunit alpha;gbkey=Gene;gene=IL2RA;gene_biotype=protein_coding	-0.570203	2.48e-05	0.570203
gene40323	7627	ZNF75A	zinc finger protein 75a;gbkey=Gene;gene=ZNF75A	-0.556904	2.53e-05	0.556904
gene10030	6314	ATXN7	ataxin 7;gbkey=Gene;gene=ATXN7;gene_biotype=protein_coding	-0.406391	2.55e-05	0.406391
gene41583	118460	EXOSC6	exosome component 6;gbkey=Gene;gene=EXOSC6;gene_biotype=protein_coding	0.383706	2.55e-05	-0.383706
gene22447	9747	TCAF1	TRPM8 channel associated factor 1;gbkey=Gene;gene=TCAF1;gene_biotype=protein_coding	0.551552	2.6e-05	-0.551552
gene49973	6612	SUMO3	small ubiquitin-like modifier 3;gbkey=Gene;gene=SUMO3;gene_biotype=protein_coding	0.262963	2.67e-05	-0.262963
gene28632	1592	CYP26A1	cytochrome P450 family 26 subfamily A member 1;gbkey=Gene;gene=CYP26A1;gene_biotype=protein_coding	1.20874	2.67e-05	-1.20874
gene43156	3927	LASP1	LIM and SH3 protein 1;gbkey=Gene;gene=LASP1;gene_biotype=protein_coding	0.219747	2.68e-05	-0.219747
gene18914	79694	MANEA	mannosidase endo-alpha;gbkey=Gene;gene=MANEA;gene_biotype=protein_coding	0.467521	2.71e-05	-0.467521
gene6402	9168	TMSB10	thymosin beta 10;gbkey=Gene;gene=TMSB10;gene_biotype=protein_coding	0.225344	2.72e-05	-0.225344
gene26603	389787	TPT1P9	tumor protein%2C translationally-controlled 1 pseudogene 9;gbkey=Gene;gene=TPT1P9;gene_biotype=pseudogene	-0.292502	2.77e-05	0.292502
gene44521	7050	TGIF1	TGFB induced factor homeobox 1;gbkey=Gene;gene=TGIF1;gene_biotype=protein_coding	-0.547913	2.77e-05	0.547913
gene2357	79084	WDR77	WD repeat domain 77;gbkey=Gene;gene=WDR77;gene_biotype=protein_coding	0.405764	2.8e-05	-0.405764
gene2872	8349	HIST2H2BE	histone cluster 2 H2B family member e;gbkey=Gene;gene=HIST2H2BE;gene_biotype=protein_coding	-1.13367	2.81e-05	1.13367
gene27105	389816	LRRC26	leucine rich repeat containing 26;gbkey=Gene;gene=LRRC26;gene_biotype=protein_coding	0.89476	2.87e-05	-0.89476
gene30887	23649	POLA2	DNA polymerase alpha 2%2C accessory subunit;gbkey=Gene;gene=POLA2	0.313139	2.88e-05	-0.313139
gene49921	8568	RRP1	ribosomal RNA processing 1;gbkey=Gene;gene=RRP1;gene_biotype=protein_coding	0.374215	2.91e-05	-0.374215
gene43011	146857	SLFN13	schlafen family member 13;gbkey=Gene;gene=SLFN13;gene_biotype=protein_coding	0.601338	2.92e-05	-0.601338
gene50869	10126	DNAL4	dynein axonemal light chain 4;gbkey=Gene;gene=DNAL4;gene_biotype=protein_coding	-0.570776	2.92e-05	0.570776
gene12260	579	NKX3-2	NK3 homeobox 2;gbkey=Gene;gene=NKX3-2;gene_biotype=protein_coding	-1.13561	2.93e-05	1.13561
gene4930	159	ADSS	adenylosuccinate synthase;gbkey=Gene;gene=ADSS;gene_biotype=protein_coding	0.315276	2.95e-05	-0.315276
gene49021	116149	RPL12P4	ribosomal protein L12 pseudogene 4;gbkey=Gene;gene=RPL12P4;gene_biotype=pseudogene;gene_synonym=dJ800C24.1,RPL12_23_1714	-0.513489	2.96e-05	0.513489
gene11659	59343	SENP2	SUMO1/sentrin/SMT3 specific peptidase 2;gbkey=Gene;gene=SENP2;gene_biotype=protein_coding	-0.273787	3.01e-05	0.273787
gene47513	162963	ZNF610	zinc finger protein 610;gbkey=Gene;gene=ZNF610	-0.943914	3.04e-05	0.943914
gene41598	92154	MTSS1L	MTSS1L%2C I-BAR domain containing;gbkey=Gene;gene=MTSS1L;gene_biotype=protein_coding	0.729529	3.18e-05	-0.729529
gene48297	55857	KIZ	kizuna centrosomal protein;gbkey=Gene;gene=KIZ;gene_biotype=protein_coding	-0.481212	3.18e-05	0.481212
gene44384	1468	SLC25A10	solute carrier family 25 member 10;gbkey=Gene;gene=SLC25A10;gene_biotype=protein_coding	0.400886	3.23e-05	-0.400886
gene31467	399942	TUBAP2	tubulin alpha pseudogene 2;gbkey=Gene;gene=TUBAP2;gene_biotype=pseudogene	0.365751	3.25e-05	-0.365751
gene15524	100505994	LUCAT1	lung cancer associated transcript 1 (non-protein coding);gbkey=Gene;gene=LUCAT1;gene_biotype=lncRNA	-1.22219	3.29e-05	1.22219
gene35013	51082	POLR1D	RNA polymerase I subunit D;gbkey=Gene;gene=POLR1D;gene_biotype=protein_coding	-0.237294	3.34e-05	0.237294
gene29920	7251	TSG101	tumor susceptibility 101;gbkey=Gene;gene=TSG101;gene_biotype=protein_coding	-0.333943	3.39e-05	0.333943
gene39372	55075	UACA	uveal autoantigen with coiled-coil domains and ankyrin repeats;gbkey=Gene;gene=UACA;gene_biotype=protein_coding	-1.06151	3.53e-05	1.06151
gene51452	5160	PDHA1	pyruvate dehydrogenase (lipoamide) alpha 1;gbkey=Gene;gene=PDHA1;gene_biotype=protein_coding	0.279807	3.56e-05	-0.279807
gene6286	550	AUP1	ancient ubiquitous protein 1;gbkey=Gene;gene=AUP1	-0.277939	3.58e-05	0.277939
gene21060	10793	ZNF273	zinc finger protein 273;gbkey=Gene;gene=ZNF273;gene_biotype=protein_coding	-0.55511	3.58e-05	0.55511
gene7818	5163	PDK1	pyruvate dehydrogenase kinase 1;gbkey=Gene;gene=PDK1	-0.535611	3.7e-05	0.535611
gene564	51154	MRTO4	MRT4 homolog%2C ribosome maturation factor;gbkey=Gene;gene=MRTO4;gene_biotype=protein_coding	0.309051	3.71e-05	-0.309051
gene33940	338758	ATP2B1-AS1	ATP2B1 antisense RNA 1;gbkey=Gene;gene=ATP2B1-AS1;gene_biotype=lncRNA	-1.03721	3.74e-05	1.03721
gene40182	65993	MRPS34	mitochondrial ribosomal protein S34;gbkey=Gene;gene=MRPS34;gene_biotype=protein_coding	0.302548	3.76e-05	-0.302548
gene18462	114327	EFHC1	EF-hand domain containing 1;gbkey=Gene;gene=EFHC1;gene_biotype=protein_coding	-0.731002	3.81e-05	0.731002
gene13038	442112	SERBP1P5	SERPINE1 mRNA binding protein 1 pseudogene 5;gbkey=Gene;gene=SERBP1P5;gene_biotype=pseudogene	0.310651	3.86e-05	-0.310651
gene33341	517	ATP5G2	ATP synthase%2C H+ transporting%2C mitochondrial Fo complex subunit C2 (subunit 9);gbkey=Gene;gene=ATP5G2;gene_biotype=protein_coding	-0.311623	3.87e-05	0.311623
gene50749	10042	HMGXB4	HMG-box containing 4;gbkey=Gene;gene=HMGXB4;gene_biotype=protein_coding	0.317566	3.89e-05	-0.317566
gene40953	10295	BCKDK	branched chain ketoacid dehydrogenase kinase;gbkey=Gene;gene=BCKDK;gene_biotype=protein_coding	0.322177	3.91e-05	-0.322177
gene48949	101927559	CEBPB-AS1	CEBPB antisense RNA 1;gbkey=Gene;gene=CEBPB-AS1	-1.18049	3.93e-05	1.18049
gene24165	389677	RBM12B	RNA binding motif protein 12B;gbkey=Gene;gene=RBM12B;gene_biotype=protein_coding	0.420083	3.97e-05	-0.420083
gene45912	9817	KEAP1	kelch like ECH associated protein 1;gbkey=Gene;gene=KEAP1;gene_biotype=protein_coding	0.247774	3.98e-05	-0.247774
gene49256	57473	ZNF512B	zinc finger protein 512B;gbkey=Gene;gene=ZNF512B;gene_biotype=protein_coding	0.405296	4.05e-05	-0.405296
gene11894	22916	NCBP2	nuclear cap binding protein subunit 2;gbkey=Gene;gene=NCBP2;gene_biotype=protein_coding	0.279569	4.06e-05	-0.279569
gene4502	824	CAPN2	calpain 2;gbkey=Gene;gene=CAPN2;gene_biotype=protein_coding	0.27494	4.08e-05	-0.27494
gene32533	5761	PTMAP4	prothymosin%2C alpha pseudogene 4;gbkey=Gene;gene=PTMAP4;gene_biotype=pseudogene;gene_synonym=PTMA	0.42194	4.1e-05	-0.42194
gene6453	51318	MRPL35	mitochondrial ribosomal protein L35;gbkey=Gene;gene=MRPL35;gene_biotype=protein_coding	0.322376	4.12e-05	-0.322376
gene45596	6449	SGTA	small glutamine rich tetratricopeptide repeat containing alpha;gbkey=Gene;gene=SGTA;gene_biotype=protein_coding	0.248907	4.13e-05	-0.248907
gene50503	83606	GUCD1	guanylyl cyclase domain containing 1;gbkey=Gene;gene=GUCD1;gene_biotype=protein_coding	0.299501	4.13e-05	-0.299501
gene35150	29880	ALG5	ALG5%2C dolichyl-phosphate beta-glucosyltransferase;gbkey=Gene;gene=ALG5;gene_biotype=protein_coding	-0.372398	4.13e-05	0.372398
gene41638	54957	TXNL4B	thioredoxin like 4B;gbkey=Gene;gene=TXNL4B;gene_biotype=protein_coding	-0.491531	4.17e-05	0.491531
gene26890	8021	NUP214	nucleoporin 214;gbkey=Gene;gene=NUP214;gene_biotype=protein_coding	0.281646	4.32e-05	-0.281646
gene34354	79039	DDX54	DEAD-box helicase 54;gbkey=Gene;gene=DDX54;gene_biotype=protein_coding	0.237289	4.32e-05	-0.237289
gene49258	24148	PRPF6	pre-mRNA processing factor 6;gbkey=Gene;gene=PRPF6;gene_biotype=protein_coding	0.266638	4.33e-05	-0.266638
gene40474	29066	ZC3H7A	zinc finger CCCH-type containing 7A;gbkey=Gene;gene=ZC3H7A;gene_biotype=protein_coding	-0.28601	4.35e-05	0.28601
gene31080	26579	MYEOV	myeloma overexpressed;gbkey=Gene;gene=MYEOV;gene_biotype=protein_coding	-1.07251	4.37e-05	1.07251
gene41945	6137	RPL13	ribosomal protein L13;gbkey=Gene;gene=RPL13;gene_biotype=protein_coding	-0.24298	4.46e-05	0.24298
gene19031	642741	RPL3P7	ribosomal protein L3 pseudogene 7;gbkey=Gene;gene=RPL3P7;gene_biotype=pseudogene;gene_synonym=RPL3_3_732	-0.262963	4.47e-05	0.262963
gene22414	835	CASP2	caspase 2;gbkey=Gene;gene=CASP2;gene_biotype=protein_coding	0.239774	4.49e-05	-0.239774
gene19666	23345	SYNE1	spectrin repeat containing nuclear envelope protein 1;gbkey=Gene;gene=SYNE1;gene_biotype=protein_coding	-0.389786	4.5e-05	0.389786
gene24012	646463	UBE2HP1	ubiquitin conjugating enzyme E2 H pseudogene 1;gbkey=Gene;gene=UBE2HP1;gene_biotype=pseudogene;gene_synonym=UBE2HP	-0.977538	4.57e-05	0.977538
gene9183	100505641	FGD5-AS1	FGD5 antisense RNA 1;gbkey=Gene;gene=FGD5-AS1	0.271593	4.64e-05	-0.271593
gene3376	646347	LOC646347	spermine synthase pseudogene;gbkey=Gene;gene=LOC646347;gene_biotype=pseudogene	0.304695	4.68e-05	-0.304695
gene51999	27301	APEX2	apurinic/apyrimidinic endodeoxyribonuclease 2;gbkey=Gene;gene=APEX2;gene_biotype=protein_coding	0.30618	4.71e-05	-0.30618
gene8527	79137	FAM134A	family with sequence similarity 134 member A;gbkey=Gene;gene=FAM134A;gene_biotype=protein_coding	0.25977	4.75e-05	-0.25977
gene31087	220064	ORAOV1	oral cancer overexpressed 1;gbkey=Gene;gene=ORAOV1;gene_biotype=protein_coding	-0.468452	4.82e-05	0.468452
gene49686	3454	IFNAR1	interferon alpha and beta receptor subunit 1;gbkey=Gene;gene=IFNAR1;gene_biotype=protein_coding	-0.303948	4.94e-05	0.303948
gene7847	9541	CIR1	corepressor interacting with RBPJ%2C 1;gbkey=Gene;gene=CIR1;gene_biotype=protein_coding	-0.428116	5.16e-05	0.428116
gene3986	360023	ZBTB41	zinc finger and BTB domain containing 41;gbkey=Gene;gene=ZBTB41;gene_biotype=protein_coding	-0.553455	5.21e-05	0.553455
gene30940	84285	EIF1AD	eukaryotic translation initiation factor 1A domain containing;gbkey=Gene;gene=EIF1AD;gene_biotype=protein_coding	0.374626	5.26e-05	-0.374626
gene30727	1937	EEF1G	eukaryotic translation elongation factor 1 gamma;gbkey=Gene;gene=EEF1G;gene_biotype=protein_coding	-0.246478	5.36e-05	0.246478
gene46705	284403	WDR62	WD repeat domain 62;gbkey=Gene;gene=WDR62;gene_biotype=protein_coding	0.422568	5.41e-05	-0.422568
gene17212	10048	RANBP9	RAN binding protein 9;gbkey=Gene;gene=RANBP9;gene_biotype=protein_coding	-0.361345	5.49e-05	0.361345
gene35222	79612	NAA16	N(alpha)-acetyltransferase 16%2C NatA auxiliary subunit;gbkey=Gene;gene=NAA16;gene_biotype=protein_coding	0.348736	5.59e-05	-0.348736
gene33518	11247	NXPH4	neurexophilin 4;gbkey=Gene;gene=NXPH4;gene_biotype=protein_coding	-1.02789	5.64e-05	1.02789
gene23184	1960	EGR3	early growth response 3;gbkey=Gene;gene=EGR3;gene_biotype=protein_coding	-1.17407	5.69e-05	1.17407
gene49652	30811	HUNK	hormonally up-regulated Neu-associated kinase;gbkey=Gene;gene=HUNK	0.552514	5.72e-05	-0.552514
gene44112	6169	RPL38	ribosomal protein L38;gbkey=Gene;gene=RPL38;gene_biotype=protein_coding	-0.224593	5.73e-05	0.224593
gene27821	7582	ZNF33B	zinc finger protein 33B;gbkey=Gene;gene=ZNF33B;gene_biotype=protein_coding	-0.387345	5.74e-05	0.387345
gene40949	79759	ZNF668	zinc finger protein 668;gbkey=Gene;gene=ZNF668	0.465673	5.74e-05	-0.465673
gene1154	64744	SMAP2	small ArfGAP2;gbkey=Gene;gene=SMAP2;gene_biotype=protein_coding	-0.256698	5.77e-05	0.256698
gene39049	645630	RPS13P8	ribosomal protein S13 pseudogene 8;gbkey=Gene;gene=RPS13P8;gene_biotype=pseudogene;gene_synonym=RPS13_5_1432	-0.502492	5.8e-05	0.502492
gene8325	8609	KLF7	Kruppel like factor 7;gbkey=Gene;gene=KLF7;gene_biotype=protein_coding	-0.664515	5.93e-05	0.664515
gene33982	100287544	LOC100287544	s-adenosylmethionine synthase isoform type-2-like;gbkey=Gene;gene=LOC100287544;gene_biotype=pseudogene	0.905574	5.96e-05	-0.905574
gene40102	6650	CAPN15	calpain 15;gbkey=Gene;gene=CAPN15;gene_biotype=protein_coding	0.362539	5.97e-05	-0.362539
gene14415	65980	BRD9	bromodomain containing 9;gbkey=Gene;gene=BRD9;gene_biotype=protein_coding	0.359692	6.02e-05	-0.359692
gene1835	8880	FUBP1	far upstream element binding protein 1;gbkey=Gene;gene=FUBP1;gene_biotype=protein_coding	0.257645	6.02e-05	-0.257645
gene7932	101927027	LOC101927027	uncharacterized LOC101927027;gbkey=Gene;gene=LOC101927027	-0.497016	6.06e-05	0.497016
gene51375	8481	OFD1	OFD1%2C centriole and centriolar satellite protein;gbkey=Gene;gene=OFD1;gene_biotype=protein_coding	-0.383792	6.1e-05	0.383792
gene29149	340784	HMX3	H6 family homeobox 3;gbkey=Gene;gene=HMX3;gene_biotype=protein_coding	-1.16758	6.11e-05	1.16758
gene25112	6194	RPS6	ribosomal protein S6;gbkey=Gene;gene=RPS6;gene_biotype=protein_coding	-0.211291	6.11e-05	0.211291
gene7982	10787	NCKAP1	NCK associated protein 1;gbkey=Gene;gene=NCKAP1;gene_biotype=protein_coding	0.363896	6.14e-05	-0.363896
gene20774	63979	FIGNL1	fidgetin like 1;gbkey=Gene;gene=FIGNL1	0.338176	6.17e-05	-0.338176
gene7022	376940	ZC3H6	zinc finger CCCH-type containing 6;gbkey=Gene;gene=ZC3H6;gene_biotype=protein_coding	-0.777307	6.17e-05	0.777307
gene235	148479	PHF13	PHD finger protein 13;gbkey=Gene;gene=PHF13;gene_biotype=protein_coding	0.555278	6.24e-05	-0.555278
gene51460	1964	EIF1AX	eukaryotic translation initiation factor 1A%2C X-linked;gbkey=Gene;gene=EIF1AX;gene_biotype=protein_coding	0.284771	6.26e-05	-0.284771
gene26273	4686	NCBP1	nuclear cap binding protein subunit 1;gbkey=Gene;gene=NCBP1;gene_biotype=protein_coding	0.254928	6.27e-05	-0.254928
gene21037	728927	ZNF736	zinc finger protein 736;gbkey=Gene;gene=ZNF736	-0.664673	6.28e-05	0.664673
gene27739	8453	CUL2	cullin 2;gbkey=Gene;gene=CUL2	0.373592	6.29e-05	-0.373592
gene20047	155185	AMZ1	archaelysin family metallopeptidase 1;gbkey=Gene;gene=AMZ1	-1.01113	6.35e-05	1.01113
gene44244	79157	MFSD11	major facilitator superfamily domain containing 11;gbkey=Gene;gene=MFSD11;gene_biotype=protein_coding	-0.479897	6.42e-05	0.479897
gene47023	3783	KCNN4	potassium calcium-activated channel subfamily N member 4;gbkey=Gene;gene=KCNN4;gene_biotype=protein_coding	0.421408	6.58e-05	-0.421408
gene43773	7716	VEZF1	vascular endothelial zinc finger 1;gbkey=Gene;gene=VEZF1;gene_biotype=protein_coding	-0.394315	6.61e-05	0.394315
gene3687	55157	DARS2	aspartyl-tRNA synthetase 2%2C mitochondrial;gbkey=Gene;gene=DARS2;gene_biotype=protein_coding	0.314842	6.71e-05	-0.314842
gene45010	9050	PSTPIP2	proline-serine-threonine phosphatase interacting protein 2;gbkey=Gene;gene=PSTPIP2;gene_biotype=protein_coding	-0.375114	6.81e-05	0.375114
gene26448	8518	IKBKAP	inhibitor of kappa light polypeptide gene enhancer in B-cells%2C kinase complex-associated protein;gbkey=Gene;gene=IKBKAP;gene_biotype=protein_coding	0.304166	6.87e-05	-0.304166
gene38782	22893	BAHD1	bromo adjacent homology domain containing 1;gbkey=Gene;gene=BAHD1	0.388534	7e-05	-0.388534
gene42992	3980	LIG3	DNA ligase 3;gbkey=Gene;gene=LIG3;gene_biotype=protein_coding	0.291565	7.01e-05	-0.291565
gene47314	2323	FLT3LG	fms related tyrosine kinase 3 ligand;gbkey=Gene;gene=FLT3LG;gene_biotype=protein_coding	0.73978	7.01e-05	-0.73978
gene22928	9258	MFHAS1	malignant fibrous histiocytoma amplified sequence 1;gbkey=Gene;gene=MFHAS1;gene_biotype=protein_coding	0.233203	7.04e-05	-0.233203
gene42919	84440	RAB11FIP4	RAB11 family interacting protein 4;gbkey=Gene;gene=RAB11FIP4;gene_biotype=protein_coding	-0.359472	7.05e-05	0.359472
gene28722	5223	PGAM1	phosphoglycerate mutase 1;gbkey=Gene;gene=PGAM1;gene_biotype=protein_coding	0.36865	7.07e-05	-0.36865
gene3773	6646	SOAT1	sterol O-acyltransferase 1;gbkey=Gene;gene=SOAT1;gene_biotype=protein_coding	-0.280627	7.15e-05	0.280627
gene18543	51715	RAB23	RAB23%2C member RAS oncogene family;gbkey=Gene;gene=RAB23;gene_biotype=protein_coding	0.501877	7.18e-05	-0.501877
gene189	1677	DFFB	DNA fragmentation factor subunit beta;gbkey=Gene;gene=DFFB;gene_biotype=protein_coding	0.507112	7.22e-05	-0.507112
gene13515	100093630	SNHG8	small nucleolar RNA host gene 8;gbkey=Gene;gene=SNHG8;gene_biotype=lncRNA	-0.378599	7.59e-05	0.378599
gene49154	9885	OSBPL2	oxysterol binding protein like 2;gbkey=Gene;gene=OSBPL2;gene_biotype=protein_coding	-0.414077	7.66e-05	0.414077
gene30741	51035	UBXN1	UBX domain protein 1;gbkey=Gene;gene=UBXN1;gene_biotype=protein_coding	-0.25887	7.8e-05	0.25887
gene13071	5593	PRKG2	protein kinase%2C cGMP-dependent%2C type II;gbkey=Gene;gene=PRKG2;gene_biotype=protein_coding	-1.13964	7.8e-05	1.13964
gene30583	63901	FAM111A	family with sequence similarity 111 member A;gbkey=Gene;gene=FAM111A;gene_biotype=protein_coding	0.330672	7.84e-05	-0.330672
gene1460	4998	ORC1	origin recognition complex subunit 1;gbkey=Gene;gene=ORC1;gene_biotype=protein_coding	0.282974	7.92e-05	-0.282974
gene3170	7818	DAP3	death associated protein 3;gbkey=Gene;gene=DAP3;gene_biotype=protein_coding	-0.241534	7.95e-05	0.241534
gene53726	286554	BCORP1	BCL6 corepressor pseudogene 1;gbkey=Gene;gene=BCORP1;gene_biotype=misc_RNA;gene_synonym=BCORL2	-0.628311	8.07e-05	0.628311
gene2955	57530	CGN	cingulin;gbkey=Gene;gene=CGN	0.962088	8.13e-05	-0.962088
gene5845	80204	FBXO11	F-box protein 11;gbkey=Gene;gene=FBXO11;gene_biotype=protein_coding	-0.374764	8.14e-05	0.374764
gene4335	51514	DTL	denticleless E3 ubiquitin protein ligase homolog;gbkey=Gene;gene=DTL;gene_biotype=protein_coding	0.245907	8.18e-05	-0.245907
gene44689	125228	FAM210A	family with sequence similarity 210 member A;gbkey=Gene;gene=FAM210A;gene_biotype=protein_coding	0.304951	8.28e-05	-0.304951
gene46270	54858	PGPEP1	pyroglutamyl-peptidase I;gbkey=Gene;gene=PGPEP1;gene_biotype=protein_coding	-0.49278	8.33e-05	0.49278
gene30754	10482	NXF1	nuclear RNA export factor 1;gbkey=Gene;gene=NXF1;gene_biotype=protein_coding	0.305101	8.35e-05	-0.305101
gene145	5192	PEX10	peroxisomal biogenesis factor 10;gbkey=Gene;gene=PEX10;gene_biotype=protein_coding	0.437247	8.38e-05	-0.437247
gene49860	49854	ZBTB21	zinc finger and BTB domain containing 21;gbkey=Gene;gene=ZBTB21;gene_biotype=protein_coding	-0.370151	8.41e-05	0.370151
gene42937	114659	LRRC37B	leucine rich repeat containing 37B;gbkey=Gene;gene=LRRC37B;gene_biotype=protein_coding	-0.443124	8.55e-05	0.443124
gene363	90231	KIAA2013	KIAA2013;gbkey=Gene;gene=KIAA2013	0.317358	8.62e-05	-0.317358
gene20346	136895	C7orf31	chromosome 7 open reading frame 31;gbkey=Gene;gene=C7orf31	-0.648468	8.67e-05	0.648468
gene41633	55565	ZNF821	zinc finger protein 821;gbkey=Gene;gene=ZNF821	-0.971641	8.69e-05	0.971641
gene1467	65260	COA7	cytochrome c oxidase assembly factor 7 (putative);gbkey=Gene;gene=COA7;gene_biotype=protein_coding	0.396549	8.75e-05	-0.396549
gene21127	644794	LOC644794	uncharacterized LOC644794;gbkey=Gene;gene=LOC644794	-0.957512	8.78e-05	0.957512
gene40074	79622	SNRNP25	small nuclear ribonucleoprotein U11/U12 subunit 25;gbkey=Gene;gene=SNRNP25;gene_biotype=protein_coding	0.424378	8.82e-05	-0.424378
gene37706	55102	ATG2B	autophagy related 2B;gbkey=Gene;gene=ATG2B;gene_biotype=protein_coding	-0.324938	8.83e-05	0.324938
gene24829	54512	EXOSC4	exosome component 4;gbkey=Gene;gene=EXOSC4;gene_biotype=protein_coding	0.336101	8.84e-05	-0.336101
gene15273	57763	ANKRA2	ankyrin repeat family A member 2;gbkey=Gene;gene=ANKRA2;gene_biotype=protein_coding	-0.506398	8.89e-05	0.506398
gene350	374946	DRAXIN	dorsal inhibitory axon guidance protein;gbkey=Gene;gene=DRAXIN;gene_biotype=protein_coding	0.718179	8.89e-05	-0.718179
gene16153	5813	PURA	purine rich element binding protein A;gbkey=Gene;gene=PURA;gene_biotype=protein_coding	0.381717	8.95e-05	-0.381717
gene8253	659	BMPR2	bone morphogenetic protein receptor type 2;gbkey=Gene;gene=BMPR2;gene_biotype=protein_coding	0.370555	9.03e-05	-0.370555
gene48098	84515	MCM8	minichromosome maintenance 8 homologous recombination repair factor;gbkey=Gene;gene=MCM8;gene_biotype=protein_coding	0.255026	9.05e-05	-0.255026
gene51168	23654	PLXNB2	plexin B2;gbkey=Gene;gene=PLXNB2;gene_biotype=protein_coding	0.577658	9.05e-05	-0.577658
gene24192	9134	CCNE2	cyclin E2;gbkey=Gene;gene=CCNE2;gene_biotype=protein_coding	0.398289	9.09e-05	-0.398289
gene3839	80896	NPL	N-acetylneuraminate pyruvate lyase;gbkey=Gene;gene=NPL;gene_biotype=protein_coding	-0.465256	9.13e-05	0.465256
gene6930	9648	GCC2	GRIP and coiled-coil domain containing 2;gbkey=Gene;gene=GCC2;gene_biotype=protein_coding	-0.416122	9.14e-05	0.416122
gene13337	441032	EEF1A1P9	eukaryotic translation elongation factor 1 alpha 1 pseudogene 9;gbkey=Gene;gene=EEF1A1P9;gene_biotype=pseudogene;gene_synonym=EEF1AL7	-0.687441	9.14e-05	0.687441
gene47761	51545	ZNF581	zinc finger protein 581;gbkey=Gene;gene=ZNF581;gene_biotype=protein_coding	-0.483452	9.14e-05	0.483452
gene450	79180	EFHD2	EF-hand domain family member D2;gbkey=Gene;gene=EFHD2;gene_biotype=protein_coding	0.223976	9.16e-05	-0.223976
gene18262	7942	TFEB	transcription factor EB;gbkey=Gene;gene=TFEB;gene_biotype=protein_coding	-0.62126	9.21e-05	0.62126
gene41057	731605	BCLAF1P2	Gene;gene=BCLAF1P2;gene_biotype=pseudogene	0.422235	9.21e-05	-0.422235
gene28716	10023	FRAT1	FRAT1%2C WNT signaling pathway regulator;gbkey=Gene;gene=FRAT1	-0.595546	9.47e-05	0.595546
gene3857	10092	ARPC5	actin related protein 2/3 complex subunit 5;gbkey=Gene;gene=ARPC5;gene_biotype=protein_coding	0.217926	9.57e-05	-0.217926
gene12501	51088	KLHL5	kelch like family member 5;gbkey=Gene;gene=KLHL5	-0.268238	9.89e-05	0.268238
gene563	23065	EMC1	ER membrane protein complex subunit 1;gbkey=Gene;gene=EMC1;gene_biotype=protein_coding	0.312921	9.92e-05	-0.312921
gene43388	6155	RPL27	ribosomal protein L27;gbkey=Gene;gene=RPL27;gene_biotype=protein_coding	-0.240375	9.92e-05	0.240375
gene45748	10045	SH2D3A	SH2 domain containing 3A;gbkey=Gene;gene=SH2D3A;gene_biotype=protein_coding	-0.339407	0.000100748	0.339407
gene34270	83892	KCTD10	potassium channel tetramerization domain containing 10;gbkey=Gene;gene=KCTD10;gene_biotype=protein_coding	0.304969	0.000100799	-0.304969
gene41514	23644	EDC4	enhancer of mRNA decapping 4;gbkey=Gene;gene=EDC4;gene_biotype=protein_coding	0.293146	0.000101176	-0.293146
gene11431	5584	PRKCI	protein kinase C iota;gbkey=Gene;gene=PRKCI;gene_biotype=protein_coding	0.334767	0.00010154	-0.334767
gene38010	283643	C14orf80	chromosome 14 open reading frame 80;gbkey=Gene;gene=C14orf80	0.379061	0.000101636	-0.379061
gene43009	55106	SLFN12	schlafen family member 12;gbkey=Gene;gene=SLFN12;gene_biotype=protein_coding	0.293999	0.00010273	-0.293999
gene32951	440093	H3F3C	H3 histone family member 3C;gbkey=Gene;gene=H3F3C;gene_biotype=protein_coding	0.347019	0.000102798	-0.347019
gene46949	478	ATP1A3	ATPase Na+/K+ transporting subunit alpha 3;gbkey=Gene;gene=ATP1A3;gene_biotype=protein_coding	0.301917	0.000102995	-0.301917
gene43680	51264	MRPL27	mitochondrial ribosomal protein L27;gbkey=Gene;gene=MRPL27;gene_biotype=protein_coding	0.387806	0.000103168	-0.387806
gene15516	116068	LYSMD3	LysM domain containing 3;gbkey=Gene;gene=LYSMD3	-0.38122	0.000105911	0.38122
gene44439	79672	FN3KRP	fructosamine 3 kinase related protein;gbkey=Gene;gene=FN3KRP;gene_biotype=protein_coding	0.346629	0.0001083	-0.346629
gene41138	79801	SHCBP1	SHC binding and spindle associated 1;gbkey=Gene;gene=SHCBP1;gene_biotype=protein_coding	0.40617	0.00010874	-0.40617
gene46836	163126	EID2	EP300 interacting inhibitor of differentiation 2;gbkey=Gene;gene=EID2;gene_biotype=protein_coding	0.495645	0.000109718	-0.495645
gene28831	79803	HPS6	HPS6%2C biogenesis of lysosomal organelles complex 2 subunit 3;gbkey=Gene;gene=HPS6;gene_biotype=protein_coding	0.395587	0.000112453	-0.395587
gene29755	23258	DENND5A	DENN domain containing 5A;gbkey=Gene;gene=DENND5A;gene_biotype=protein_coding	-0.331631	0.000112453	0.331631
gene3406	6244	RRM2P2	ribonucleotide reductase M2 polypeptide pseudogene 2;gbkey=Gene;gene=RRM2P2;gene_biotype=pseudogene	0.512429	0.000112453	-0.512429
gene6179	84908	FAM136A	family with sequence similarity 136 member A;gbkey=Gene;gene=FAM136A	0.248875	0.000114011	-0.248875
gene36675	25831	HECTD1	HECT domain E3 ubiquitin protein ligase 1;gbkey=Gene;gene=HECTD1;gene_biotype=protein_coding	0.283741	0.00011472	-0.283741
gene36802	122553	TRAPPC6B	trafficking protein particle complex 6B;gbkey=Gene;gene=TRAPPC6B;gene_biotype=protein_coding	-0.441526	0.000114747	0.441526
gene35947	7546	ZIC2	Zic family member 2;gbkey=Gene;gene=ZIC2;gene_biotype=protein_coding	0.415868	0.000114901	-0.415868
gene18270	896	CCND3	cyclin D3;gbkey=Gene;gene=CCND3	0.268868	0.000115105	-0.268868
gene14790	92255	LMBRD2	LMBR1 domain containing 2;gbkey=Gene;gene=LMBRD2	-0.404319	0.000115317	0.404319
gene9460	4615	MYD88	myeloid differentiation primary response 88;gbkey=Gene;gene=MYD88;gene_biotype=protein_coding	0.234289	0.000115376	-0.234289
gene12665	152579	SCFD2	sec1 family domain containing 2;gbkey=Gene;gene=SCFD2;gene_biotype=protein_coding	0.520547	0.000116026	-0.520547
gene20665	55665	URGCP	upregulator of cell proliferation;gbkey=Gene;gene=URGCP;gene_biotype=protein_coding	0.355527	0.000116503	-0.355527
gene46204	79086	SMIM7	small integral membrane protein 7;gbkey=Gene;gene=SMIM7;gene_biotype=protein_coding	-0.341502	0.00011704	0.341502
gene36667	326299	RPL27P1	ribosomal protein L27 pseudogene 1;gbkey=Gene;gene=RPL27P1;gene_biotype=pseudogene;gene_synonym=RPL27_7_1347	-0.365378	0.000117327	0.365378
gene28731	55361	PI4K2A	phosphatidylinositol 4-kinase type 2 alpha;gbkey=Gene;gene=PI4K2A;gene_biotype=protein_coding	-0.322776	0.000118085	0.322776
gene13084	3184	HNRNPD	heterogeneous nuclear ribonucleoprotein D;gbkey=Gene;gene=HNRNPD;gene_biotype=protein_coding	0.23923	0.000118783	-0.23923
gene36161	283489	CHAMP1	chromosome alignment maintaining phosphoprotein 1;gbkey=Gene;gene=CHAMP1;gene_biotype=protein_coding	0.295642	0.00011935	-0.295642
gene28270	119504	ANAPC16	anaphase promoting complex subunit 16;gbkey=Gene;gene=ANAPC16;gene_biotype=protein_coding	-0.265103	0.000119888	0.265103
gene32111	3703	STT3A	STT3A%2C catalytic subunit of the oligosaccharyltransferase complex;gbkey=Gene;gene=STT3A;gene_biotype=protein_coding	-0.265175	0.000120751	0.265175
gene17267	51439	FAM8A1	family with sequence similarity 8 member A1;gbkey=Gene;gene=FAM8A1;gene_biotype=protein_coding	-0.432842	0.000120767	0.432842
gene1332	10489	LRRC41	leucine rich repeat containing 41;gbkey=Gene;gene=LRRC41;gene_biotype=protein_coding	0.303228	0.000121188	-0.303228
gene34973	9107	MTMR6	myotubularin related protein 6;gbkey=Gene;gene=MTMR6	-0.325928	0.000124106	0.325928
gene4166	5929	RBBP5	RB binding protein 5%2C histone lysine methyltransferase complex subunit;gbkey=Gene;gene=RBBP5;gene_biotype=protein_coding	0.374224	0.000124662	-0.374224
gene44650	3613	IMPA2	inositol monophosphatase 2;gbkey=Gene;gene=IMPA2	0.32343	0.000127036	-0.32343
gene27519	64215	DNAJC1	DnaJ heat shock protein family (Hsp40) member C1;gbkey=Gene;gene=DNAJC1;gene_biotype=protein_coding	-0.63271	0.000128705	0.63271
gene51374	6399	TRAPPC2	trafficking protein particle complex 2;gbkey=Gene;gene=TRAPPC2;gene_biotype=protein_coding	-0.551453	0.000130396	0.551453
gene45963	84337	ELOF1	elongation factor 1 homolog;gbkey=Gene;gene=ELOF1;gene_biotype=protein_coding	0.30739	0.00013092	-0.30739
gene13645	132321	C4orf33	chromosome 4 open reading frame 33;gbkey=Gene;gene=C4orf33	-0.554337	0.000132634	0.554337
gene38001	2972	BRF1	BRF1%2C RNA polymerase III transcription initiation factor subunit;gbkey=Gene;gene=BRF1;gene_biotype=protein_coding	0.316995	0.000132634	-0.316995
gene41276	643911	CRNDE	colorectal neoplasia differentially expressed (non-protein coding);gbkey=Gene;gene=CRNDE;gene_biotype=protein_coding	-0.537771	0.000134213	0.537771
gene42134	23729	SHPK	sedoheptulokinase;gbkey=Gene;gene=SHPK;gene_biotype=protein_coding	0.404839	0.000135408	-0.404839
gene21567	10552	ARPC1A	actin related protein 2/3 complex subunit 1A;gbkey=Gene;gene=ARPC1A;gene_biotype=protein_coding	0.276322	0.000135441	-0.276322
gene28119	221037	JMJD1C	jumonji domain containing 1C;gbkey=Gene;gene=JMJD1C;gene_biotype=protein_coding	-0.303965	0.000135853	0.303965
gene37998	3714	JAG2	jagged 2;gbkey=Gene;gene=JAG2;gene_biotype=protein_coding	0.913526	0.000136698	-0.913526
gene2575	107985106	LOC107985106	Gene;gene=LOC107985106;gene_biotype=pseudogene	-1.06402	0.000136944	1.06402
gene19984	5575	PRKAR1B	protein kinase cAMP-dependent type I regulatory subunit beta;gbkey=Gene;gene=PRKAR1B;gene_biotype=protein_coding	0.417675	0.000137965	-0.417675
gene15650	107986437	LOC107986437	Gene;gene=LOC107986437	-0.733036	0.000140311	0.733036
gene39419	585	BBS4	Bardet-Biedl syndrome 4;gbkey=Gene;gene=BBS4	-0.404877	0.000140997	0.404877
gene8283	940	CD28	CD28 molecule;gbkey=Gene;gene=CD28;gene_biotype=protein_coding	-1.11935	0.000142074	1.11935
gene1948	8543	LMO4	LIM domain only 4;gbkey=Gene;gene=LMO4	-0.292346	0.00014226	0.292346
gene35666	4008	LMO7	LIM domain 7;gbkey=Gene;gene=LMO7;gene_biotype=protein_coding	0.638581	0.000142261	-0.638581
gene32692	2012	EMP1	epithelial membrane protein 1;gbkey=Gene;gene=EMP1;gene_biotype=protein_coding	-1.11499	0.000143698	1.11499
gene53202	8776	MTMR1	myotubularin related protein 1;gbkey=Gene;gene=MTMR1	0.321783	0.000144261	-0.321783
gene42817	10615	SPAG5	sperm associated antigen 5;gbkey=Gene;gene=SPAG5;gene_biotype=protein_coding	0.243316	0.000144566	-0.243316
gene21541	389537	OR7E38P	olfactory receptor family 7 subfamily E member 38 pseudogene;gbkey=Gene;gene=OR7E38P;gene_biotype=pseudogene;gene_synonym=OR7E76,OST127	-0.777004	0.000149343	0.777004
gene12615	152518	NFXL1	nuclear transcription factor%2C X-box binding like 1;gbkey=Gene;gene=NFXL1;gene_biotype=protein_coding	-0.370061	0.000149579	0.370061
gene16416	105378230	LOC105378230	Gene;gene=LOC105378230	-0.402182	0.000149579	0.402182
gene37767	79446	WDR25	WD repeat domain 25;gbkey=Gene;gene=WDR25;gene_biotype=protein_coding	-0.489622	0.000154192	0.489622
gene13538	401152	C4orf3	chromosome 4 open reading frame 3;gbkey=Gene;gene=C4orf3;gene_biotype=protein_coding	0.346498	0.000157615	-0.346498
gene11609	10057	ABCC5	ATP binding cassette subfamily C member 5;gbkey=Gene;gene=ABCC5;gene_biotype=protein_coding	0.282349	0.000159858	-0.282349
gene48103	55612	FERMT1	fermitin family member 1;gbkey=Gene;gene=FERMT1;gene_biotype=protein_coding	0.417541	0.000160222	-0.417541
gene48299	92682	RPS15AP1	ribosomal protein S15a pseudogene 1;gbkey=Gene;gene=RPS15AP1;gene_biotype=pseudogene;gene_synonym=dJ872K7.6,RPS15A_24_1692	-0.267143	0.000160383	0.267143
gene48586	55741	EDEM2	ER degradation enhancing alpha-mannosidase like protein 2;gbkey=Gene;gene=EDEM2;gene_biotype=protein_coding	-0.410234	0.000160383	0.410234
gene13752	255520	ELMOD2	ELMO domain containing 2;gbkey=Gene;gene=ELMOD2;gene_biotype=protein_coding	-0.320832	0.00016059	0.320832
gene14779	55299	BRIX1	BRX1%2C biogenesis of ribosomes;gbkey=Gene;gene=BRIX1;gene_biotype=protein_coding	0.249464	0.000165232	-0.249464
gene9676	23276	KLHL18	kelch like family member 18;gbkey=Gene;gene=KLHL18	0.311143	0.000165433	-0.311143
gene11347	647099	RPL23AP42	ribosomal protein L23a pseudogene 42;gbkey=Gene;gene=RPL23AP42;gene_biotype=pseudogene;gene_synonym=RPL23A_13_431	-0.373754	0.000165498	0.373754
gene44036	51321	AMZ2	archaelysin family metallopeptidase 2;gbkey=Gene;gene=AMZ2	-0.27376	0.00016686	0.27376
gene4317	84791	LINC00467	long intergenic non-protein coding RNA 467;gbkey=Gene;gene=LINC00467;gene_biotype=lncRNA	-0.814696	0.000169445	0.814696
gene29303	1892	ECHS1	enoyl-CoA hydratase%2C short chain 1;gbkey=Gene;gene=ECHS1;gene_biotype=protein_coding	0.23174	0.000169796	-0.23174
gene47337	388556	RPS9P4	ribosomal protein S9 pseudogene 4;gbkey=Gene;gene=RPS9P4;gene_biotype=pseudogene;gene_synonym=RPS9_1_1662	-0.346028	0.000169827	0.346028
gene44405	201254	CENPX	centromere protein X;gbkey=Gene;gene=CENPX;gene_biotype=protein_coding	0.350381	0.000173869	-0.350381
gene796	10726	NUDC	nuclear distribution C%2C dynein complex regulator;gbkey=Gene;gene=NUDC;gene_biotype=protein_coding	0.222665	0.000176774	-0.222665
gene45008	57724	EPG5	ectopic P-granules autophagy protein 5 homolog;gbkey=Gene;gene=EPG5;gene_biotype=protein_coding	-0.408113	0.000178052	0.408113
gene32578	390294	HNRNPABP1	heterogeneous nuclear ribonucleoprotein A/B pseudogene 1;gbkey=Gene;gene=HNRNPABP1;gene_biotype=pseudogene	0.589165	0.00017812	-0.589165
gene7889	100129028	RPLP1P4	ribosomal protein lateral stalk subunit P1 pseudogene 4;gbkey=Gene;gene=RPLP1P4;gene_biotype=pseudogene;gene_synonym=RPLP1_3_298	-0.219861	0.00018065	0.219861
gene46274	170463	SSBP4	single stranded DNA binding protein 4;gbkey=Gene;gene=SSBP4	0.298872	0.000181106	-0.298872
gene51474	6611	SMS	spermine synthase;gbkey=Gene;gene=SMS;gene_biotype=protein_coding	0.265598	0.000181118	-0.265598
gene15721	134430	WDR36	WD repeat domain 36;gbkey=Gene;gene=WDR36;gene_biotype=protein_coding	0.256368	0.000182064	-0.256368
gene22993	728938	SUB1P1	SUB1 homolog%2C transcriptional regulator pseudogene 1;gbkey=Gene;gene=SUB1P1;gene_biotype=pseudogene;gene_synonym=hCG17750	-0.387362	0.000182064	0.387362
gene22421	100507507	LOC100507507	uncharacterized LOC100507507;gbkey=Gene;gene=LOC100507507	-0.552012	0.000185167	0.552012
gene58723	116935	RPL3P2	ribosomal protein L3 pseudogene 2;gbkey=Gene;gene=RPL3P2;gene_biotype=pseudogene;gene_synonym=RPL3-Hom,RPL3_1_679	-0.418527	0.000189623	0.418527
gene7249	646674	LOC646674	single stranded DNA binding protein 4 pseudogene;gbkey=Gene;gene=LOC646674;gene_biotype=pseudogene	0.700582	0.000190133	-0.700582
gene25920	84131	CEP78	centrosomal protein 78;gbkey=Gene;gene=CEP78;gene_biotype=protein_coding	0.374176	0.000190705	-0.374176
gene2339	55791	LRIF1	ligand dependent nuclear receptor interacting factor 1;gbkey=Gene;gene=LRIF1;gene_biotype=protein_coding	-0.319487	0.00019262	0.319487
gene44497	105371956	LOC105371956	Gene;gene=LOC105371956	-1.09041	0.000195339	1.09041
gene15592	64167	ERAP2	endoplasmic reticulum aminopeptidase 2;gbkey=Gene;gene=ERAP2;gene_biotype=protein_coding	0.294078	0.000195775	-0.294078
gene6249	10617	STAMBP	STAM binding protein;gbkey=Gene;gene=STAMBP;gene_biotype=protein_coding	-0.259304	0.000202175	0.259304
gene9202	686	BTD	biotinidase;gbkey=Gene;gene=BTD	-0.616701	0.000202512	0.616701
gene16607	5917	RARS	arginyl-tRNA synthetase;gbkey=Gene;gene=RARS;gene_biotype=protein_coding	0.272841	0.000203255	-0.272841
gene26206	2176	FANCC	Fanconi anemia complementation group C;gbkey=Gene;gene=FANCC;gene_biotype=protein_coding	-0.422241	0.000204258	0.422241
gene20111	5879	RAC1	ras-related C3 botulinum toxin substrate 1 (rho family%2C small GTP binding protein Rac1);gbkey=Gene;gene=RAC1;gene_biotype=protein_coding	0.247408	0.000207726	-0.247408
gene41673	55159	RFWD3	ring finger and WD repeat domain 3;gbkey=Gene;gene=RFWD3;gene_biotype=protein_coding	0.212517	0.000209695	-0.212517
gene3606	57147	SCYL3	SCY1 like pseudokinase 3;gbkey=Gene;gene=SCYL3;gene_biotype=protein_coding	-0.426999	0.000210458	0.426999
gene43360	79990	PLEKHH3	pleckstrin homology%2C MyTH4 and FERM domain containing H3;gbkey=Gene;gene=PLEKHH3	-0.810853	0.00021226	0.810853
gene36035	84945	ABHD13	abhydrolase domain containing 13;gbkey=Gene;gene=ABHD13;gene_biotype=protein_coding	-0.372217	0.000215497	0.372217
gene33219	113251	LARP4	La ribonucleoprotein domain family member 4;gbkey=Gene;gene=LARP4;gene_biotype=protein_coding	0.25897	0.000215971	-0.25897
gene48927	9334	B4GALT5	beta-1%2C4-galactosyltransferase 5;gbkey=Gene;gene=B4GALT5;gene_biotype=protein_coding	0.290627	0.000215971	-0.290627
gene10521	55032	SLC35A5	solute carrier family 35 member A5;gbkey=Gene;gene=SLC35A5	-0.399788	0.000216777	0.399788
gene34610	102659353	THRIL	TNF and HNRNPL related immunoregulatory long non-coding RNA;gbkey=Gene;gene=THRIL;gene_biotype=lncRNA	0.444582	0.000217609	-0.444582
gene40125	146330	FBXL16	F-box and leucine rich repeat protein 16;gbkey=Gene;gene=FBXL16;gene_biotype=protein_coding	0.478307	0.000217787	-0.478307
gene20727	730234	LOC730234	uncharacterized LOC730234;gbkey=Gene;gene=LOC730234;gene_biotype=pseudogene	-0.847999	0.000222657	0.847999
gene26243	22869	ZNF510	zinc finger protein 510;gbkey=Gene;gene=ZNF510	-0.420113	0.000222725	0.420113
gene8613	130340	AP1S3	adaptor related protein complex 1 sigma 3 subunit;gbkey=Gene;gene=AP1S3;gene_biotype=protein_coding	0.665118	0.000225656	-0.665118
gene43210	147179	WIPF2	WAS/WASL interacting protein family member 2;gbkey=Gene;gene=WIPF2;gene_biotype=protein_coding	0.321517	0.000226564	-0.321517
gene6018	10678	B3GNT2	UDP-GlcNAc:betaGal beta-1%2C3-N-acetylglucosaminyltransferase 2;gbkey=Gene;gene=B3GNT2;gene_biotype=protein_coding	-0.306585	0.000227804	0.306585
gene51739	6102	RP2	retinitis pigmentosa 2 (X-linked recessive);gbkey=Gene;gene=RP2;gene_biotype=protein_coding	0.359846	0.000232096	-0.359846
gene18467	730101	LOC730101	uncharacterized LOC730101;gbkey=Gene;gene=LOC730101	0.3636	0.00023224	-0.3636
gene39854	641	BLM	Bloom syndrome RecQ like helicase;gbkey=Gene;gene=BLM;gene_biotype=protein_coding	-0.236809	0.000233113	0.236809
gene48592	3692	EIF6	eukaryotic translation initiation factor 6;gbkey=Gene;gene=EIF6;gene_biotype=protein_coding	-0.258434	0.000233119	0.258434
gene27567	57512	GPR158	G protein-coupled receptor 158;gbkey=Gene;gene=GPR158	-0.468526	0.000233314	0.468526
gene44379	339230	CCDC137	coiled-coil domain containing 137;gbkey=Gene;gene=CCDC137;gene_biotype=protein_coding	0.310015	0.000235129	-0.310015
gene14154	26269	FBXO8	F-box protein 8;gbkey=Gene;gene=FBXO8;gene_biotype=protein_coding	-0.44694	0.000236464	0.44694
gene43471	124808	CCDC43	coiled-coil domain containing 43;gbkey=Gene;gene=CCDC43	0.293826	0.000237732	-0.293826
gene46072	81576	CCDC130	coiled-coil domain containing 130;gbkey=Gene;gene=CCDC130	-0.455971	0.000237732	0.455971
gene37163	22890	ZBTB1	zinc finger and BTB domain containing 1;gbkey=Gene;gene=ZBTB1;gene_biotype=protein_coding	-0.317247	0.000238481	0.317247
gene4789	9453	GGPS1	geranylgeranyl diphosphate synthase 1;gbkey=Gene;gene=GGPS1;gene_biotype=protein_coding	-0.352634	0.000240789	0.352634
gene36	107075270	MTCO3P12	mitochondrially encoded cytochrome c oxidase III pseudogene 12;gbkey=Gene;gene=MTCO3P12;gene_biotype=pseudogene	-0.867733	0.000240932	0.867733
gene6229	10322	SMYD5	SMYD family member 5;gbkey=Gene;gene=SMYD5;gene_biotype=protein_coding	0.326665	0.000242875	-0.326665
gene53287	3421	IDH3G	isocitrate dehydrogenase 3 (NAD(+)) gamma;gbkey=Gene;gene=IDH3G;gene_biotype=protein_coding	0.311537	0.000242908	-0.311537
gene11679	3273	HRG	histidine rich glycoprotein;gbkey=Gene;gene=HRG;gene_biotype=protein_coding	-1.07116	0.000248345	1.07116
gene19103	117247	SLC16A10	solute carrier family 16 member 10;gbkey=Gene;gene=SLC16A10;gene_biotype=protein_coding	0.617846	0.000248455	-0.617846
gene24883	28991	COMMD5	COMM domain containing 5;gbkey=Gene;gene=COMMD5;gene_biotype=protein_coding	-0.373411	0.000249124	0.373411
gene49977	100505746	ITGB2-AS1	ITGB2 antisense RNA 1;gbkey=Gene;gene=ITGB2-AS1	-0.84728	0.000256647	0.84728
gene45424	4772	NFATC1	nuclear factor of activated T-cells 1;gbkey=Gene;gene=NFATC1;gene_biotype=protein_coding	-0.557551	0.000258233	0.557551
gene1128	10450	PPIE	peptidylprolyl isomerase E;gbkey=Gene;gene=PPIE;gene_biotype=protein_coding	-0.276432	0.000258296	0.276432
gene17625	80345	ZSCAN16	zinc finger and SCAN domain containing 16;gbkey=Gene;gene=ZSCAN16;gene_biotype=protein_coding	-0.611326	0.000260586	0.611326
gene755	5051	PAFAH2	platelet activating factor acetylhydrolase 2;gbkey=Gene;gene=PAFAH2;gene_biotype=protein_coding	-0.521213	0.00026168	0.521213
gene48762	78997	GDAP1L1	ganglioside induced differentiation associated protein 1 like 1;gbkey=Gene;gene=GDAP1L1;gene_biotype=protein_coding	-1.0879	0.000263411	1.0879
gene31346	646195	RPS28P7	ribosomal protein S28 pseudogene 7;gbkey=Gene;gene=RPS28P7;gene_biotype=pseudogene;gene_synonym=RPS28_3_1160	-0.228064	0.000264497	0.228064
gene34166	51559	NT5DC3	5'-nucleotidase domain containing 3;gbkey=Gene;gene=NT5DC3;gene_biotype=protein_coding	0.544372	0.000265052	-0.544372
gene11329	286827	TRIM59	tripartite motif containing 59;gbkey=Gene;gene=TRIM59;gene_biotype=protein_coding	0.322208	0.000267434	-0.322208
gene3297	3428	IFI16	interferon gamma inducible protein 16;gbkey=Gene;gene=IFI16;gene_biotype=protein_coding	-0.206699	0.000267434	0.206699
gene50947	7008	TEF	TEF%2C PAR bZIP transcription factor;gbkey=Gene;gene=TEF	0.895617	0.000267434	-0.895617
gene9732	10425	ARIH2	ariadne RBR E3 ubiquitin protein ligase 2;gbkey=Gene;gene=ARIH2;gene_biotype=protein_coding	-0.238524	0.000267637	0.238524
gene27761	646309	NAMPTP1	nicotinamide phosphoribosyltransferase pseudogene 1;gbkey=Gene;gene=NAMPTP1;gene_biotype=pseudogene;gene_synonym=bA92J19.4,NAMPTL,PBEF2	-0.38303	0.000269329	0.38303
gene43607	101060400	LOC101060400	Gene;gene=LOC101060400	0.474999	0.000269329	-0.474999
gene2183	51611	DPH5	diphthamide biosynthesis 5;gbkey=Gene;gene=DPH5;gene_biotype=protein_coding	-0.367412	0.000269381	0.367412
gene32141	6484	ST3GAL4	ST3 beta-galactoside alpha-2%2C3-sialyltransferase 4;gbkey=Gene;gene=ST3GAL4;gene_biotype=protein_coding	0.407454	0.00027022	-0.407454
gene36063	79587	CARS2	cysteinyl-tRNA synthetase 2%2C mitochondrial (putative);gbkey=Gene;gene=CARS2;gene_biotype=protein_coding	0.247589	0.000271096	-0.247589
gene37215	5283	PIGH	phosphatidylinositol glycan anchor biosynthesis class H;gbkey=Gene;gene=PIGH;gene_biotype=protein_coding	-0.504355	0.000272062	0.504355
gene50026	3275	PRMT2	protein arginine methyltransferase 2;gbkey=Gene;gene=PRMT2;gene_biotype=protein_coding	0.282915	0.000272684	-0.282915
gene3810	3140	MR1	major histocompatibility complex%2C class I-related;gbkey=Gene;gene=MR1;gene_biotype=protein_coding	-0.422109	0.000275562	0.422109
gene18328	9533	POLR1C	RNA polymerase I subunit C;gbkey=Gene;gene=POLR1C;gene_biotype=protein_coding	0.261055	0.000277809	-0.261055
gene90	80772	CPTP	ceramide-1-phosphate transfer protein;gbkey=Gene;gene=CPTP;gene_biotype=protein_coding	0.448884	0.000277809	-0.448884
gene18865	51465	UBE2J1	ubiquitin conjugating enzyme E2 J1;gbkey=Gene;gene=UBE2J1;gene_biotype=protein_coding	-0.237453	0.000280419	0.237453
gene11442	56648	EIF5A2	eukaryotic translation initiation factor 5A2;gbkey=Gene;gene=EIF5A2;gene_biotype=protein_coding	0.526242	0.000284167	-0.526242
gene19795	4216	MAP3K4	mitogen-activated protein kinase kinase kinase 4;gbkey=Gene;gene=MAP3K4;gene_biotype=protein_coding	0.333501	0.000284832	-0.333501
gene16739	94081	SFXN1	sideroflexin 1;gbkey=Gene;gene=SFXN1;gene_biotype=protein_coding	0.247174	0.000286163	-0.247174
gene2831	400818	NBPF9	neuroblastoma breakpoint family member 9;gbkey=Gene;gene=NBPF9;gene_biotype=protein_coding	-0.657062	0.00028871	0.657062
gene5697	90957	DHX57	DExH-box helicase 57;gbkey=Gene;gene=DHX57;gene_biotype=protein_coding	0.396757	0.000291031	-0.396757
gene26704	2649	NR6A1	nuclear receptor subfamily 6 group A member 1;gbkey=Gene;gene=NR6A1;gene_biotype=protein_coding	0.449805	0.000291337	-0.449805
[truncated: 1,935 more rows]
