# Supplementary material for: Synergistic cytotoxic activity of cannabinoids from cannabis sativa against cutaneous T-cell lymphoma (CTCL) in-vitro and ex-vivo
Source: Oncotarget. 2020 Mar 31;11(13):1141–56. doi: 10.18632/oncotarget.27528 (PMC7138167; doi:10.18632/oncotarget.27528)
Supplement: Supplementary file 4 [file oncotarget-11-1141-s004.xlsx]

## Sheet: common genes
947 common genes differentially expressed in both My-La and HuT-78 upon treatment with S4+S5
ID	gene ID	gene Name	Description
gene27416	83641	FAM107B	family with sequence similarity 107 member B;gbkey=Gene;gene=FAM107B;gene_biotype=protein_coding
gene1998	55144	LRRC8D	leucine rich repeat containing 8 family member D;gbkey=Gene;gene=LRRC8D;gene_biotype=protein_coding
gene3370	962	CD48	CD48 molecule;gbkey=Gene;gene=CD48;gene_biotype=protein_coding
gene1304	84842	HPDL	4-hydroxyphenylpyruvate dioxygenase like;gbkey=Gene;gene=HPDL;gene_biotype=protein_coding
gene50631	3976	LIF	leukemia inhibitory factor;gbkey=Gene;gene=LIF;gene_biotype=protein_coding
gene33321	3695	ITGB7	integrin subunit beta 7;gbkey=Gene;gene=ITGB7
gene5619	25940	FAM98A	family with sequence similarity 98 member A;gbkey=Gene;gene=FAM98A
gene29840	1315	COPB1	coatomer protein complex subunit beta 1;gbkey=Gene;gene=COPB1;gene_biotype=protein_coding
gene19281	135112	NCOA7	nuclear receptor coactivator 7;gbkey=Gene;gene=NCOA7;gene_biotype=protein_coding
gene48521	1789	DNMT3B	DNA methyltransferase 3 beta;gbkey=Gene;gene=DNMT3B;gene_biotype=protein_coding
gene13021	901	CCNG2	cyclin G2;gbkey=Gene;gene=CCNG2
gene47292	6625	SNRNP70	small nuclear ribonucleoprotein U1 subunit 70;gbkey=Gene;gene=SNRNP70;gene_biotype=protein_coding
gene14925	79668	PARP8	poly(ADP-ribose) polymerase family member 8;gbkey=Gene;gene=PARP8;gene_biotype=protein_coding
gene15877	153241	CEP120	centrosomal protein 120;gbkey=Gene;gene=CEP120;gene_biotype=protein_coding
gene45555	83855	KLF16	Kruppel like factor 16;gbkey=Gene;gene=KLF16;gene_biotype=protein_coding
gene44195	91107	TRIM47	tripartite motif containing 47;gbkey=Gene;gene=TRIM47;gene_biotype=protein_coding
gene32838	4033	LRMP	lymphoid restricted membrane protein;gbkey=Gene;gene=LRMP;gene_biotype=protein_coding
gene723	10250	SRRM1	serine and arginine repetitive matrix 1;gbkey=Gene;gene=SRRM1;gene_biotype=protein_coding
gene11156	11342	RNF13	ring finger protein 13;gbkey=Gene;gene=RNF13;gene_biotype=protein_coding
gene15880	1456	CSNK1G3	casein kinase 1 gamma 3;gbkey=Gene;gene=CSNK1G3;gene_biotype=protein_coding
gene29111	55717	WDR11	WD repeat domain 11;gbkey=Gene;gene=WDR11;gene_biotype=protein_coding
gene2342	128338	DRAM2	DNA damage regulated autophagy modulator 2;gbkey=Gene;gene=DRAM2;gene_biotype=protein_coding
gene25289	65083	NOL6	nucleolar protein 6;gbkey=Gene;gene=NOL6;gene_biotype=protein_coding
gene33146	9416	DDX23	DEAD-box helicase 23;gbkey=Gene;gene=DDX23;gene_biotype=protein_coding
gene39987	4205	MEF2A	myocyte enhancer factor 2A;gbkey=Gene;gene=MEF2A;gene_biotype=protein_coding
gene45106	51320	MEX3C	mex-3 RNA binding family member C;gbkey=Gene;gene=MEX3C;gene_biotype=protein_coding
gene18173	23787	MTCH1	mitochondrial carrier 1;gbkey=Gene;gene=MTCH1;gene_biotype=protein_coding
gene9973	54899	PXK	PX domain containing serine/threonine kinase like;gbkey=Gene;gene=PXK;gene_biotype=protein_coding
gene30627	54948	MRPL16	mitochondrial ribosomal protein L16;gbkey=Gene;gene=MRPL16;gene_biotype=protein_coding
gene12504	5981	RFC1	replication factor C subunit 1;gbkey=Gene;gene=RFC1;gene_biotype=protein_coding
gene3131	8751	ADAM15	ADAM metallopeptidase domain 15;gbkey=Gene;gene=ADAM15;gene_biotype=protein_coding
gene49742	873	CBR1	carbonyl reductase 1;gbkey=Gene;gene=CBR1;gene_biotype=protein_coding
gene12813	550112	UBA6-AS1	UBA6 antisense RNA 1 (head to head);gbkey=Gene;gene=UBA6-AS1
gene45058	4092	SMAD7	SMAD family member 7;gbkey=Gene;gene=SMAD7;gene_biotype=protein_coding
gene26624	26147	PHF19	PHD finger protein 19;gbkey=Gene;gene=PHF19;gene_biotype=protein_coding
gene3601	6402	SELL	selectin L;gbkey=Gene;gene=SELL;gene_biotype=protein_coding
gene30834	8986	RPS6KA4	ribosomal protein S6 kinase A4;gbkey=Gene;gene=RPS6KA4;gene_biotype=protein_coding
gene41535	54496	PRMT7	protein arginine methyltransferase 7;gbkey=Gene;gene=PRMT7;gene_biotype=protein_coding
gene42058	51763	INPP5K	inositol polyphosphate-5-phosphatase K;gbkey=Gene;gene=INPP5K;gene_biotype=protein_coding
gene34406	643246	MAP1LC3B2	microtubule associated protein 1 light chain 3 beta 2;gbkey=Gene;gene=MAP1LC3B2;gene_biotype=protein_coding
gene41594	23450	SF3B3	splicing factor 3b subunit 3;gbkey=Gene;gene=SF3B3;gene_biotype=protein_coding
gene43173	84961	FBXL20	F-box and leucine rich repeat protein 20;gbkey=Gene;gene=FBXL20;gene_biotype=protein_coding
gene46188	4218	RAB8A	RAB8A%2C member RAS oncogene family;gbkey=Gene;gene=RAB8A;gene_biotype=protein_coding
gene19496	51696	HECA	hdc homolog%2C cell cycle regulator;gbkey=Gene;gene=HECA;gene_biotype=protein_coding
gene965	107984936	LOC107984936	Gene;gene=LOC107984936;gene_biotype=pseudogene
gene19489	25901	CCDC28A	coiled-coil domain containing 28A;gbkey=Gene;gene=CCDC28A;gene_biotype=protein_coding
gene33233	25875	LETMD1	LETM1 domain containing 1;gbkey=Gene;gene=LETMD1;gene_biotype=protein_coding
gene15126	55914	ERBIN	erbb2 interacting protein;gbkey=Gene;gene=ERBIN;gene_biotype=protein_coding
gene26871	23413	NCS1	neuronal calcium sensor 1;gbkey=Gene;gene=NCS1;gene_biotype=protein_coding
gene11432	6498	SKIL	SKI like proto-oncogene;gbkey=Gene;gene=SKIL;gene_biotype=protein_coding
gene9283	9975	NR1D2	nuclear receptor subfamily 1 group D member 2;gbkey=Gene;gene=NR1D2;gene_biotype=protein_coding
gene24401	3646	EIF3E	eukaryotic translation initiation factor 3 subunit E;gbkey=Gene;gene=EIF3E;gene_biotype=protein_coding
gene27394	55388	MCM10	minichromosome maintenance 10 replication initiation factor;gbkey=Gene;gene=MCM10;gene_biotype=protein_coding
gene1031	9967	THRAP3	thyroid hormone receptor associated protein 3;gbkey=Gene;gene=THRAP3;gene_biotype=protein_coding
gene36918	6655	SOS2	SOS Ras/Rho guanine nucleotide exchange factor 2;gbkey=Gene;gene=SOS2;gene_biotype=protein_coding
gene28835	9221	NOLC1	nucleolar and coiled-body phosphoprotein 1;gbkey=Gene;gene=NOLC1;gene_biotype=protein_coding
gene11036	55186	SLC25A36	solute carrier family 25 member 36;gbkey=Gene;gene=SLC25A36;gene_biotype=protein_coding
gene3097	25912	C1orf43	chromosome 1 open reading frame 43;gbkey=Gene;gene=C1orf43;gene_biotype=protein_coding
gene14491	54888	NSUN2	NOP2/Sun RNA methyltransferase family member 2;gbkey=Gene;gene=NSUN2;gene_biotype=protein_coding
gene52169	9203	ZMYM3	zinc finger MYM-type containing 3;gbkey=Gene;gene=ZMYM3;gene_biotype=protein_coding
gene22707	64434	NOM1	nucleolar protein with MIF4G domain 1;gbkey=Gene;gene=NOM1;gene_biotype=protein_coding
gene13929	5356	PLRG1	pleiotropic regulator 1;gbkey=Gene;gene=PLRG1;gene_biotype=protein_coding
gene23623	9821	RB1CC1	RB1 inducible coiled-coil 1;gbkey=Gene;gene=RB1CC1;gene_biotype=protein_coding
gene43376	10197	PSME3	proteasome activator subunit 3;gbkey=Gene;gene=PSME3;gene_biotype=protein_coding
gene2708	10623	POLR3C	RNA polymerase III subunit C;gbkey=Gene;gene=POLR3C;gene_biotype=protein_coding
gene10879	30849	PIK3R4	phosphoinositide-3-kinase regulatory subunit 4;gbkey=Gene;gene=PIK3R4;gene_biotype=protein_coding
gene42147	84254	CAMKK1	calcium/calmodulin dependent protein kinase kinase 1;gbkey=Gene;gene=CAMKK1;gene_biotype=protein_coding
gene23724	9760	TOX	thymocyte selection associated high mobility group box;gbkey=Gene;gene=TOX;gene_biotype=protein_coding
gene17268	9972	NUP153	nucleoporin 153;gbkey=Gene;gene=NUP153;gene_biotype=protein_coding
gene40610	6210	RPS15A	ribosomal protein S15a;gbkey=Gene;gene=RPS15A;gene_biotype=protein_coding
gene6134	554251	FBXO48	F-box protein 48;gbkey=Gene;gene=FBXO48
gene31554	84441	MAML2	mastermind like transcriptional coactivator 2;gbkey=Gene;gene=MAML2;gene_biotype=protein_coding
gene48231	27131	SNX5	sorting nexin 5;gbkey=Gene;gene=SNX5
gene46881	9253	NUMBL	NUMB like%2C endocytic adaptor protein;gbkey=Gene;gene=NUMBL;gene_biotype=protein_coding
gene16044	819	CAMLG	calcium modulating ligand;gbkey=Gene;gene=CAMLG;gene_biotype=protein_coding
gene22246	80853	KDM7A	lysine demethylase 7A;gbkey=Gene;gene=KDM7A;gene_biotype=protein_coding
gene17362	134997	PPIAP29	peptidylprolyl isomerase A pseudogene 29;gbkey=Gene;gene=PPIAP29;gene_biotype=pseudogene
gene2501	10885	WDR3	WD repeat domain 3;gbkey=Gene;gene=WDR3;gene_biotype=protein_coding
gene22116	5420	PODXL	podocalyxin like;gbkey=Gene;gene=PODXL;gene_biotype=protein_coding
gene3651	51603	METTL13	methyltransferase like 13;gbkey=Gene;gene=METTL13;gene_biotype=protein_coding
gene40722	56061	UBFD1	ubiquitin family domain containing 1;gbkey=Gene;gene=UBFD1;gene_biotype=protein_coding
gene3854	4688	NCF2	neutrophil cytosolic factor 2;gbkey=Gene;gene=NCF2;gene_biotype=protein_coding
gene43586	29916	SNX11	sorting nexin 11;gbkey=Gene;gene=SNX11
gene9203	23243	ANKRD28	ankyrin repeat domain 28;gbkey=Gene;gene=ANKRD28;gene_biotype=protein_coding
gene7021	84524	ZC3H8	zinc finger CCCH-type containing 8;gbkey=Gene;gene=ZC3H8;gene_biotype=protein_coding
gene49580	571	BACH1	BTB domain and CNC homolog 1;gbkey=Gene;gene=BACH1;gene_biotype=protein_coding
gene43324	83538	TTC25	tetratricopeptide repeat domain 25;gbkey=Gene;gene=TTC25;gene_biotype=protein_coding
gene45857	10781	ZNF266	zinc finger protein 266;gbkey=Gene;gene=ZNF266;gene_biotype=protein_coding
gene47357	23636	NUP62	nucleoporin 62;gbkey=Gene;gene=NUP62;gene_biotype=protein_coding
gene18540	26036	ZNF451	zinc finger protein 451;gbkey=Gene;gene=ZNF451;gene_biotype=protein_coding
gene52839	331	XIAP	X-linked inhibitor of apoptosis;gbkey=Gene;gene=XIAP;gene_biotype=protein_coding
gene45632	23396	PIP5K1C	phosphatidylinositol-4-phosphate 5-kinase type 1 gamma;gbkey=Gene;gene=PIP5K1C;gene_biotype=protein_coding
gene18274	129685	TAF8	TATA-box binding protein associated factor 8;gbkey=Gene;gene=TAF8;gene_biotype=protein_coding
gene43953	55852	TEX2	testis expressed 2;gbkey=Gene;gene=TEX2;gene_biotype=protein_coding
gene35391	3839	KPNA3	karyopherin subunit alpha 3;gbkey=Gene;gene=KPNA3;gene_biotype=protein_coding
gene30931	11007	CCDC85B	coiled-coil domain containing 85B;gbkey=Gene;gene=CCDC85B;gene_biotype=protein_coding
gene1434	114883	OSBPL9	oxysterol binding protein like 9;gbkey=Gene;gene=OSBPL9;gene_biotype=protein_coding
gene37586	801	CALM1	calmodulin 1;gbkey=Gene;gene=CALM1;gene_biotype=protein_coding
gene10556	79691	QTRT2	queuine tRNA-ribosyltransferase accessory subunit 2;gbkey=Gene;gene=QTRT2;gene_biotype=protein_coding
gene44890	54941	RNF125	ring finger protein 125;gbkey=Gene;gene=RNF125;gene_biotype=protein_coding
gene52742	139818	DOCK11	dedicator of cytokinesis 11;gbkey=Gene;gene=DOCK11;gene_biotype=protein_coding
gene43481	9343	EFTUD2	elongation factor Tu GTP binding domain containing 2;gbkey=Gene;gene=EFTUD2;gene_biotype=protein_coding
gene13290	90024	FLJ20021	uncharacterized LOC90024;gbkey=Gene;gene=FLJ20021
gene51700	100420159	RRM2P3	ribonucleotide reductase M2 polypeptide pseudogene 3;gbkey=Gene;gene=RRM2P3;gene_biotype=pseudogene
gene8868	51665	ASB1	ankyrin repeat and SOCS box containing 1;gbkey=Gene;gene=ASB1;gene_biotype=protein_coding
gene22004	79571	GCC1	GRIP and coiled-coil domain containing 1;gbkey=Gene;gene=GCC1;gene_biotype=protein_coding
gene9761	1605	DAG1	dystroglycan 1;gbkey=Gene;gene=DAG1;gene_biotype=protein_coding
gene10997	51163	DBR1	debranching RNA lariats 1;gbkey=Gene;gene=DBR1
gene44406	201255	LRRC45	leucine rich repeat containing 45;gbkey=Gene;gene=LRRC45
gene25818	23137	SMC5	structural maintenance of chromosomes 5;gbkey=Gene;gene=SMC5;gene_biotype=protein_coding
gene31888	917	CD3G	CD3g molecule;gbkey=Gene;gene=CD3G;gene_biotype=protein_coding
gene1427	2060	EPS15	epidermal growth factor receptor pathway substrate 15;gbkey=Gene;gene=EPS15;gene_biotype=protein_coding
gene32432	8078	USP5	ubiquitin specific peptidase 5;gbkey=Gene;gene=USP5;gene_biotype=protein_coding
gene29142	196792	FAM24B	family with sequence similarity 24 member B;gbkey=Gene;gene=FAM24B
gene43919	10238	DCAF7	DDB1 and CUL4 associated factor 7;gbkey=Gene;gene=DCAF7;gene_biotype=protein_coding
gene21384	9988	DMTF1	cyclin D binding myb like transcription factor 1;gbkey=Gene;gene=DMTF1;gene_biotype=protein_coding
gene6169	5093	PCBP1	poly(rC) binding protein 1;gbkey=Gene;gene=PCBP1;gene_biotype=protein_coding
gene14390	6389	SDHA	succinate dehydrogenase complex flavoprotein subunit A;gbkey=Gene;gene=SDHA;gene_biotype=protein_coding
gene41169	6477	SIAH1	siah E3 ubiquitin protein ligase 1;gbkey=Gene;gene=SIAH1;gene_biotype=protein_coding
gene14394	57491	AHRR	aryl-hydrocarbon receptor repressor;gbkey=Gene;gene=AHRR;gene_biotype=protein_coding
gene44499	64863	METTL4	methyltransferase like 4;gbkey=Gene;gene=METTL4;gene_biotype=protein_coding
gene13433	132720	C4orf32	chromosome 4 open reading frame 32;gbkey=Gene;gene=C4orf32
gene24337	51582	AZIN1	antizyme inhibitor 1;gbkey=Gene;gene=AZIN1;gene_biotype=protein_coding
gene48875	23613	ZMYND8	zinc finger MYND-type containing 8;gbkey=Gene;gene=ZMYND8;gene_biotype=protein_coding
gene17253	6310	ATXN1	ataxin 1;gbkey=Gene;gene=ATXN1;gene_biotype=protein_coding
gene47363	25888	ZNF473	zinc finger protein 473;gbkey=Gene;gene=ZNF473;gene_biotype=protein_coding
gene18675	25821	MTO1	mitochondrial tRNA translation optimization 1;gbkey=Gene;gene=MTO1;gene_biotype=protein_coding
gene46507	148189	LINC00662	long intergenic non-protein coding RNA 662;gbkey=Gene;gene=LINC00662
gene37124	3091	HIF1A	hypoxia inducible factor 1 alpha subunit;gbkey=Gene;gene=HIF1A;gene_biotype=protein_coding
gene43394	10230	NBR2	neighbor of BRCA1 gene 2 (non-protein coding);gbkey=Gene;gene=NBR2;gene_biotype=lncRNA
gene50302	7332	UBE2L3	ubiquitin conjugating enzyme E2 L3;gbkey=Gene;gene=UBE2L3;gene_biotype=protein_coding
gene15360	728769	SCAMP1-AS1	SCAMP1 antisense RNA 1;gbkey=Gene;gene=SCAMP1-AS1
gene37956	79038	ZFYVE21	zinc finger FYVE-type containing 21;gbkey=Gene;gene=ZFYVE21;gene_biotype=protein_coding
gene39570	3658	IREB2	iron responsive element binding protein 2;gbkey=Gene;gene=IREB2;gene_biotype=protein_coding
gene34325	51275	MAPKAPK5-AS1	MAPKAPK5 antisense RNA 1;gbkey=Gene;gene=MAPKAPK5-AS1;gene_biotype=lncRNA
gene9373	23171	GPD1L	glycerol-3-phosphate dehydrogenase 1-like;gbkey=Gene;gene=GPD1L;gene_biotype=protein_coding
gene8358	3417	IDH1	isocitrate dehydrogenase (NADP(+)) 1%2C cytosolic;gbkey=Gene;gene=IDH1;gene_biotype=protein_coding
gene21891	7982	ST7	suppression of tumorigenicity 7;gbkey=Gene;gene=ST7;gene_biotype=protein_coding
gene39030	23431	AP4E1	adaptor related protein complex 4 epsilon 1 subunit;gbkey=Gene;gene=AP4E1;gene_biotype=protein_coding
gene1065	54955	C1orf109	chromosome 1 open reading frame 109;gbkey=Gene;gene=C1orf109
gene4129	9877	ZC3H11A	zinc finger CCCH-type containing 11A;gbkey=Gene;gene=ZC3H11A;gene_biotype=protein_coding
gene8727	5757	PTMA	prothymosin%2C alpha;gbkey=Gene;gene=PTMA;gene_biotype=protein_coding
gene7028	84172	POLR1B	RNA polymerase I subunit B;gbkey=Gene;gene=POLR1B;gene_biotype=protein_coding
gene45720	4298	MLLT1	MLLT1%2C super elongation complex subunit;gbkey=Gene;gene=MLLT1;gene_biotype=protein_coding
gene28681	5832	ALDH18A1	aldehyde dehydrogenase 18 family member A1;gbkey=Gene;gene=ALDH18A1;gene_biotype=protein_coding
gene30109	55226	NAT10	N-acetyltransferase 10;gbkey=Gene;gene=NAT10;gene_biotype=protein_coding
gene19462	3459	IFNGR1	interferon gamma receptor 1;gbkey=Gene;gene=IFNGR1;gene_biotype=protein_coding
gene42090	55720	TSR1	TSR1%2C ribosome maturation factor;gbkey=Gene;gene=TSR1
gene21785	10135	NAMPT	nicotinamide phosphoribosyltransferase;gbkey=Gene;gene=NAMPT;gene_biotype=protein_coding
gene43399	4077	NBR1	NBR1%2C autophagy cargo receptor;gbkey=Gene;gene=NBR1;gene_biotype=protein_coding
gene28373	11128	POLR3A	RNA polymerase III subunit A;gbkey=Gene;gene=POLR3A;gene_biotype=protein_coding
gene31550	9702	CEP57	centrosomal protein 57;gbkey=Gene;gene=CEP57;gene_biotype=protein_coding
gene12903	57050	UTP3	UTP3%2C small subunit processome component homolog (S. cerevisiae);gbkey=Gene;gene=UTP3;gene_biotype=protein_coding
gene39491	56905	C15orf39	chromosome 15 open reading frame 39;gbkey=Gene;gene=C15orf39
gene44171	2885	GRB2	growth factor receptor bound protein 2;gbkey=Gene;gene=GRB2;gene_biotype=protein_coding
gene46198	10523	CHERP	calcium homeostasis endoplasmic reticulum protein;gbkey=Gene;gene=CHERP;gene_biotype=protein_coding
gene8084	105747689	LOC105747689	uncharacterized LOC105747689;gbkey=Gene;gene=LOC105747689
gene33158	23109	DDN	dendrin;gbkey=Gene;gene=DDN
gene39060	56204	FAM214A	family with sequence similarity 214 member A;gbkey=Gene;gene=FAM214A;gene_biotype=protein_coding
gene21137	64940	STAG3L4	stromal antigen 3-like 4 (pseudogene);gbkey=Gene;gene=STAG3L4;gene_biotype=misc_RNA;gene_synonym=STAG3L4P
gene50876	9582	APOBEC3B	apolipoprotein B mRNA editing enzyme catalytic subunit 3B;gbkey=Gene;gene=APOBEC3B;gene_biotype=protein_coding
gene1975	284672	PTGES3P1	prostaglandin E synthase 3 pseudogene 1;gbkey=Gene;gene=PTGES3P1;gene_biotype=pseudogene;gene_synonym=PTGES3P
gene42807	23098	SARM1	sterile alpha and TIR motif containing 1;gbkey=Gene;gene=SARM1;gene_biotype=protein_coding
gene50942	83746	L3MBTL2	L3MBTL2 polycomb repressive complex 1 subunit;gbkey=Gene;gene=L3MBTL2;gene_biotype=protein_coding
gene29198	26098	EDRF1	erythroid differentiation regulatory factor 1;gbkey=Gene;gene=EDRF1;gene_biotype=protein_coding
gene35447	100887750	MRPS31P5	mitochondrial ribosomal protein S31 pseudogene 5;gbkey=Gene;gene=MRPS31P5;gene_biotype=misc_RNA;gene_synonym=MRPS31P3
gene50871	23466	CBX6	chromobox 6;gbkey=Gene;gene=CBX6
gene18361	57505	AARS2	alanyl-tRNA synthetase 2%2C mitochondrial;gbkey=Gene;gene=AARS2;gene_biotype=protein_coding
gene29787	9646	CTR9	CTR9 homolog%2C Paf1/RNA polymerase II complex component;gbkey=Gene;gene=CTR9;gene_biotype=protein_coding
gene22565	65999	LRRC61	leucine rich repeat containing 61;gbkey=Gene;gene=LRRC61;gene_biotype=protein_coding
gene47225	22900	CARD8	caspase recruitment domain family member 8;gbkey=Gene;gene=CARD8;gene_biotype=protein_coding
gene46745	284459	HKR1	HKR1%2C GLI-Kruppel zinc finger family member;gbkey=Gene;gene=HKR1;gene_biotype=protein_coding
gene52781	7737	RNF113A	ring finger protein 113A;gbkey=Gene;gene=RNF113A;gene_biotype=protein_coding
gene46218	126549	ANKLE1	ankyrin repeat and LEM domain containing 1;gbkey=Gene;gene=ANKLE1;gene_biotype=protein_coding
gene53330	8266	UBL4A	ubiquitin like 4A;gbkey=Gene;gene=UBL4A;gene_biotype=protein_coding
gene41586	11269	DDX19B	DEAD-box helicase 19B;gbkey=Gene;gene=DDX19B;gene_biotype=protein_coding
gene40159	115939	TSR3	TSR3%2C acp transferase ribosome maturation factor;gbkey=Gene;gene=TSR3;gene_biotype=protein_coding
gene51730	641339	ZNF674	zinc finger protein 674;gbkey=Gene;gene=ZNF674;gene_biotype=protein_coding
gene48105	149844	LOC149844	synaptotagmin binding cytoplasmic RNA interacting protein pseudogene;gbkey=Gene;gene=LOC149844;gene_biotype=pseudogene
gene27832	9790	BMS1	BMS1%2C ribosome biogenesis factor;gbkey=Gene;gene=BMS1;gene_biotype=protein_coding
gene38870	23582	CCNDBP1	cyclin D1 binding protein 1;gbkey=Gene;gene=CCNDBP1;gene_biotype=protein_coding
gene15274	84135	UTP15	UTP15%2C small subunit processome component;gbkey=Gene;gene=UTP15;gene_biotype=protein_coding
gene14517	4552	MTRR	5-methyltetrahydrofolate-homocysteine methyltransferase reductase;gbkey=Gene;gene=MTRR;gene_biotype=protein_coding
gene28338	142891	SAMD8	sterile alpha motif domain containing 8;gbkey=Gene;gene=SAMD8;gene_biotype=protein_coding
gene42273	79142	PHF23	PHD finger protein 23;gbkey=Gene;gene=PHF23;gene_biotype=protein_coding
gene1675	205	AK4	adenylate kinase 4;gbkey=Gene;gene=AK4;gene_biotype=protein_coding
gene43017	342618	SLFN14	schlafen family member 14;gbkey=Gene;gene=SLFN14;gene_biotype=protein_coding
gene20007	26173	INTS1	integrator complex subunit 1;gbkey=Gene;gene=INTS1;gene_biotype=protein_coding
gene15735	114915	EPB41L4A-AS1	EPB41L4A antisense RNA 1;gbkey=Gene;gene=EPB41L4A-AS1;gene_biotype=lncRNA
gene19993	90639	COX19	COX19%2C cytochrome c oxidase assembly factor;gbkey=Gene;gene=COX19
gene36970	30001	ERO1A	endoplasmic reticulum oxidoreductase 1 alpha;gbkey=Gene;gene=ERO1A;gene_biotype=protein_coding
gene37161	7597	ZBTB25	zinc finger and BTB domain containing 25;gbkey=Gene;gene=ZBTB25;gene_biotype=protein_coding
gene24499	79075	DSCC1	DNA replication and sister chromatid cohesion 1;gbkey=Gene;gene=DSCC1;gene_biotype=protein_coding
gene28237	55222	LRRC20	leucine rich repeat containing 20;gbkey=Gene;gene=LRRC20
gene34756	192111	PGAM5	PGAM family member 5%2C mitochondrial serine/threonine protein phosphatase;gbkey=Gene;gene=PGAM5;gene_biotype=protein_coding
gene40877	9344	TAOK2	TAO kinase 2;gbkey=Gene;gene=TAOK2;gene_biotype=protein_coding
gene30761	23642	SNHG1	small nucleolar RNA host gene 1;gbkey=Gene;gene=SNHG1;gene_biotype=lncRNA
gene43759	8165	AKAP1	A-kinase anchoring protein 1;gbkey=Gene;gene=AKAP1;gene_biotype=protein_coding
gene954	5928	RBBP4	RB binding protein 4%2C chromatin remodeling factor;gbkey=Gene;gene=RBBP4;gene_biotype=protein_coding
gene48097	51605	TRMT6	tRNA methyltransferase 6;gbkey=Gene;gene=TRMT6;gene_biotype=protein_coding
gene43778	140735	DYNLL2	dynein light chain LC8-type 2;gbkey=Gene;gene=DYNLL2;gene_biotype=protein_coding
gene42751	100462977	MTRNR2L1	MT-RNR2-like 1;gbkey=Gene;gene=MTRNR2L1;gene_biotype=protein_coding
gene48646	6185	RPN2	ribophorin II;gbkey=Gene;gene=RPN2;gene_biotype=protein_coding
gene51565	2710	GK	glycerol kinase;gbkey=Gene;gene=GK;gene_biotype=protein_coding
gene42426	56985	ADPRM	ADP-ribose/CDP-alcohol diphosphatase%2C manganese dependent;gbkey=Gene;gene=ADPRM;gene_biotype=protein_coding
gene211	8514	KCNAB2	potassium voltage-gated channel subfamily A regulatory beta subunit 2;gbkey=Gene;gene=KCNAB2;gene_biotype=protein_coding
gene26865	51759	C9orf78	chromosome 9 open reading frame 78;gbkey=Gene;gene=C9orf78;gene_biotype=protein_coding
gene44383	6182	MRPL12	mitochondrial ribosomal protein L12;gbkey=Gene;gene=MRPL12;gene_biotype=protein_coding
gene43982	201283	AMZ2P1	archaelysin family metallopeptidase 2 pseudogene 1;gbkey=Gene;gene=AMZ2P1;gene_biotype=misc_RNA
gene36829	319134	HNRNPUP1	heterogeneous nuclear ribonucleoprotein U pseudogene 1;gbkey=Gene;gene=HNRNPUP1;gene_biotype=pseudogene;gene_synonym=HNRP
gene23672	96764	TGS1	trimethylguanosine synthase 1;gbkey=Gene;gene=TGS1;gene_biotype=protein_coding
gene44753	171586	ABHD3	abhydrolase domain containing 3;gbkey=Gene;gene=ABHD3;gene_biotype=protein_coding
gene2719	128077	LIX1L	limb and CNS expressed 1 like;gbkey=Gene;gene=LIX1L
gene26339	7743	ZNF189	zinc finger protein 189;gbkey=Gene;gene=ZNF189
gene9842	9136	RRP9	ribosomal RNA processing 9%2C small subunit (SSU) processome component%2C homolog (yeast);gbkey=Gene;gene=RRP9;
gene42560	388344	RPL13P12	ribosomal protein L13 pseudogene 12;gbkey=Gene;gene=RPL13P12;gene_biotype=pseudogene;gene_synonym=RPL13_4_1521
gene40171	9894	TELO2	telomere maintenance 2;gbkey=Gene;gene=TELO2;gene_biotype=protein_coding
gene33451	1017	CDK2	cyclin dependent kinase 2;gbkey=Gene;gene=CDK2;gene_biotype=protein_coding
gene24527	93594	TBC1D31	TBC1 domain family member 31;gbkey=Gene;gene=TBC1D31;gene_biotype=protein_coding
gene42184	50488	MINK1	misshapen like kinase 1;gbkey=Gene;gene=MINK1;gene_biotype=protein_coding
gene60143	4577	TRNV	Gene;gene=TRNV;gene_biotype=tRNA
gene20498	51251	NT5C3A	5'-nucleotidase%2C cytosolic IIIA;gbkey=Gene;gene=NT5C3A;gene_biotype=protein_coding
gene59	26155	NOC2L	NOC2 like nucleolar associated transcriptional repressor;gbkey=Gene;gene=NOC2L;gene_biotype=protein_coding
gene42097	79066	METTL16	methyltransferase like 16;gbkey=Gene;gene=METTL16;gene_biotype=protein_coding
gene3827	730144	EIF1P3	eukaryotic translation initiation factor 1 pseudogene 3;gbkey=Gene;gene=EIF1P3;gene_biotype=pseudogene
gene35152	55578	SUPT20H	SPT20 homolog%2C SAGA complex component;gbkey=Gene;gene=SUPT20H;gene_biotype=protein_coding
gene50136	23786	BCL2L13	BCL2 like 13;gbkey=Gene;gene=BCL2L13;gene_biotype=protein_coding
gene34512	10645	CAMKK2	calcium/calmodulin dependent protein kinase kinase 2;gbkey=Gene;gene=CAMKK2;gene_biotype=protein_coding
gene9814	51161	C3orf18	chromosome 3 open reading frame 18;gbkey=Gene;gene=C3orf18;gene_biotype=protein_coding
gene15819	5759	PTMAP2	prothymosin%2C alpha pseudogene 2;gbkey=Gene;gene=PTMAP2;gene_biotype=pseudogene
gene47931	85364	ZCCHC3	zinc finger CCHC-type containing 3;gbkey=Gene;gene=ZCCHC3;gene_biotype=protein_coding
gene6135	200558	APLF	aprataxin and PNKP like factor;gbkey=Gene;gene=APLF;gene_biotype=protein_coding
gene46537	898	CCNE1	cyclin E1;gbkey=Gene;gene=CCNE1;gene_biotype=protein_coding
gene26272	158427	TSTD2	thiosulfate sulfurtransferase like domain containing 2;gbkey=Gene;gene=TSTD2;gene_biotype=protein_coding
gene24457	8667	EIF3H	eukaryotic translation initiation factor 3 subunit H;gbkey=Gene;gene=EIF3H;gene_biotype=protein_coding
gene18664	3647	EIF3EP1	eukaryotic translation initiation factor 3 subunit E pseudogene 1;gbkey=Gene;gene=EIF3EP1;gene_biotype=pseudogene;gene_
gene28723	51013	EXOSC1	exosome component 1;gbkey=Gene;gene=EXOSC1;gene_biotype=protein_coding
gene29151	9184	BUB3	BUB3%2C mitotic checkpoint protein;gbkey=Gene;gene=BUB3;gene_biotype=protein_coding
gene37003	93487	MAPK1IP1L	mitogen-activated protein kinase 1 interacting protein 1 like;gbkey=Gene;gene=MAPK1IP1L;gene_biotype=protein_coding
gene16793	2870	GRK6	G protein-coupled receptor kinase 6;gbkey=Gene;gene=GRK6;gene_biotype=protein_coding
gene22615	10061	ABCF2	ATP binding cassette subfamily F member 2;gbkey=Gene;gene=ABCF2;gene_biotype=protein_coding
gene20759	7378	UPP1	uridine phosphorylase 1;gbkey=Gene;gene=UPP1;gene_biotype=protein_coding
gene51350	5634	PRPS2	phosphoribosyl pyrophosphate synthetase 2;gbkey=Gene;gene=PRPS2;gene_biotype=protein_coding
gene33497	10728	PTGES3	prostaglandin E synthase 3;gbkey=Gene;gene=PTGES3;gene_biotype=protein_coding
gene9178	51244	CCDC174	coiled-coil domain containing 174;gbkey=Gene;gene=CCDC174;gene_biotype=protein_coding
gene9429	9881	TRANK1	tetratricopeptide repeat and ankyrin repeat containing 1;gbkey=Gene;gene=TRANK1;gene_biotype=protein_coding
gene51734	56548	CHST7	carbohydrate sulfotransferase 7;gbkey=Gene;gene=CHST7;gene_biotype=protein_coding
gene39296	6124	RPL4	ribosomal protein L4;gbkey=Gene;gene=RPL4;gene_biotype=protein_coding
gene47909	55663	ZNF446	zinc finger protein 446;gbkey=Gene;gene=ZNF446;gene_biotype=protein_coding
gene41950	5119	CHMP1A	charged multivesicular body protein 1A;gbkey=Gene;gene=CHMP1A;gene_biotype=protein_coding
gene46215	2063	NR2F6	nuclear receptor subfamily 2 group F member 6;gbkey=Gene;gene=NR2F6;gene_biotype=protein_coding
gene57229	203068	TUBB	tubulin beta class I;gbkey=Gene;gene=TUBB;gene_biotype=protein_coding
gene41583	118460	EXOSC6	exosome component 6;gbkey=Gene;gene=EXOSC6;gene_biotype=protein_coding
gene18914	79694	MANEA	mannosidase endo-alpha;gbkey=Gene;gene=MANEA;gene_biotype=protein_coding
gene26603	389787	TPT1P9	tumor protein%2C translationally-controlled 1 pseudogene 9;gbkey=Gene;gene=TPT1P9;gene_biotype=pseudogene
gene44521	7050	TGIF1	TGFB induced factor homeobox 1;gbkey=Gene;gene=TGIF1;gene_biotype=protein_coding
gene49921	8568	RRP1	ribosomal RNA processing 1;gbkey=Gene;gene=RRP1;gene_biotype=protein_coding
gene4930	159	ADSS	adenylosuccinate synthase;gbkey=Gene;gene=ADSS;gene_biotype=protein_coding
gene48297	55857	KIZ	kizuna centrosomal protein;gbkey=Gene;gene=KIZ;gene_biotype=protein_coding
gene44384	1468	SLC25A10	solute carrier family 25 member 10;gbkey=Gene;gene=SLC25A10;gene_biotype=protein_coding
gene31467	399942	TUBAP2	tubulin alpha pseudogene 2;gbkey=Gene;gene=TUBAP2;gene_biotype=pseudogene
gene15524	100505994	LUCAT1	lung cancer associated transcript 1 (non-protein coding);gbkey=Gene;gene=LUCAT1;gene_biotype=lncRNA
gene51452	5160	PDHA1	pyruvate dehydrogenase (lipoamide) alpha 1;gbkey=Gene;gene=PDHA1;gene_biotype=protein_coding
gene7818	5163	PDK1	pyruvate dehydrogenase kinase 1;gbkey=Gene;gene=PDK1
gene564	51154	MRTO4	MRT4 homolog%2C ribosome maturation factor;gbkey=Gene;gene=MRTO4;gene_biotype=protein_coding
gene40182	65993	MRPS34	mitochondrial ribosomal protein S34;gbkey=Gene;gene=MRPS34;gene_biotype=protein_coding
gene18462	114327	EFHC1	EF-hand domain containing 1;gbkey=Gene;gene=EFHC1;gene_biotype=protein_coding
gene13038	442112	SERBP1P5	SERPINE1 mRNA binding protein 1 pseudogene 5;gbkey=Gene;gene=SERBP1P5;gene_biotype=pseudogene
gene40953	10295	BCKDK	branched chain ketoacid dehydrogenase kinase;gbkey=Gene;gene=BCKDK;gene_biotype=protein_coding
gene45912	9817	KEAP1	kelch like ECH associated protein 1;gbkey=Gene;gene=KEAP1;gene_biotype=protein_coding
gene4502	824	CAPN2	calpain 2;gbkey=Gene;gene=CAPN2;gene_biotype=protein_coding
gene6453	51318	MRPL35	mitochondrial ribosomal protein L35;gbkey=Gene;gene=MRPL35;gene_biotype=protein_coding
gene35150	29880	ALG5	ALG5%2C dolichyl-phosphate beta-glucosyltransferase;gbkey=Gene;gene=ALG5;gene_biotype=protein_coding
gene41638	54957	TXNL4B	thioredoxin like 4B;gbkey=Gene;gene=TXNL4B;gene_biotype=protein_coding
gene31080	26579	MYEOV	myeloma overexpressed;gbkey=Gene;gene=MYEOV;gene_biotype=protein_coding
gene41945	6137	RPL13	ribosomal protein L13;gbkey=Gene;gene=RPL13;gene_biotype=protein_coding
gene22414	835	CASP2	caspase 2;gbkey=Gene;gene=CASP2;gene_biotype=protein_coding
gene51999	27301	APEX2	apurinic/apyrimidinic endodeoxyribonuclease 2;gbkey=Gene;gene=APEX2;gene_biotype=protein_coding
gene31087	220064	ORAOV1	oral cancer overexpressed 1;gbkey=Gene;gene=ORAOV1;gene_biotype=protein_coding
gene30940	84285	EIF1AD	eukaryotic translation initiation factor 1A domain containing;gbkey=Gene;gene=EIF1AD;gene_biotype=protein_coding
gene17212	10048	RANBP9	RAN binding protein 9;gbkey=Gene;gene=RANBP9;gene_biotype=protein_coding
gene35222	79612	NAA16	N(alpha)-acetyltransferase 16%2C NatA auxiliary subunit;gbkey=Gene;gene=NAA16;gene_biotype=protein_coding
gene27821	7582	ZNF33B	zinc finger protein 33B;gbkey=Gene;gene=ZNF33B;gene_biotype=protein_coding
gene33982	100287544	LOC100287544	s-adenosylmethionine synthase isoform type-2-like;gbkey=Gene;gene=LOC100287544;gene_biotype=pseudogene
gene7932	101927027	LOC101927027	uncharacterized LOC101927027;gbkey=Gene;gene=LOC101927027
gene51375	8481	OFD1	OFD1%2C centriole and centriolar satellite protein;gbkey=Gene;gene=OFD1;gene_biotype=protein_coding
gene7982	10787	NCKAP1	NCK associated protein 1;gbkey=Gene;gene=NCKAP1;gene_biotype=protein_coding
gene7022	376940	ZC3H6	zinc finger CCCH-type containing 6;gbkey=Gene;gene=ZC3H6;gene_biotype=protein_coding
gene51460	1964	EIF1AX	eukaryotic translation initiation factor 1A%2C X-linked;gbkey=Gene;gene=EIF1AX;gene_biotype=protein_coding
gene20047	155185	AMZ1	archaelysin family metallopeptidase 1;gbkey=Gene;gene=AMZ1
gene43773	7716	VEZF1	vascular endothelial zinc finger 1;gbkey=Gene;gene=VEZF1;gene_biotype=protein_coding
gene3687	55157	DARS2	aspartyl-tRNA synthetase 2%2C mitochondrial;gbkey=Gene;gene=DARS2;gene_biotype=protein_coding
gene28722	5223	PGAM1	phosphoglycerate mutase 1;gbkey=Gene;gene=PGAM1;gene_biotype=protein_coding
gene13515	100093630	SNHG8	small nucleolar RNA host gene 8;gbkey=Gene;gene=SNHG8;gene_biotype=lncRNA
gene49154	9885	OSBPL2	oxysterol binding protein like 2;gbkey=Gene;gene=OSBPL2;gene_biotype=protein_coding
gene2955	57530	CGN	cingulin;gbkey=Gene;gene=CGN
gene46270	54858	PGPEP1	pyroglutamyl-peptidase I;gbkey=Gene;gene=PGPEP1;gene_biotype=protein_coding
gene145	5192	PEX10	peroxisomal biogenesis factor 10;gbkey=Gene;gene=PEX10;gene_biotype=protein_coding
gene49860	49854	ZBTB21	zinc finger and BTB domain containing 21;gbkey=Gene;gene=ZBTB21;gene_biotype=protein_coding
gene42937	114659	LRRC37B	leucine rich repeat containing 37B;gbkey=Gene;gene=LRRC37B;gene_biotype=protein_coding
gene363	90231	KIAA2013	KIAA2013;gbkey=Gene;gene=KIAA2013
gene41633	55565	ZNF821	zinc finger protein 821;gbkey=Gene;gene=ZNF821
gene1467	65260	COA7	cytochrome c oxidase assembly factor 7 (putative);gbkey=Gene;gene=COA7;gene_biotype=protein_coding
gene21127	644794	LOC644794	uncharacterized LOC644794;gbkey=Gene;gene=LOC644794
gene40074	79622	SNRNP25	small nuclear ribonucleoprotein U11/U12 subunit 25;gbkey=Gene;gene=SNRNP25;gene_biotype=protein_coding
gene47761	51545	ZNF581	zinc finger protein 581;gbkey=Gene;gene=ZNF581;gene_biotype=protein_coding
gene41057	731605	BCLAF1P2	Gene;gene=BCLAF1P2;gene_biotype=pseudogene
gene18262	7942	TFEB	transcription factor EB;gbkey=Gene;gene=TFEB;gene_biotype=protein_coding
gene563	23065	EMC1	ER membrane protein complex subunit 1;gbkey=Gene;gene=EMC1;gene_biotype=protein_coding
gene34270	83892	KCTD10	potassium channel tetramerization domain containing 10;gbkey=Gene;gene=KCTD10;gene_biotype=protein_coding
gene41514	23644	EDC4	enhancer of mRNA decapping 4;gbkey=Gene;gene=EDC4;gene_biotype=protein_coding
gene32951	440093	H3F3C	H3 histone family member 3C;gbkey=Gene;gene=H3F3C;gene_biotype=protein_coding
gene15516	116068	LYSMD3	LysM domain containing 3;gbkey=Gene;gene=LYSMD3
gene44439	79672	FN3KRP	fructosamine 3 kinase related protein;gbkey=Gene;gene=FN3KRP;gene_biotype=protein_coding
gene46836	163126	EID2	EP300 interacting inhibitor of differentiation 2;gbkey=Gene;gene=EID2;gene_biotype=protein_coding
gene3406	6244	RRM2P2	ribonucleotide reductase M2 polypeptide pseudogene 2;gbkey=Gene;gene=RRM2P2;gene_biotype=pseudogene
gene36802	122553	TRAPPC6B	trafficking protein particle complex 6B;gbkey=Gene;gene=TRAPPC6B;gene_biotype=protein_coding
gene35947	7546	ZIC2	Zic family member 2;gbkey=Gene;gene=ZIC2;gene_biotype=protein_coding
gene18270	896	CCND3	cyclin D3;gbkey=Gene;gene=CCND3
gene12665	152579	SCFD2	sec1 family domain containing 2;gbkey=Gene;gene=SCFD2;gene_biotype=protein_coding
gene20665	55665	URGCP	upregulator of cell proliferation;gbkey=Gene;gene=URGCP;gene_biotype=protein_coding
gene13084	3184	HNRNPD	heterogeneous nuclear ribonucleoprotein D;gbkey=Gene;gene=HNRNPD;gene_biotype=protein_coding
gene1332	10489	LRRC41	leucine rich repeat containing 41;gbkey=Gene;gene=LRRC41;gene_biotype=protein_coding
gene34973	9107	MTMR6	myotubularin related protein 6;gbkey=Gene;gene=MTMR6
gene4166	5929	RBBP5	RB binding protein 5%2C histone lysine methyltransferase complex subunit;gbkey=Gene;gene=RBBP5;gene_biotype=protein_coding
gene51374	6399	TRAPPC2	trafficking protein particle complex 2;gbkey=Gene;gene=TRAPPC2;gene_biotype=protein_coding
gene45963	84337	ELOF1	elongation factor 1 homolog;gbkey=Gene;gene=ELOF1;gene_biotype=protein_coding
gene38001	2972	BRF1	BRF1%2C RNA polymerase III transcription initiation factor subunit;gbkey=Gene;gene=BRF1;gene_biotype=protein_coding
gene13645	132321	C4orf33	chromosome 4 open reading frame 33;gbkey=Gene;gene=C4orf33
gene42134	23729	SHPK	sedoheptulokinase;gbkey=Gene;gene=SHPK;gene_biotype=protein_coding
gene21567	10552	ARPC1A	actin related protein 2/3 complex subunit 1A;gbkey=Gene;gene=ARPC1A;gene_biotype=protein_coding
gene28119	221037	JMJD1C	jumonji domain containing 1C;gbkey=Gene;gene=JMJD1C;gene_biotype=protein_coding
gene53202	8776	MTMR1	myotubularin related protein 1;gbkey=Gene;gene=MTMR1
gene16416	105378230	LOC105378230	Gene;gene=LOC105378230
gene37767	79446	WDR25	WD repeat domain 25;gbkey=Gene;gene=WDR25;gene_biotype=protein_coding
gene13538	401152	C4orf3	chromosome 4 open reading frame 3;gbkey=Gene;gene=C4orf3;gene_biotype=protein_coding
gene48586	55741	EDEM2	ER degradation enhancing alpha-mannosidase like protein 2;gbkey=Gene;gene=EDEM2;gene_biotype=protein_coding
gene9676	23276	KLHL18	kelch like family member 18;gbkey=Gene;gene=KLHL18
gene29303	1892	ECHS1	enoyl-CoA hydratase%2C short chain 1;gbkey=Gene;gene=ECHS1;gene_biotype=protein_coding
gene47337	388556	RPS9P4	ribosomal protein S9 pseudogene 4;gbkey=Gene;gene=RPS9P4;gene_biotype=pseudogene;gene_synonym=RPS9
gene44405	201254	CENPX	centromere protein X;gbkey=Gene;gene=CENPX;gene_biotype=protein_coding
gene45008	57724	EPG5	ectopic P-granules autophagy protein 5 homolog;gbkey=Gene;gene=EPG5;gene_biotype=protein_coding
gene32578	390294	HNRNPABP1	heterogeneous nuclear ribonucleoprotein A/B pseudogene 1;gbkey=Gene;gene=HNRNPABP1;gene_biotype=pseudogene
gene7889	100129028	RPLP1P4	ribosomal protein lateral stalk subunit P1 pseudogene 4;gbkey=Gene;gene=RPLP1P4;gene_biotype=pseudogene;
gene46274	170463	SSBP4	single stranded DNA binding protein 4;gbkey=Gene;gene=SSBP4
gene25920	84131	CEP78	centrosomal protein 78;gbkey=Gene;gene=CEP78;gene_biotype=protein_coding
gene2339	55791	LRIF1	ligand dependent nuclear receptor interacting factor 1;gbkey=Gene;gene=LRIF1;gene_biotype=protein_coding
gene41673	55159	RFWD3	ring finger and WD repeat domain 3;gbkey=Gene;gene=RFWD3;gene_biotype=protein_coding
gene3606	57147	SCYL3	SCY1 like pseudokinase 3;gbkey=Gene;gene=SCYL3;gene_biotype=protein_coding
gene43360	79990	PLEKHH3	pleckstrin homology%2C MyTH4 and FERM domain containing H3;gbkey=Gene;gene=PLEKHH3
gene33219	113251	LARP4	La ribonucleoprotein domain family member 4;gbkey=Gene;gene=LARP4;gene_biotype=protein_coding
gene6018	10678	B3GNT2	UDP-GlcNAc:betaGal beta-1%2C3-N-acetylglucosaminyltransferase 2;gbkey=Gene;gene=B3GNT2;gene_biotype=pr
gene18467	730101	LOC730101	uncharacterized LOC730101;gbkey=Gene;gene=LOC730101
gene39854	641	BLM	Bloom syndrome RecQ like helicase;gbkey=Gene;gene=BLM;gene_biotype=protein_coding
gene44379	339230	CCDC137	coiled-coil domain containing 137;gbkey=Gene;gene=CCDC137;gene_biotype=protein_coding
gene14154	26269	FBXO8	F-box protein 8;gbkey=Gene;gene=FBXO8;gene_biotype=protein_coding
gene46072	81576	CCDC130	coiled-coil domain containing 130;gbkey=Gene;gene=CCDC130
gene43471	124808	CCDC43	coiled-coil domain containing 43;gbkey=Gene;gene=CCDC43
gene37163	22890	ZBTB1	zinc finger and BTB domain containing 1;gbkey=Gene;gene=ZBTB1;gene_biotype=protein_coding
gene4789	9453	GGPS1	geranylgeranyl diphosphate synthase 1;gbkey=Gene;gene=GGPS1;gene_biotype=protein_coding
gene19103	117247	SLC16A10	solute carrier family 16 member 10;gbkey=Gene;gene=SLC16A10;gene_biotype=protein_coding
gene24883	28991	COMMD5	COMM domain containing 5;gbkey=Gene;gene=COMMD5;gene_biotype=protein_coding
gene17625	80345	ZSCAN16	zinc finger and SCAN domain containing 16;gbkey=Gene;gene=ZSCAN16;gene_biotype=protein_coding
gene11329	286827	TRIM59	tripartite motif containing 59;gbkey=Gene;gene=TRIM59;gene_biotype=protein_coding
gene3297	3428	IFI16	interferon gamma inducible protein 16;gbkey=Gene;gene=IFI16;gene_biotype=protein_coding
gene90	80772	CPTP	ceramide-1-phosphate transfer protein;gbkey=Gene;gene=CPTP;gene_biotype=protein_coding
gene18865	51465	UBE2J1	ubiquitin conjugating enzyme E2 J1;gbkey=Gene;gene=UBE2J1;gene_biotype=protein_coding
gene16739	94081	SFXN1	sideroflexin 1;gbkey=Gene;gene=SFXN1;gene_biotype=protein_coding
gene2831	400818	NBPF9	neuroblastoma breakpoint family member 9;gbkey=Gene;gene=NBPF9;gene_biotype=protein_coding
gene5697	90957	DHX57	DExH-box helicase 57;gbkey=Gene;gene=DHX57;gene_biotype=protein_coding
gene29482	833	CARS	cysteinyl-tRNA synthetase;gbkey=Gene;gene=CARS;gene_biotype=protein_coding
gene5141	7260	TSSC1	tumor suppressing subtransferable candidate 1;gbkey=Gene;gene=TSSC1;gene_biotype=protein_coding
gene44309	124583	CANT1	calcium activated nucleotidase 1;gbkey=Gene;gene=CANT1;gene_biotype=protein_coding
gene31857	5049	PAFAH1B2	platelet activating factor acetylhydrolase 1b catalytic subunit 2;gbkey=Gene;gene=PAFAH1B2;gene_biotype=protein_coding
gene46951	64763	ZNF574	zinc finger protein 574;gbkey=Gene;gene=ZNF574;gene_biotype=protein_coding
gene7381	4249	MGAT5	mannosyl (alpha-1%2C6-)-glycoprotein beta-1%2C6-N-acetyl-glucosaminyltransferase;gbkey=Gene;gene=MGAT5;gene_
gene39509	10073	SNUPN	snurportin 1;gbkey=Gene;gene=SNUPN;gene_biotype=protein_coding
gene47764	11338	U2AF2	U2 small nuclear RNA auxiliary factor 2;gbkey=Gene;gene=U2AF2;gene_biotype=protein_coding
gene26869	57720	GPR107	G protein-coupled receptor 107;gbkey=Gene;gene=GPR107;gene_biotype=protein_coding
gene47149	5536	PPP5C	protein phosphatase 5 catalytic subunit;gbkey=Gene;gene=PPP5C;gene_biotype=protein_coding
gene41589	6483	ST3GAL2	ST3 beta-galactoside alpha-2%2C3-sialyltransferase 2;gbkey=Gene;gene=ST3GAL2;gene_biotype=protein_coding
gene10387	54931	TRMT10C	tRNA methyltransferase 10C%2C mitochondrial RNase P subunit;gbkey=Gene;gene=TRMT10C;gene_biotype=protein_coding
gene12973	152815	THAP6	THAP domain containing 6;gbkey=Gene;gene=THAP6
gene1410	11124	FAF1	Fas associated factor 1;gbkey=Gene;gene=FAF1;gene_biotype=protein_coding
gene24607	401475	SRRM1P1	serine/arginine repetitive matrix 1 pseudogene 1;gbkey=Gene;gene=SRRM1P1;gene_biotype=pseudogene;ge
gene2443	10100	TSPAN2	tetraspanin 2;gbkey=Gene;gene=TSPAN2;gene_biotype=protein_coding
gene51486	10549	PRDX4	peroxiredoxin 4;gbkey=Gene;gene=PRDX4;gene_biotype=protein_coding
gene11811	131583	FAM43A	family with sequence similarity 43 member A;gbkey=Gene;gene=FAM43A
gene48499	81572	PDRG1	p53 and DNA damage regulated 1;gbkey=Gene;gene=PDRG1;gene_biotype=protein_coding
gene20591	27072	VPS41	VPS41%2C HOPS complex subunit;gbkey=Gene;gene=VPS41;gene_biotype=protein_coding
gene32742	400011	SUPT16HP1	SPT16 homolog%2C facilitates chromatin remodeling subunit pseudogene 1;gbkey=Gene;gene=SUPT16HP1;gene
gene3646	8674	VAMP4	vesicle associated membrane protein 4;gbkey=Gene;gene=VAMP4;gene_biotype=protein_coding
gene1019	127703	C1orf216	chromosome 1 open reading frame 216;gbkey=Gene;gene=C1orf216
gene23255	665	BNIP3L	BCL2 interacting protein 3 like;gbkey=Gene;gene=BNIP3L;gene_biotype=protein_coding
gene1021	192670	AGO4	argonaute 4%2C RISC catalytic component;gbkey=Gene;gene=AGO4;gene_biotype=protein_coding
gene22266	673	BRAF	B-Raf proto-oncogene%2C serine/threonine kinase;gbkey=Gene;gene=BRAF;gene_biotype=protein_coding
gene11899	4241	MELTF	melanotransferrin;gbkey=Gene;gene=MELTF;gene_biotype=protein_coding
gene42931	55352	COPRS	coordinator of PRMT5 and differentiation stimulator;gbkey=Gene;gene=COPRS;gene_biotype=protein_coding
gene45682	55527	FEM1A	fem-1 homolog A;gbkey=Gene;gene=FEM1A;gene_biotype=protein_coding
gene29763	7465	WEE1	WEE1 G2 checkpoint kinase;gbkey=Gene;gene=WEE1;gene_biotype=protein_coding
gene4804	100190799	LDHAP2	lactate dehydrogenase A pseudogene 2;gbkey=Gene;gene=LDHAP2;gene_biotype=pseudogene;gene_synonym=LDHAL2
gene11596	100505687	LINC00888	long intergenic non-protein coding RNA 888;gbkey=Gene;gene=LINC00888
gene9728	5576	PRKAR2A	protein kinase cAMP-dependent type II regulatory subunit alpha;gbkey=Gene;gene=PRKAR2A;gene_
gene38788	27079	RPUSD2	RNA pseudouridylate synthase domain containing 2;gbkey=Gene;gene=RPUSD2;gene_biotype=protein_coding
gene28181	1763	DNA2	DNA replication helicase/nuclease 2;gbkey=Gene;gene=DNA2;gene_biotype=protein_coding
gene47509	90321	ZNF766	zinc finger protein 766;gbkey=Gene;gene=ZNF766
gene36712	171546	SPTSSA	serine palmitoyltransferase small subunit A;gbkey=Gene;gene=SPTSSA;gene_biotype=protein_coding
gene31975	219899	TBCEL	tubulin folding cofactor E like;gbkey=Gene;gene=TBCEL;gene_biotype=protein_coding
gene29019	3983	ABLIM1	actin binding LIM protein 1;gbkey=Gene;gene=ABLIM1;gene_biotype=protein_coding
gene1470	79699	ZYG11B	zyg-11 family member B%2C cell cycle regulator;gbkey=Gene;gene=ZYG11B;gene_biotype=protein_coding
gene46865	208	AKT2	AKT serine/threonine kinase 2;gbkey=Gene;gene=AKT2;gene_biotype=protein_coding
gene3764	9917	FAM20B	FAM20B%2C glycosaminoglycan xylosylkinase;gbkey=Gene;gene=FAM20B;gene_biotype=protein_coding
gene638	3339	HSPG2	heparan sulfate proteoglycan 2;gbkey=Gene;gene=HSPG2;gene_biotype=protein_coding
gene29090	6001	RGS10	regulator of G-protein signaling 10;gbkey=Gene;gene=RGS10
gene17635	7741	ZSCAN26	zinc finger and SCAN domain containing 26;gbkey=Gene;gene=ZSCAN26;gene_biotype=protein_coding
gene33461	5036	PA2G4	proliferation-associated 2G4;gbkey=Gene;gene=PA2G4;gene_biotype=protein_coding
gene53363	79184	BRCC3	BRCA1/BRCA2-containing complex subunit 3;gbkey=Gene;gene=BRCC3;gene_biotype=protein_coding
gene34343	5781	PTPN11	protein tyrosine phosphatase%2C non-receptor type 11;gbkey=Gene;gene=PTPN11;gene_biotype=protein_coding
gene15905	51808	PHAX	phosphorylated adaptor for RNA export;gbkey=Gene;gene=PHAX;gene_biotype=protein_coding
gene1315	60313	GPBP1L1	GC-rich promoter binding protein 1 like 1;gbkey=Gene;gene=GPBP1L1;gene_biotype=protein_coding
gene2077	30836	DNTTIP2	deoxynucleotidyltransferase terminal interacting protein 2;gbkey=Gene;gene=DNTTIP2;gene_biotype=protein_coding
gene11006	5291	PIK3CB	phosphatidylinositol-4%2C5-bisphosphate 3-kinase catalytic subunit beta;gbkey=Gene;gene=PIK3CB;gene_bi
gene5520	5496	PPM1G	protein phosphatase%2C Mg2+/Mn2+ dependent 1G;gbkey=Gene;gene=PPM1G;gene_biotype=protein_coding
gene11810	55341	LSG1	large 60S subunit nuclear export GTPase 1;gbkey=Gene;gene=LSG1
gene8476	14	AAMP	angio associated migratory cell protein;gbkey=Gene;gene=AAMP
gene37372	10577	NPC2	NPC intracellular cholesterol transporter 2;gbkey=Gene;gene=NPC2;gene_biotype=protein_coding
gene38695	54989	ZNF770	zinc finger protein 770;gbkey=Gene;gene=ZNF770;gene_biotype=protein_coding
gene50314	9647	PPM1F	protein phosphatase%2C Mg2+/Mn2+ dependent 1F;gbkey=Gene;gene=PPM1F;gene_biotype=protein_coding
gene36897	5427	POLE2	DNA polymerase epsilon 2%2C accessory subunit;gbkey=Gene;gene=POLE2;gene_biotype=protein_coding
gene10400	64332	NFKBIZ	NFKB inhibitor zeta;gbkey=Gene;gene=NFKBIZ;gene_biotype=protein_coding
gene19774	6950	TCP1	t-complex 1;gbkey=Gene;gene=TCP1;gene_biotype=protein_coding
gene14398	25845	PP7080	uncharacterized LOC25845;gbkey=Gene;gene=PP7080
gene45829	148156	ZNF558	zinc finger protein 558;gbkey=Gene;gene=ZNF558
gene20044	23288	IQCE	IQ motif containing E;gbkey=Gene;gene=IQCE;gene_biotype=protein_coding
gene29739	6764	ST5	suppression of tumorigenicity 5;gbkey=Gene;gene=ST5;gene_biotype=protein_coding
gene39119	81488	POLR2M	RNA polymerase II subunit M;gbkey=Gene;gene=POLR2M;gene_biotype=protein_coding
gene1928	57489	ODF2L	outer dense fiber of sperm tails 2 like;gbkey=Gene;gene=ODF2L;gene_biotype=protein_coding
gene37325	53349	ZFYVE1	zinc finger FYVE-type containing 1;gbkey=Gene;gene=ZFYVE1;gene_biotype=protein_coding
gene47937	10616	RBCK1	RANBP2-type and C3HC4-type zinc finger containing 1;gbkey=Gene;gene=RBCK1;gene_biotype=protein_coding
gene20501	6100	RP9	retinitis pigmentosa 9 (autosomal dominant);gbkey=Gene;gene=RP9;gene_biotype=protein_coding
gene23616	115294	PCMTD1	protein-L-isoaspartate (D-aspartate) O-methyltransferase domain containing 1;gbkey=Gene;gene=PCMTD1
gene30907	23625	FAM89B	family with sequence similarity 89 member B;gbkey=Gene;gene=FAM89B;gene_biotype=protein_coding
gene53212	203547	VMA21	VMA21 vacuolar H+-ATPase homolog (S. cerevisiae);gbkey=Gene;gene=VMA21;gene_biotype=protein_coding
gene42834	55731	FAM222B	family with sequence similarity 222 member B;gbkey=Gene;gene=FAM222B;gene_biotype=protein_coding
gene24868	9401	RECQL4	RecQ like helicase 4;gbkey=Gene;gene=RECQL4;gene_biotype=protein_coding
gene39840	51335	NGRN	neugrin%2C neurite outgrowth associated;gbkey=Gene;gene=NGRN;gene_biotype=protein_coding
gene15699	100422561	LOC100422561	guanine nucleotide binding protein (G protein)%2C beta polypeptide 2-like 1 pseudogene;gbkey=Gene;gene=LOC1
gene13508	90859	NT5C3AP1	5'-nucleotidase%2C cytosolic IIIA pseudogene 1;gbkey=Gene;gene=NT5C3AP1;gene_biotype=pseudogene;
gene40184	90864	SPSB3	splA/ryanodine receptor domain and SOCS box containing 3;gbkey=Gene;gene=SPSB3;gene_biotype=protein_coding
gene6156	22848	AAK1	AP2 associated kinase 1;gbkey=Gene;gene=AAK1
gene46073	84245	MRI1	methylthioribose-1-phosphate isomerase 1;gbkey=Gene;gene=MRI1;gene_biotype=protein_coding
gene3520	7371	UCK2	uridine-cytidine kinase 2;gbkey=Gene;gene=UCK2;gene_biotype=protein_coding
gene18368	8464	SUPT3H	SPT3 homolog%2C SAGA and STAGA complex component;gbkey=Gene;gene=SUPT3H;gene_biotype=protein_coding
gene35096	10443	N4BP2L2	NEDD4 binding protein 2 like 2;gbkey=Gene;gene=N4BP2L2;gene_biotype=protein_coding
gene40031	123283	TARSL2	threonyl-tRNA synthetase like 2;gbkey=Gene;gene=TARSL2
gene42339	107985075	LOC107985075	Gene;gene=LOC107985075
gene20405	401316	EIF4HP1	eukaryotic translation initiation factor 4H pseudogene 1;gbkey=Gene;gene=EIF4HP1;gene_biotype=pseudogene
gene33535	79837	PIP4K2C	phosphatidylinositol-5-phosphate 4-kinase type 2 gamma;gbkey=Gene;gene=PIP4K2C;gene_biotype=protein_coding
gene45175	284288	RSL24D1P11	ribosomal L24 domain containing 1 pseudogene 11;gbkey=Gene;gene=RSL24D1P11;gene_biotype=pseudogene
gene43791	6827	SUPT4H1	SPT4 homolog%2C DSIF elongation factor subunit;gbkey=Gene;gene=SUPT4H1;gene_biotype=protein_coding
gene19173	221294	NT5DC1	5'-nucleotidase domain containing 1;gbkey=Gene;gene=NT5DC1;gene_biotype=protein_coding
gene3202	84283	TMEM79	transmembrane protein 79;gbkey=Gene;gene=TMEM79;gene_biotype=protein_coding
gene45631	58509	CACTIN	cactin%2C spliceosome C complex subunit;gbkey=Gene;gene=CACTIN;gene_biotype=protein_coding
gene46606	9710	KIAA0355	KIAA0355;gbkey=Gene;gene=KIAA0355
gene16118	3313	HSPA9	heat shock protein family A (Hsp70) member 9;gbkey=Gene;gene=HSPA9;gene_biotype=protein_coding
gene4405	51018	RRP15	ribosomal RNA processing 15 homolog;gbkey=Gene;gene=RRP15;gene_biotype=protein_coding
gene40801	1201	CLN3	CLN3%2C battenin;gbkey=Gene;gene=CLN3;gene_biotype=protein_coding
gene50886	23492	CBX7	chromobox 7;gbkey=Gene;gene=CBX7
gene37110	4331	MNAT1	MNAT1%2C CDK activating kinase assembly factor;gbkey=Gene;gene=MNAT1;gene_biotype=protein_coding
gene30876	740	MRPL49	mitochondrial ribosomal protein L49;gbkey=Gene;gene=MRPL49;gene_biotype=protein_coding
gene27212	10531	PITRM1	pitrilysin metallopeptidase 1;gbkey=Gene;gene=PITRM1;gene_biotype=protein_coding
gene10790	4171	MCM2	minichromosome maintenance complex component 2;gbkey=Gene;gene=MCM2;gene_biotype=protein_coding
gene20318	115416	MALSU1	mitochondrial assembly of ribosomal large subunit 1;gbkey=Gene;gene=MALSU1;gene_biotype=protein_coding
gene28239	1979	EIF4EBP2	eukaryotic translation initiation factor 4E binding protein 2;gbkey=Gene;gene=EIF4EBP2;gene_biotype=protein_coding
gene48390	955	ENTPD6	ectonucleoside triphosphate diphosphohydrolase 6 (putative);gbkey=Gene;gene=ENTPD6;gene_biotype=protein_coding
gene20693	54606	DDX56	DEAD-box helicase 56;gbkey=Gene;gene=DDX56;gene_biotype=protein_coding
gene30234	9409	PEX16	peroxisomal biogenesis factor 16;gbkey=Gene;gene=PEX16;gene_biotype=protein_coding
gene5768	51626	DYNC2LI1	dynein cytoplasmic 2 light intermediate chain 1;gbkey=Gene;gene=DYNC2LI1;gene_biotype=protein_coding
gene8053	94101	ORMDL1	ORMDL sphingolipid biosynthesis regulator 1;gbkey=Gene;gene=ORMDL1
gene17270	105374952	LOC105374952	uncharacterized LOC105374952;gbkey=Gene;gene=LOC105374952
gene45713	828	CAPS	calcyphosine;gbkey=Gene;gene=CAPS;gene_biotype=protein_coding
gene35458	144983	HNRNPA1L2	heterogeneous nuclear ribonucleoprotein A1-like 2;gbkey=Gene;gene=HNRNPA1L2
gene40210	4913	NTHL1	nth like DNA glycosylase 1;gbkey=Gene;gene=NTHL1;gene_biotype=protein_coding
gene19116	105377945	LOC105377945	Gene;gene=LOC105377945
gene48802	90196	SYS1	SYS1%2C golgi trafficking protein;gbkey=Gene;gene=SYS1;gene_biotype=protein_coding
gene21240	81554	RCC1L	RCC1 like;gbkey=Gene;gene=RCC1L;gene_biotype=protein_coding
gene36339	9878	TOX4	TOX high mobility group box family member 4;gbkey=Gene;gene=TOX4;gene_biotype=protein_coding
gene17477	29777	ABT1	activator of basal transcription 1;gbkey=Gene;gene=ABT1;gene_biotype=protein_coding
gene21315	100505854	APTR	Alu-mediated CDKN1A/p21 transcriptional regulator (non-protein coding);gbkey=Gene;gene=APTR;gene_biotype=lncRNA
gene20580	100506776	TRG-AS1	T cell receptor gamma locus antisense RNA 1;gbkey=Gene;gene=TRG-AS1;gene_biotype=lncRNA
gene34976	51761	ATP8A2	ATPase phospholipid transporting 8A2;gbkey=Gene;gene=ATP8A2;gene_biotype=protein_coding
gene46573	390916	NUDT19	nudix hydrolase 19;gbkey=Gene;gene=NUDT19;gene_biotype=protein_coding
gene43587	8631	SKAP1	src kinase associated phosphoprotein 1;gbkey=Gene;gene=SKAP1;gene_biotype=protein_coding
gene52110	286451	YIPF6	Yip1 domain family member 6;gbkey=Gene;gene=YIPF6;gene_biotype=protein_coding
gene45664	80700	UBXN6	UBX domain protein 6;gbkey=Gene;gene=UBXN6;gene_biotype=protein_coding
gene31363	338699	ANKRD42	ankyrin repeat domain 42;gbkey=Gene;gene=ANKRD42;gene_biotype=protein_coding
gene23699	54928	IMPAD1	inositol monophosphatase domain containing 1;gbkey=Gene;gene=IMPAD1;gene_biotype=protein_coding
gene43447	56970	ATXN7L3	ataxin 7 like 3;gbkey=Gene;gene=ATXN7L3
gene50838	5435	POLR2F	RNA polymerase II subunit F;gbkey=Gene;gene=POLR2F;gene_biotype=protein_coding
gene50955	171568	POLR3H	RNA polymerase III subunit H;gbkey=Gene;gene=POLR3H;gene_biotype=protein_coding
gene46283	55295	KLHL26	kelch like family member 26;gbkey=Gene;gene=KLHL26
gene39860	55898	UNC45A	unc-45 myosin chaperone A;gbkey=Gene;gene=UNC45A;gene_biotype=protein_coding
gene38848	25963	TMEM87A	transmembrane protein 87A;gbkey=Gene;gene=TMEM87A
gene36845	122525	C14orf28	chromosome 14 open reading frame 28;gbkey=Gene;gene=C14orf28;gene_biotype=protein_coding
gene12977	8615	USO1	USO1 vesicle transport factor;gbkey=Gene;gene=USO1;gene_biotype=protein_coding
gene34523	144404	TMEM120B	transmembrane protein 120B;gbkey=Gene;gene=TMEM120B
gene24013	2171	FABP5	fatty acid binding protein 5;gbkey=Gene;gene=FABP5;gene_biotype=protein_coding
gene42193	2027	ENO3	enolase 3;gbkey=Gene;gene=ENO3;gene_biotype=protein_coding
gene50912	23112	TNRC6B	trinucleotide repeat containing 6B;gbkey=Gene;gene=TNRC6B
gene47312	55011	PIH1D1	PIH1 domain containing 1;gbkey=Gene;gene=PIH1D1;gene_biotype=protein_coding
gene23428	11212	PROSC	proline synthetase cotranscribed homolog (bacterial);gbkey=Gene;gene=PROSC
gene33524	3626	INHBC	inhibin beta C subunit;gbkey=Gene;gene=INHBC;gene_biotype=protein_coding
gene46284	23373	CRTC1	CREB regulated transcription coactivator 1;gbkey=Gene;gene=CRTC1;gene_biotype=protein_coding
gene31208	51400	PPME1	protein phosphatase methylesterase 1;gbkey=Gene;gene=PPME1;gene_biotype=protein_coding
gene42555	201164	PLD6	phospholipase D family member 6;gbkey=Gene;gene=PLD6;gene_biotype=protein_coding
gene34116	728467	SNX5P2	sorting nexin 5 pseudogene 2;gbkey=Gene;gene=SNX5P2;gene_biotype=pseudogene
gene4691	22796	COG2	component of oligomeric golgi complex 2;gbkey=Gene;gene=COG2;gene_biotype=protein_coding
gene46311	54815	GATAD2A	GATA zinc finger domain containing 2A;gbkey=Gene;gene=GATAD2A;gene_biotype=protein_coding
gene28734	118813	ZFYVE27	zinc finger FYVE-type containing 27;gbkey=Gene;gene=ZFYVE27;gene_biotype=protein_coding
gene24618	5820	PVT1	Pvt1 oncogene (non-protein coding);gbkey=Gene;gene=PVT1;gene_biotype=lncRNA
gene4562	142	PARP1	poly(ADP-ribose) polymerase 1;gbkey=Gene;gene=PARP1;gene_biotype=protein_coding
gene51599	441488	LOC441488	transcription factor Dp-1-like pseudogene;gbkey=Gene;gene=LOC441488;gene_biotype=pseudogene
gene7335	730041	RHOQP2	ras homolog family member Q pseudogene 2;gbkey=Gene;gene=RHOQP2;gene_biotype=pseudogene
gene45899	51073	MRPL4	mitochondrial ribosomal protein L4;gbkey=Gene;gene=MRPL4;gene_biotype=protein_coding
gene30747	283237	TTC9C	tetratricopeptide repeat domain 9C;gbkey=Gene;gene=TTC9C
gene28195	79009	DDX50	DExD-box helicase 50;gbkey=Gene;gene=DDX50;gene_biotype=protein_coding
gene48239	57325	KAT14	lysine acetyltransferase 14;gbkey=Gene;gene=KAT14;gene_biotype=protein_coding
gene49692	2618	GART	phosphoribosylglycinamide formyltransferase%2C phosphoribosylglycinamide synthetase%2C phosphoribosylaminoimidazole synthetase;
gene38992	23741	EID1	EP300 interacting inhibitor of differentiation 1;gbkey=Gene;gene=EID1;gene_biotype=protein_coding
gene27433	55301	OLAH	oleoyl-ACP hydrolase;gbkey=Gene;gene=OLAH;gene_biotype=protein_coding
gene51663	442447	CLIC4P3	chloride intracellular channel 4 pseudogene 3;gbkey=Gene;gene=CLIC4P3;gene_biotype=pseudogene
gene28512	2746	GLUD1	glutamate dehydrogenase 1;gbkey=Gene;gene=GLUD1;gene_biotype=protein_coding
gene27439	9397	NMT2	N-myristoyltransferase 2;gbkey=Gene;gene=NMT2
gene45254	2531	KDSR	3-ketodihydrosphingosine reductase;gbkey=Gene;gene=KDSR;gene_biotype=protein_coding
gene9184	7182	NR2C2	nuclear receptor subfamily 2 group C member 2;gbkey=Gene;gene=NR2C2;gene_biotype=protein_coding
gene45712	400673	VMAC	vimentin-type intermediate filament associated coiled-coil protein;gbkey=Gene;gene=VMAC
gene43326	7266	DNAJC7	DnaJ heat shock protein family (Hsp40) member C7;gbkey=Gene;gene=DNAJC7;gene_biotype=protein_coding
gene37456	10598	AHSA1	activator of HSP90 ATPase activity 1;gbkey=Gene;gene=AHSA1;gene_biotype=protein_coding
gene12722	5471	PPAT	phosphoribosyl pyrophosphate amidotransferase;gbkey=Gene;gene=PPAT;gene_biotype=protein_coding
gene3663	5279	PIGC	phosphatidylinositol glycan anchor biosynthesis class C;gbkey=Gene;gene=PIGC;gene_biotype=protein_coding
gene49245	80331	DNAJC5	DnaJ heat shock protein family (Hsp40) member C5;gbkey=Gene;gene=DNAJC5;gene_biotype=protein_coding
gene3043	57115	PGLYRP4	peptidoglycan recognition protein 4;gbkey=Gene;gene=PGLYRP4;gene_biotype=protein_coding
gene21220	7458	EIF4H	eukaryotic translation initiation factor 4H;gbkey=Gene;gene=EIF4H;gene_biotype=protein_coding
gene1309	25974	MMACHC	methylmalonic aciduria (cobalamin deficiency) cblC type%2C with homocystinuria;gbkey=Gene;gene=MMACHC;gene_biotype=protein_coding
gene8198	285172	FAM126B	family with sequence similarity 126 member B;gbkey=Gene;gene=FAM126B;gene_biotype=protein_coding
gene8131	9330	GTF3C3	general transcription factor IIIC subunit 3;gbkey=Gene;gene=GTF3C3;gene_biotype=protein_coding
gene40202	10607	TBL3	transducin beta like 3;gbkey=Gene;gene=TBL3;gene_biotype=protein_coding
gene43329	79132	DHX58	DExH-box helicase 58;gbkey=Gene;gene=DHX58;gene_biotype=protein_coding
gene7424	440917	YWHAEP5	tyrosine 3-monooxygenase/tryptophan 5-monooxygenase activation protein epsilon pseudogene 5;gbkey=Gene;gene=YWHAEP5;
gene11629	5708	PSMD2	proteasome 26S subunit%2C non-ATPase 2;gbkey=Gene;gene=PSMD2;gene_biotype=protein_coding
gene46259	5864	RAB3A	RAB3A%2C member RAS oncogene family;gbkey=Gene;gene=RAB3A
gene42952	7756	ZNF207	zinc finger protein 207;gbkey=Gene;gene=ZNF207;gene_biotype=protein_coding
gene18078	221496	LEMD2	LEM domain containing 2;gbkey=Gene;gene=LEMD2;gene_biotype=protein_coding
gene6434	388969	C2orf68	chromosome 2 open reading frame 68;gbkey=Gene;gene=C2orf68;gene_biotype=protein_coding
gene5142	51112	TRAPPC12	trafficking protein particle complex 12;gbkey=Gene;gene=TRAPPC12;gene_biotype=protein_coding
gene44149	30850	CDR2L	cerebellar degeneration related protein 2 like;gbkey=Gene;gene=CDR2L;gene_biotype=protein_coding
gene35630	79866	BORA	bora%2C aurora kinase A activator;gbkey=Gene;gene=BORA;gene_biotype=protein_coding
gene7127	80775	TMEM177	transmembrane protein 177;gbkey=Gene;gene=TMEM177
gene32669	1027	CDKN1B	cyclin dependent kinase inhibitor 1B;gbkey=Gene;gene=CDKN1B;gene_biotype=protein_coding
gene23521	81790	RNF170	ring finger protein 170;gbkey=Gene;gene=RNF170;gene_biotype=protein_coding
gene44202	1018	CDK3	cyclin dependent kinase 3;gbkey=Gene;gene=CDK3
gene40583	107984843	LOC107984843	Gene;gene=LOC107984843
gene30927	80198	MUS81	MUS81 structure-specific endonuclease subunit;gbkey=Gene;gene=MUS81;gene_biotype=protein_coding
gene38735	161742	SPRED1	sprouty related EVH1 domain containing 1;gbkey=Gene;gene=SPRED1;gene_biotype=protein_coding
gene9871	51533	PHF7	PHD finger protein 7;gbkey=Gene;gene=PHF7;gene_biotype=protein_coding
gene6061	54812	AFTPH	aftiphilin;gbkey=Gene;gene=AFTPH;gene_biotype=protein_coding
gene40269	84256	FLYWCH1	FLYWCH-type zinc finger 1;gbkey=Gene;gene=FLYWCH1
gene30925	1072	CFL1	cofilin 1;gbkey=Gene;gene=CFL1;gene_biotype=protein_coding
gene26559	9550	ATP6V1G1	ATPase H+ transporting V1 subunit G1;gbkey=Gene;gene=ATP6V1G1;gene_biotype=protein_coding
gene43578	55163	PNPO	pyridoxamine 5'-phosphate oxidase;gbkey=Gene;gene=PNPO;gene_biotype=protein_coding
gene47126	339344	MYPOP	Myb related transcription factor%2C partner of profilin;gbkey=Gene;gene=MYPOP;gene_biotype=protein_coding
gene15118	64105	CENPK	centromere protein K;gbkey=Gene;gene=CENPK;gene_biotype=protein_coding
gene32489	25977	NECAP1	NECAP endocytosis associated 1;gbkey=Gene;gene=NECAP1;gene_biotype=protein_coding
gene25255	48	ACO1	aconitase 1;gbkey=Gene;gene=ACO1;gene_biotype=protein_coding
gene50228	5902	RANBP1	RAN binding protein 1;gbkey=Gene;gene=RANBP1;gene_biotype=protein_coding
gene2344	79961	DENND2D	DENN domain containing 2D;gbkey=Gene;gene=DENND2D
gene12556	55161	TMEM33	transmembrane protein 33;gbkey=Gene;gene=TMEM33;gene_biotype=protein_coding
gene52500	2716	GK4P	glycerol kinase 4 pseudogene;gbkey=Gene;gene=GK4P;gene_biotype=pseudogene;gene_synonym=GKP6
gene49183	55257	MRGBP	MRG domain binding protein;gbkey=Gene;gene=MRGBP;gene_biotype=protein_coding
gene30848	4221	MEN1	menin 1;gbkey=Gene;gene=MEN1;gene_biotype=protein_coding
gene34837	54737	MPHOSPH8	M-phase phosphoprotein 8;gbkey=Gene;gene=MPHOSPH8;gene_biotype=protein_coding
gene8928	9855	FARP2	FERM%2C ARH/RhoGEF and pleckstrin domain protein 2;gbkey=Gene;gene=FARP2;gene_biotype=protein_coding
gene32431	83461	CDCA3	cell division cycle associated 3;gbkey=Gene;gene=CDCA3;gene_biotype=protein_coding
gene3177	6016	RIT1	Ras like without CAAX 1;gbkey=Gene;gene=RIT1;gene_biotype=protein_coding
gene13842	79658	ARHGAP10	Rho GTPase activating protein 10;gbkey=Gene;gene=ARHGAP10;gene_biotype=protein_coding
gene40203	124056	NOXO1	NADPH oxidase organizer 1;gbkey=Gene;gene=NOXO1;gene_biotype=protein_coding
gene44941	25941	TPGS2	tubulin polyglutamylase complex subunit 2;gbkey=Gene;gene=TPGS2;gene_biotype=protein_coding
gene16260	285613	RELL2	RELT like 2;gbkey=Gene;gene=RELL2;gene_biotype=protein_coding
gene28255	55315	SLC29A3	solute carrier family 29 member 3;gbkey=Gene;gene=SLC29A3;gene_biotype=protein_coding
gene33735	8089	YEATS4	YEATS domain containing 4;gbkey=Gene;gene=YEATS4;gene_biotype=protein_coding
gene36120	8451	CUL4A	cullin 4A;gbkey=Gene;gene=CUL4A
gene43330	2648	KAT2A	lysine acetyltransferase 2A;gbkey=Gene;gene=KAT2A;gene_biotype=protein_coding
gene10912	23317	DNAJC13	DnaJ heat shock protein family (Hsp40) member C13;gbkey=Gene;gene=DNAJC13;gene_biotype=protein_coding
gene47836	147694	ZNF548	zinc finger protein 548;gbkey=Gene;gene=ZNF548
gene7515	26122	EPC2	enhancer of polycomb homolog 2;gbkey=Gene;gene=EPC2;gene_biotype=protein_coding
gene38775	100505573	INAFM2	InaF motif containing 2;gbkey=Gene;gene=INAFM2;gene_biotype=protein_coding
gene43983	10672	GNA13	G protein subunit alpha 13;gbkey=Gene;gene=GNA13;gene_biotype=protein_coding
gene35439	540	ATP7B	ATPase copper transporting beta;gbkey=Gene;gene=ATP7B;gene_biotype=protein_coding
gene52286	57692	MAGEE1	MAGE family member E1;gbkey=Gene;gene=MAGEE1;gene_biotype=protein_coding
gene95	54998	AURKAIP1	aurora kinase A interacting protein 1;gbkey=Gene;gene=AURKAIP1;gene_biotype=protein_coding
gene12378	29945	ANAPC4	anaphase promoting complex subunit 4;gbkey=Gene;gene=ANAPC4;gene_biotype=protein_coding
gene2749	149013	NBPF12	neuroblastoma breakpoint family member 12;gbkey=Gene;gene=NBPF12;gene_biotype=protein_coding
gene46527	7386	UQCRFS1	ubiquinol-cytochrome c reductase%2C Rieske iron-sulfur polypeptide 1;gbkey=Gene;gene=UQCRFS1;gene_biotype=protein_coding
gene1249	1802	DPH2	DPH2 homolog;gbkey=Gene;gene=DPH2;gene_biotype=protein_coding
gene23087	137492	VPS37A	VPS37A%2C ESCRT-I subunit;gbkey=Gene;gene=VPS37A;gene_biotype=protein_coding
gene42864	124930	ANKRD13B	ankyrin repeat domain 13B;gbkey=Gene;gene=ANKRD13B
gene34291	51434	ANAPC7	anaphase promoting complex subunit 7;gbkey=Gene;gene=ANAPC7;gene_biotype=protein_coding
gene26176	138639	PTPDC1	protein tyrosine phosphatase domain containing 1;gbkey=Gene;gene=PTPDC1;gene_biotype=protein_coding
gene2363	5906	RAP1A	RAP1A%2C member of RAS oncogene family;gbkey=Gene;gene=RAP1A;gene_biotype=protein_coding
gene35872	100289274	DNAJC3-AS1	DNAJC3 antisense RNA 1 (head to head);gbkey=Gene;gene=DNAJC3-AS1
gene46091	9466	IL27RA	interleukin 27 receptor subunit alpha;gbkey=Gene;gene=IL27RA;gene_biotype=protein_coding
gene2894	9129	PRPF3	pre-mRNA processing factor 3;gbkey=Gene;gene=PRPF3;gene_biotype=protein_coding
gene28203	9559	VPS26A	VPS26%2C retromer complex component A;gbkey=Gene;gene=VPS26A;gene_biotype=protein_coding
gene369	943	TNFRSF8	TNF receptor superfamily member 8;gbkey=Gene;gene=TNFRSF8;gene_biotype=protein_coding
gene27746	219771	CCNY	cyclin Y;gbkey=Gene;gene=CCNY;gene_biotype=protein_coding
gene2910	55204	GOLPH3L	golgi phosphoprotein 3 like;gbkey=Gene;gene=GOLPH3L;gene_biotype=protein_coding
gene30970	10072	DPP3	dipeptidyl peptidase 3;gbkey=Gene;gene=DPP3;gene_biotype=protein_coding
gene461	84301	DDI2	DNA damage inducible 1 homolog 2;gbkey=Gene;gene=DDI2
gene34504	64897	C12orf43	chromosome 12 open reading frame 43;gbkey=Gene;gene=C12orf43
gene9713	5210	PFKFB4	6-phosphofructo-2-kinase/fructose-2%2C6-biphosphatase 4;gbkey=Gene;gene=PFKFB4
gene928	10657	KHDRBS1	KH RNA binding domain containing%2C signal transduction associated 1;gbkey=Gene;gene=KHDRBS1;gene_biotype=protein_coding
gene51463	6197	RPS6KA3	ribosomal protein S6 kinase A3;gbkey=Gene;gene=RPS6KA3;gene_biotype=protein_coding
gene49162	81928	CABLES2	Cdk5 and Abl enzyme substrate 2;gbkey=Gene;gene=CABLES2;gene_biotype=protein_coding
gene3125	80308	FLAD1	flavin adenine dinucleotide synthetase 1;gbkey=Gene;gene=FLAD1;gene_biotype=protein_coding
gene41816	55625	ZDHHC7	zinc finger DHHC-type containing 7;gbkey=Gene;gene=ZDHHC7;gene_biotype=protein_coding
gene37206	326276	SF3B4P1	splicing factor 3b%2C subunit 4 pseudogene 1;gbkey=Gene;gene=SF3B4P1;gene_biotype=pseudogene;gene_synonym=SF3B4P
gene41881	102724467	LOC102724467	uncharacterized LOC102724467;gbkey=Gene;gene=LOC102724467
gene37430	22846	VASH1	vasohibin 1;gbkey=Gene;gene=VASH1;gene_biotype=protein_coding
gene24635	51571	FAM49B	family with sequence similarity 49 member B;gbkey=Gene;gene=FAM49B;gene_biotype=protein_coding
gene39724	54581	SCAND2P	SCAN domain containing 2 pseudogene;gbkey=Gene;gene=SCAND2P;gene_biotype=misc_RNA;gene_synonym=SCAND2
gene31948	5818	NECTIN1	nectin cell adhesion molecule 1;gbkey=Gene;gene=NECTIN1;gene_biotype=protein_coding
gene32296	79602	ADIPOR2	adiponectin receptor 2;gbkey=Gene;gene=ADIPOR2;gene_biotype=protein_coding
gene37432	23357	ANGEL1	angel homolog 1;gbkey=Gene;gene=ANGEL1;gene_biotype=protein_coding
gene34485	84274	COQ5	coenzyme Q5%2C methyltransferase;gbkey=Gene;gene=COQ5
gene27123	54863	TOR4A	torsin family 4 member A;gbkey=Gene;gene=TOR4A;gene_biotype=protein_coding
gene5226	9270	ITGB1BP1	integrin subunit beta 1 binding protein 1;gbkey=Gene;gene=ITGB1BP1;gene_biotype=protein_coding
gene3938	647150	LOC647150	ATP binding cassette subfamily E member 1 pseudogene;gbkey=Gene;gene=LOC647150;gene_biotype=pseudogene
gene42588	54890	ALKBH5	alkB homolog 5%2C RNA demethylase;gbkey=Gene;gene=ALKBH5;gene_biotype=protein_coding
gene6230	84279	PRADC1	protease associated domain containing 1;gbkey=Gene;gene=PRADC1;gene_biotype=protein_coding
gene1889	5567	PRKACB	protein kinase cAMP-activated catalytic subunit beta;gbkey=Gene;gene=PRKACB;gene_biotype=protein_coding
gene50187	8220	DGCR14	DiGeorge syndrome critical region gene 14;gbkey=Gene;gene=DGCR14;gene_biotype=protein_coding
gene33520	56901	NDUFA4L2	NDUFA4%2C mitochondrial complex associated like 2;gbkey=Gene;gene=NDUFA4L2;gene_biotype=protein_coding
gene34555	9026	HIP1R	huntingtin interacting protein 1 related;gbkey=Gene;gene=HIP1R;gene_biotype=protein_coding
gene7827	83879	CDCA7	cell division cycle associated 7;gbkey=Gene;gene=CDCA7;gene_biotype=protein_coding
gene50994	6942	TCF20	transcription factor 20;gbkey=Gene;gene=TCF20;gene_biotype=protein_coding
gene50442	2781	GNAZ	G protein subunit alpha z;gbkey=Gene;gene=GNAZ
gene20703	5814	PURB	purine rich element binding protein B;gbkey=Gene;gene=PURB;gene_biotype=protein_coding
gene51402	8233	ZRSR2	zinc finger CCCH-type%2C RNA binding motif and serine/arginine rich 2;gbkey=Gene;gene=ZRSR2;gene_biotype=protein_coding
gene21269	51657	STYXL1	serine/threonine/tyrosine interacting like 1;gbkey=Gene;gene=STYXL1;gene_biotype=protein_coding
gene15615	285704	RGMB	repulsive guidance molecule family member b;gbkey=Gene;gene=RGMB;gene_biotype=protein_coding
gene42318	55135	WRAP53	WD repeat containing antisense to TP53;gbkey=Gene;gene=WRAP53;gene_biotype=protein_coding
gene36991	10175	CNIH1	cornichon family AMPA receptor auxiliary protein 1;gbkey=Gene;gene=CNIH1;gene_biotype=protein_coding
gene27689	220930	ZEB1-AS1	ZEB1 antisense RNA 1;gbkey=Gene;gene=ZEB1-AS1
gene45852	374879	ZNF699	zinc finger protein 699;gbkey=Gene;gene=ZNF699;gene_biotype=protein_coding
gene46961	284338	PRR19	proline rich 19;gbkey=Gene;gene=PRR19
gene51024	27349	MCAT	malonyl-CoA-acyl carrier protein transacylase;gbkey=Gene;gene=MCAT;gene_biotype=protein_coding
gene28643	118924	FRA10AC1	FRA10A associated CGG repeat 1;gbkey=Gene;gene=FRA10AC1;gene_biotype=protein_coding
gene2707	27246	RNF115	ring finger protein 115;gbkey=Gene;gene=RNF115;gene_biotype=protein_coding
gene47197	29997	GLTSCR2	glioma tumor suppressor candidate region gene 2;gbkey=Gene;gene=GLTSCR2;gene_biotype=protein_coding
gene46389	148206	ZNF714	zinc finger protein 714;gbkey=Gene;gene=ZNF714
gene11650	347673	EIF2S2P2	eukaryotic translation initiation factor 2 subunit 2 beta pseudogene 2;gbkey=Gene;gene=EIF2S2P2;gene_biotype=pseudogene;
gene50958	5372	PMM1	phosphomannomutase 1;gbkey=Gene;gene=PMM1;gene_biotype=protein_coding
gene29069	63877	FAM204A	family with sequence similarity 204 member A;gbkey=Gene;gene=FAM204A;gene_biotype=protein_coding
gene29078	729666	LDHAP5	lactate dehydrogenase A pseudogene 5;gbkey=Gene;gene=LDHAP5;gene_biotype=pseudogene;gene_synonym=LDHAL5
gene23308	55756	INTS9	integrator complex subunit 9;gbkey=Gene;gene=INTS9;gene_biotype=protein_coding
gene46960	5050	PAFAH1B3	platelet activating factor acetylhydrolase 1b catalytic subunit 3;gbkey=Gene;gene=PAFAH1B3;gene_biotype=protein_coding
gene34173	6996	TDG	thymine DNA glycosylase;gbkey=Gene;gene=TDG;gene_biotype=protein_coding
gene7396	100422338	LOC100422338	GTPase activating protein (SH3 domain) binding protein 1 pseudogene;gbkey=Gene;gene=LOC100422338;gene_biotype=pseudogene
gene30737	102288414	C11orf98	chromosome 11 open reading frame 98;gbkey=Gene;gene=C11orf98;gene_biotype=protein_coding
gene42800	90410	IFT20	intraflagellar transport 20;gbkey=Gene;gene=IFT20
gene9726	51517	NCKIPSD	NCK interacting protein with SH3 domain;gbkey=Gene;gene=NCKIPSD;gene_biotype=protein_coding
gene31310	79053	ALG8	ALG8%2C alpha-1%2C3-glucosyltransferase;gbkey=Gene;gene=ALG8;gene_biotype=protein_coding
gene5143	55256	ADI1	acireductone dioxygenase 1;gbkey=Gene;gene=ADI1;gene_biotype=protein_coding
gene36850	55015	PRPF39	pre-mRNA processing factor 39;gbkey=Gene;gene=PRPF39
gene23508	3551	IKBKB	inhibitor of nuclear factor kappa B kinase subunit beta;gbkey=Gene;gene=IKBKB;gene_biotype=protein_coding
gene6727	26505	CNNM3	cyclin and CBS domain divalent metal cation transport mediator 3;gbkey=Gene;gene=CNNM3;gene_biotype=protein_coding
gene38902	4236	MFAP1	microfibrillar associated protein 1;gbkey=Gene;gene=MFAP1
gene38822	3706	ITPKA	inositol-trisphosphate 3-kinase A;gbkey=Gene;gene=ITPKA;gene_biotype=protein_coding
gene19649	646104	RPL32P16	ribosomal protein L32 pseudogene 16;gbkey=Gene;gene=RPL32P16;gene_biotype=pseudogene;gene_synonym=RPL32_7_768
gene25985	3190	HNRNPK	heterogeneous nuclear ribonucleoprotein K;gbkey=Gene;gene=HNRNPK;gene_biotype=protein_coding
gene28295	310	ANXA7	annexin A7;gbkey=Gene;gene=ANXA7;gene_biotype=protein_coding
gene21654	5118	PCOLCE	procollagen C-endopeptidase enhancer;gbkey=Gene;gene=PCOLCE;gene_biotype=protein_coding
gene40006	140460	ASB7	ankyrin repeat and SOCS box containing 7;gbkey=Gene;gene=ASB7
gene50800	7263	TST	thiosulfate sulfurtransferase;gbkey=Gene;gene=TST;gene_biotype=protein_coding
gene33296	400036	LOC400036	DEAD-box helicase 23 pseudogene;gbkey=Gene;gene=LOC400036;gene_biotype=pseudogene
gene41334	84166	NLRC5	NLR family CARD domain containing 5;gbkey=Gene;gene=NLRC5;gene_biotype=protein_coding
gene50191	6576	SLC25A1	solute carrier family 25 member 1;gbkey=Gene;gene=SLC25A1;gene_biotype=protein_coding
gene49657	9875	URB1	URB1 ribosome biogenesis 1 homolog (S. cerevisiae);gbkey=Gene;gene=URB1;gene_biotype=protein_coding
gene2896	80222	TARS2	threonyl-tRNA synthetase 2%2C mitochondrial (putative);gbkey=Gene;gene=TARS2;gene_biotype=protein_coding
gene46287	5976	UPF1	UPF1%2C RNA helicase and ATPase;gbkey=Gene;gene=UPF1;gene_biotype=protein_coding
gene48016	64773	PCED1A	PC-esterase domain containing 1A;gbkey=Gene;gene=PCED1A;gene_biotype=protein_coding
gene5598	6683	SPAST	spastin;gbkey=Gene;gene=SPAST;gene_biotype=protein_coding
gene11884	200933	FBXO45	F-box protein 45;gbkey=Gene;gene=FBXO45;gene_biotype=protein_coding
gene9086	152302	CIDECP	cell death-inducing DFFA-like effector c pseudogene;gbkey=Gene;gene=CIDECP;gene_biotype=misc_RNA;gene_synonym=CICE
gene26858	140459	ASB6	ankyrin repeat and SOCS box containing 6;gbkey=Gene;gene=ASB6
gene23214	51312	SLC25A37	solute carrier family 25 member 37;gbkey=Gene;gene=SLC25A37;gene_biotype=protein_coding
gene13819	11157	LSM6	LSM6 homolog%2C U6 small nuclear RNA and mRNA degradation associated;gbkey=Gene;gene=LSM6;gene_biotype=protein_coding
gene27424	79723	SUV39H2	suppressor of variegation 3-9 homolog 2;gbkey=Gene;gene=SUV39H2;gene_biotype=protein_coding
gene43686	55316	RSAD1	radical S-adenosyl methionine domain containing 1;gbkey=Gene;gene=RSAD1
gene41562	7014	TERF2	telomeric repeat binding factor 2;gbkey=Gene;gene=TERF2;gene_biotype=protein_coding
gene1461	84950	PRPF38A	pre-mRNA processing factor 38A;gbkey=Gene;gene=PRPF38A;gene_biotype=protein_coding
gene3224	3068	HDGF	hepatoma-derived growth factor;gbkey=Gene;gene=HDGF;gene_biotype=protein_coding
gene26320	100526694	MSANTD3-TMEFF1	MSANTD3-TMEFF1 readthrough;gbkey=Gene;gene=MSANTD3-TMEFF1;gene_biotype=protein_coding
gene5900	27248	ERLEC1	endoplasmic reticulum lectin 1;gbkey=Gene;gene=ERLEC1;gene_biotype=protein_coding
gene46315	374887	YJEFN3	YjeF N-terminal domain containing 3;gbkey=Gene;gene=YJEFN3
gene25281	573	BAG1	BCL2 associated athanogene 1;gbkey=Gene;gene=BAG1;gene_biotype=protein_coding
gene33880	29080	CCDC59	coiled-coil domain containing 59;gbkey=Gene;gene=CCDC59;gene_biotype=protein_coding
gene11633	1181	CLCN2	chloride voltage-gated channel 2;gbkey=Gene;gene=CLCN2;gene_biotype=protein_coding
gene2932	56882	CDC42SE1	CDC42 small effector 1;gbkey=Gene;gene=CDC42SE1;gene_biotype=protein_coding
gene52848	4068	SH2D1A	SH2 domain containing 1A;gbkey=Gene;gene=SH2D1A;gene_biotype=protein_coding
gene3573	9095	TBX19	T-box 19;gbkey=Gene;gene=TBX19;gene_biotype=protein_coding
gene17255	101928433	LOC101928433	uncharacterized LOC101928433;gbkey=Gene;gene=LOC101928433
gene6724	26504	CNNM4	cyclin and CBS domain divalent metal cation transport mediator 4;gbkey=Gene;gene=CNNM4;gene_biotype=protein_coding
gene47734	84446	BRSK1	BR serine/threonine kinase 1;gbkey=Gene;gene=BRSK1;gene_biotype=protein_coding
gene13403	54433	GAR1	GAR1 ribonucleoprotein;gbkey=Gene;gene=GAR1;gene_biotype=protein_coding
gene27128	26012	NSMF	NMDA receptor synaptonuclear signaling and neuronal migration factor;gbkey=Gene;gene=NSMF;gene_biotype=protein_coding
gene15366	29958	DMGDH	dimethylglycine dehydrogenase;gbkey=Gene;gene=DMGDH;gene_biotype=protein_coding
gene42153	124936	CYB5D2	cytochrome b5 domain containing 2;gbkey=Gene;gene=CYB5D2
gene45112	100128991	RSL24D1P9	ribosomal L24 domain containing 1 pseudogene 9;gbkey=Gene;gene=RSL24D1P9;gene_biotype=pseudogene
gene20264	221830	TWISTNB	TWIST neighbor;gbkey=Gene;gene=TWISTNB
gene42039	55178	MRM3	mitochondrial rRNA methyltransferase 3;gbkey=Gene;gene=MRM3;gene_biotype=protein_coding
gene49747	9980	DOPEY2	dopey family member 2;gbkey=Gene;gene=DOPEY2;gene_biotype=protein_coding
gene18298	5190	PEX6	peroxisomal biogenesis factor 6;gbkey=Gene;gene=PEX6;gene_biotype=protein_coding
gene33049	5756	TWF1	twinfilin actin binding protein 1;gbkey=Gene;gene=TWF1;gene_biotype=protein_coding
gene47183	255783	INAFM1	InaF motif containing 1;gbkey=Gene;gene=INAFM1;gene_biotype=protein_coding
gene2320	3749	KCNC4	potassium voltage-gated channel subfamily C member 4;gbkey=Gene;gene=KCNC4;gene_biotype=protein_coding
gene34110	55681	SCYL2	SCY1 like pseudokinase 2;gbkey=Gene;gene=SCYL2;gene_biotype=protein_coding
gene41260	64400	AKTIP	AKT interacting protein;gbkey=Gene;gene=AKTIP;gene_biotype=protein_coding
gene26831	51490	SPOUT1	SPOUT domain containing methyltransferase 1;gbkey=Gene;gene=SPOUT1;gene_biotype=protein_coding
gene40344	1773	DNASE1	deoxyribonuclease 1;gbkey=Gene;gene=DNASE1;gene_biotype=protein_coding
gene10840	56941	HMCES	5-hydroxymethylcytosine (hmC) binding%2C ES cell-specific;gbkey=Gene;gene=HMCES;gene_biotype=protein_coding
gene25440	100506710	EBLN3P	endogenous Bornavirus-like nucleoprotein 3%2C pseudogene;gbkey=Gene;gene=EBLN3P;gene_biotype=misc_RNA;gene_synonym=EBLN3
gene27376	55176	SEC61A2	Sec61 translocon alpha 2 subunit;gbkey=Gene;gene=SEC61A2
gene40204	2671	GFER	growth factor%2C augmenter of liver regeneration;gbkey=Gene;gene=GFER;gene_biotype=protein_coding
gene35033	255967	PAN3	PAN3 poly(A) specific ribonuclease subunit;gbkey=Gene;gene=PAN3
gene11415	55892	MYNN	myoneurin;gbkey=Gene;gene=MYNN;gene_biotype=protein_coding
gene43818	55181	SMG8	SMG8%2C nonsense mediated mRNA decay factor;gbkey=Gene;gene=SMG8;gene_biotype=protein_coding
gene20686	10652	YKT6	YKT6 v-SNARE homolog (S. cerevisiae);gbkey=Gene;gene=YKT6
gene19025	55084	SOBP	sine oculis binding protein homolog;gbkey=Gene;gene=SOBP;gene_biotype=protein_coding
gene18093	221491	C6orf1	chromosome 6 open reading frame 1;gbkey=Gene;gene=C6orf1;gene_biotype=protein_coding
gene52613	644563	LOC644563	general transcription factor IIIC subunit 6 pseudogene;gbkey=Gene;gene=LOC644563;gene_biotype=pseudogene
gene52984	8933	FAM127A	family with sequence similarity 127 member A;gbkey=Gene;gene=FAM127A;gene_biotype=protein_coding
gene37898	107984659	LOC107984659	Gene;gene=LOC107984659
gene13344	79807	GSTCD	glutathione S-transferase C-terminal domain containing;gbkey=Gene;gene=GSTCD
gene40416	5373	PMM2	phosphomannomutase 2;gbkey=Gene;gene=PMM2;gene_biotype=protein_coding
gene41836	1327	COX4I1	cytochrome c oxidase subunit 4I1;gbkey=Gene;gene=COX4I1;gene_biotype=protein_coding
gene28730	118812	MORN4	MORN repeat containing 4;gbkey=Gene;gene=MORN4;gene_biotype=protein_coding
gene50864	56993	TOMM22	translocase of outer mitochondrial membrane 22;gbkey=Gene;gene=TOMM22;gene_biotype=protein_coding
gene3138	200185	KRTCAP2	keratinocyte associated protein 2;gbkey=Gene;gene=KRTCAP2;gene_biotype=protein_coding
gene10382	57337	SENP7	SUMO1/sentrin specific peptidase 7;gbkey=Gene;gene=SENP7
gene26804	26995	TRUB2	TruB pseudouridine synthase family member 2;gbkey=Gene;gene=TRUB2;gene_biotype=protein_coding
gene34552	27198	HCAR1	hydroxycarboxylic acid receptor 1;gbkey=Gene;gene=HCAR1;gene_biotype=protein_coding
gene16893	57472	CNOT6	CCR4-NOT transcription complex subunit 6;gbkey=Gene;gene=CNOT6;gene_biotype=protein_coding
gene2346	1117	CHI3L2	chitinase 3 like 2;gbkey=Gene;gene=CHI3L2;gene_biotype=protein_coding
gene25919	107987082	LOC107987082	Gene;gene=LOC107987082;gene_biotype=pseudogene
gene1308	126661	CCDC163	coiled-coil domain containing 163;gbkey=Gene;gene=CCDC163;gene_biotype=misc_RNA;gene_synonym=C1orf231,CCDC163P
gene36842	100132537	DOCK11P1	dedicator of cytokinesis 11 pseudogene 1;gbkey=Gene;gene=DOCK11P1;gene_biotype=pseudogene
gene11594	107986160	LOC107986160	Gene;gene=LOC107986160
gene36503	55147	RBM23	RNA binding motif protein 23;gbkey=Gene;gene=RBM23;gene_biotype=protein_coding
gene39822	10239	AP3S2	adaptor related protein complex 3 sigma 2 subunit;gbkey=Gene;gene=AP3S2;gene_biotype=protein_coding
gene18853	8732	RNGTT	RNA guanylyltransferase and 5'-phosphatase;gbkey=Gene;gene=RNGTT;gene_biotype=protein_coding
gene4363	28982	FLVCR1	feline leukemia virus subgroup C cellular receptor 1;gbkey=Gene;gene=FLVCR1;gene_biotype=protein_coding
gene44857	390844	ARIH2P1	ariadne RBR E3 ubiquitin protein ligase 2 pseudogene 1;gbkey=Gene;gene=ARIH2P1;gene_biotype=pseudogene;gene_synonym=ARIH2P
gene945	81629	TSSK3	testis specific serine kinase 3;gbkey=Gene;gene=TSSK3;gene_biotype=protein_coding
gene49916	8566	PDXK	pyridoxal (pyridoxine%2C vitamin B6) kinase;gbkey=Gene;gene=PDXK;gene_biotype=protein_coding
gene37173	100529261	CHURC1-FNTB	CHURC1-FNTB readthrough;gbkey=Gene;gene=CHURC1-FNTB
gene6396	100190800	LDHAP7	lactate dehydrogenase A pseudogene 7;gbkey=Gene;gene=LDHAP7;gene_biotype=pseudogene;gene_synonym=LDHAL7
gene43012	100420061	LOC100420061	adenylosuccinate synthase pseudogene;gbkey=Gene;gene=LOC100420061;gene_biotype=pseudogene
gene29403	66005	CHID1	chitinase domain containing 1;gbkey=Gene;gene=CHID1;gene_biotype=protein_coding
gene53138	100419906	LOC100419906	ankyrin repeat domain 11 pseudogene;gbkey=Gene;gene=LOC100419906;gene_biotype=pseudogene
gene18069	578	BAK1	BCL2 antagonist/killer 1;gbkey=Gene;gene=BAK1;gene_biotype=protein_coding
gene21749	27000	DNAJC2	DnaJ heat shock protein family (Hsp40) member C2;gbkey=Gene;gene=DNAJC2;gene_biotype=protein_coding
gene48858	63916	ELMO2	engulfment and cell motility 2;gbkey=Gene;gene=ELMO2;gene_biotype=protein_coding
gene790	55650	PIGV	phosphatidylinositol glycan anchor biosynthesis class V;gbkey=Gene;gene=PIGV;gene_biotype=protein_coding
gene26762	7633	ZNF79	zinc finger protein 79;gbkey=Gene;gene=ZNF79;gene_biotype=protein_coding
gene34457	5564	PRKAB1	protein kinase AMP-activated non-catalytic subunit beta 1;gbkey=Gene;gene=PRKAB1;gene_biotype=protein_coding
gene8866	26146	TRAF3IP1	TRAF3 interacting protein 1;gbkey=Gene;gene=TRAF3IP1;gene_biotype=protein_coding
gene41806	57707	TLDC1	TBC/LysM-associated domain containing 1;gbkey=Gene;gene=TLDC1;gene_biotype=protein_coding
gene19008	55278	QRSL1	glutaminyl-tRNA synthase (glutamine-hydrolyzing)-like 1;gbkey=Gene;gene=QRSL1;gene_biotype=protein_coding
gene9803	11334	TUSC2	tumor suppressor candidate 2;gbkey=Gene;gene=TUSC2;gene_biotype=protein_coding
gene49296	102724428	LOC102724428	serine/threonine-protein kinase SIK1;gbkey=Gene;gene=LOC102724428
gene24311	107986960	LOC107986960	Gene;gene=LOC107986960;gene_biotype=pseudogene
gene14742	54545	MTMR12	myotubularin related protein 12;gbkey=Gene;gene=MTMR12;gene_biotype=protein_coding
gene23491	84296	GINS4	GINS complex subunit 4;gbkey=Gene;gene=GINS4;gene_biotype=protein_coding
gene39304	4091	SMAD6	SMAD family member 6;gbkey=Gene;gene=SMAD6;gene_biotype=protein_coding
gene29809	55031	USP47	ubiquitin specific peptidase 47;gbkey=Gene;gene=USP47;gene_biotype=protein_coding
gene40225	283871	PGP	phosphoglycolate phosphatase;gbkey=Gene;gene=PGP;gene_biotype=protein_coding
gene1446	112970	KTI12	KTI12 chromatin associated homolog;gbkey=Gene;gene=KTI12;gene_biotype=protein_coding
gene28811	27343	POLL	DNA polymerase lambda;gbkey=Gene;gene=POLL;gene_biotype=protein_coding
gene46957	2931	GSK3A	glycogen synthase kinase 3 alpha;gbkey=Gene;gene=GSK3A
gene36901	23588	KLHDC2	kelch domain containing 2;gbkey=Gene;gene=KLHDC2;gene_biotype=protein_coding
gene53203	83692	CD99L2	CD99 molecule like 2;gbkey=Gene;gene=CD99L2;gene_biotype=protein_coding
gene26002	23287	AGTPBP1	ATP/GTP binding protein 1;gbkey=Gene;gene=AGTPBP1;gene_biotype=protein_coding
gene21447	84060	RBM48	RNA binding motif protein 48;gbkey=Gene;gene=RBM48;gene_biotype=protein_coding
gene39038	23312	DMXL2	Dmx like 2;gbkey=Gene;gene=DMXL2;gene_biotype=protein_coding
gene23682	5324	PLAG1	PLAG1 zinc finger;gbkey=Gene;gene=PLAG1;gene_biotype=protein_coding
gene18237	221443	OARD1	O-acyl-ADP-ribose deacylase 1;gbkey=Gene;gene=OARD1;gene_biotype=protein_coding
gene11559	8087	FXR1	FMR1 autosomal homolog 1;gbkey=Gene;gene=FXR1;gene_biotype=protein_coding
gene22184	105375523	LOC105375523	Gene;gene=LOC105375523
gene40017	22856	CHSY1	chondroitin sulfate synthase 1;gbkey=Gene;gene=CHSY1;gene_biotype=protein_coding
gene37207	64398	MPP5	membrane palmitoylated protein 5;gbkey=Gene;gene=MPP5;gene_biotype=protein_coding
gene45651	51548	SIRT6	sirtuin 6;gbkey=Gene;gene=SIRT6;gene_biotype=protein_coding
gene228	79707	NOL9	nucleolar protein 9;gbkey=Gene;gene=NOL9;gene_biotype=protein_coding
gene16140	202052	DNAJC18	DnaJ heat shock protein family (Hsp40) member C18;gbkey=Gene;gene=DNAJC18
gene21106	285908	LINC00174	long intergenic non-protein coding RNA 174;gbkey=Gene;gene=LINC00174;gene_biotype=lncRNA
gene31694	4863	NPAT	nuclear protein%2C coactivator of histone transcription;gbkey=Gene;gene=NPAT;gene_biotype=protein_coding
gene52902	51634	RBMX2	RNA binding motif protein%2C X-linked 2;gbkey=Gene;gene=RBMX2;gene_biotype=protein_coding
gene19988	54919	DNAAF5	dynein axonemal assembly factor 5;gbkey=Gene;gene=DNAAF5;gene_biotype=protein_coding
gene21293	107161144	DTX2P1	DTX2 pseudogene 1;gbkey=Gene;gene=DTX2P1;gene_biotype=pseudogene
gene38914	80208	SPG11	spastic paraplegia 11 (autosomal recessive);gbkey=Gene;gene=SPG11;gene_biotype=protein_coding
gene23460	8754	ADAM9	ADAM metallopeptidase domain 9;gbkey=Gene;gene=ADAM9;gene_biotype=protein_coding
gene10090	9039	UBA3	ubiquitin like modifier activating enzyme 3;gbkey=Gene;gene=UBA3;gene_biotype=protein_coding
gene24877	80778	ZNF34	zinc finger protein 34;gbkey=Gene;gene=ZNF34;gene_biotype=protein_coding
gene9901	51460	SFMBT1	Scm-like with four mbt domains 1;gbkey=Gene;gene=SFMBT1;gene_biotype=protein_coding
gene23744	282694	NASPP1	nuclear autoantigenic sperm protein pseudogene 1;gbkey=Gene;gene=NASPP1;gene_biotype=pseudogene
gene43695	91369	ANKRD40	ankyrin repeat domain 40;gbkey=Gene;gene=ANKRD40
gene14440	64979	MRPL36	mitochondrial ribosomal protein L36;gbkey=Gene;gene=MRPL36;gene_biotype=protein_coding
gene18181	9025	RNF8	ring finger protein 8;gbkey=Gene;gene=RNF8;gene_biotype=protein_coding
gene28009	414189	AGAP6	ArfGAP with GTPase domain%2C ankyrin repeat and PH domain 6;gbkey=Gene;gene=AGAP6;gene_biotype=protein_coding
gene45624	51343	FZR1	fizzy/cell division cycle 20 related 1;gbkey=Gene;gene=FZR1;gene_biotype=protein_coding
gene20667	442673	TUBG1P	tubulin gamma 1 pseudogene;gbkey=Gene;gene=TUBG1P;gene_biotype=pseudogene
gene8267	55759	WDR12	WD repeat domain 12;gbkey=Gene;gene=WDR12;gene_biotype=protein_coding
gene29792	58486	ZBED5	zinc finger BED-type containing 5;gbkey=Gene;gene=ZBED5;gene_biotype=protein_coding
gene14057	11275	KLHL2	kelch like family member 2;gbkey=Gene;gene=KLHL2;gene_biotype=protein_coding
gene20228	317727	LOC317727	ataxin 2 like pseudogene;gbkey=Gene;gene=LOC317727;gene_biotype=pseudogene
gene39043	29766	TMOD3	tropomodulin 3;gbkey=Gene;gene=TMOD3;gene_biotype=protein_coding
gene31937	79102	RNF26	ring finger protein 26;gbkey=Gene;gene=RNF26
gene43371	28958	COA3	cytochrome c oxidase assembly factor 3;gbkey=Gene;gene=COA3;gene_biotype=protein_coding
gene23926	54968	TMEM70	transmembrane protein 70;gbkey=Gene;gene=TMEM70;gene_biotype=protein_coding
gene18990	5550	PREP	prolyl endopeptidase;gbkey=Gene;gene=PREP;gene_biotype=protein_coding
gene40209	9351	SLC9A3R2	SLC9A3 regulator 2;gbkey=Gene;gene=SLC9A3R2;gene_biotype=protein_coding
gene6200	113419	TEX261	testis expressed 261;gbkey=Gene;gene=TEX261;gene_biotype=protein_coding
gene455	842	CASP9	caspase 9;gbkey=Gene;gene=CASP9;gene_biotype=protein_coding
gene17390	10475	TRIM38	tripartite motif containing 38;gbkey=Gene;gene=TRIM38;gene_biotype=protein_coding
gene30735	80789	INTS5	integrator complex subunit 5;gbkey=Gene;gene=INTS5;gene_biotype=protein_coding
gene43783	54903	MKS1	Meckel syndrome%2C type 1;gbkey=Gene;gene=MKS1;gene_biotype=protein_coding
gene27772	646360	TMEM161BP1	transmembrane protein 161B pseudogene 1;gbkey=Gene;gene=TMEM161BP1;gene_biotype=pseudogene
gene1306	114034	TOE1	target of EGR1%2C member 1 (nuclear);gbkey=Gene;gene=TOE1;gene_biotype=protein_coding
gene7156	254128	NIFK-AS1	NIFK antisense RNA 1;gbkey=Gene;gene=NIFK-AS1
gene21096	84214	LOC84214	Gene;gene=LOC84214
gene20339	51678	MPP6	membrane palmitoylated protein 6;gbkey=Gene;gene=MPP6;gene_biotype=protein_coding
gene43641	22834	ZNF652	zinc finger protein 652;gbkey=Gene;gene=ZNF652
gene22115	100506881	MKLN1-AS	MKLN1 antisense RNA;gbkey=Gene;gene=MKLN1-AS;gene_biotype=lncRNA
gene22572	285971	ZNF775	zinc finger protein 775;gbkey=Gene;gene=ZNF775
gene50149	11274	USP18	ubiquitin specific peptidase 18;gbkey=Gene;gene=USP18;gene_biotype=protein_coding
gene9612	51304	ZDHHC3	zinc finger DHHC-type containing 3;gbkey=Gene;gene=ZDHHC3;gene_biotype=protein_coding
gene42183	5338	PLD2	phospholipase D2;gbkey=Gene;gene=PLD2
gene34773	7637	ZNF84	zinc finger protein 84;gbkey=Gene;gene=ZNF84;gene_biotype=protein_coding
gene567	100506730	LOC100506730	uncharacterized LOC100506730;gbkey=Gene;gene=LOC100506730
gene26133	55035	NOL8	nucleolar protein 8;gbkey=Gene;gene=NOL8;gene_biotype=protein_coding
gene13107	27235	COQ2	coenzyme Q2%2C polyprenyltransferase;gbkey=Gene;gene=COQ2;gene_biotype=protein_coding
gene50202	7353	UFD1L	ubiquitin fusion degradation 1 like (yeast);gbkey=Gene;gene=UFD1L;gene_biotype=protein_coding
gene39484	192683	SCAMP5	secretory carrier membrane protein 5;gbkey=Gene;gene=SCAMP5
gene51723	392454	PCNAP3	proliferating cell nuclear antigen pseudogene 3;gbkey=Gene;gene=PCNAP3;gene_biotype=pseudogene
gene11626	10195	ALG3	ALG3%2C alpha-1%2C3- mannosyltransferase;gbkey=Gene;gene=ALG3;gene_biotype=protein_coding
gene37376	4053	LTBP2	latent transforming growth factor beta binding protein 2;gbkey=Gene;gene=LTBP2;gene_biotype=protein_coding
gene34548	9735	KNTC1	kinetochore associated 1;gbkey=Gene;gene=KNTC1;gene_biotype=protein_coding
gene16689	57222	ERGIC1	endoplasmic reticulum-golgi intermediate compartment 1;gbkey=Gene;gene=ERGIC1;gene_biotype=protein_coding
gene42274	11337	GABARAP	GABA type A receptor-associated protein;gbkey=Gene;gene=GABARAP;gene_biotype=protein_coding
gene3540	387597	ILDR2	immunoglobulin like domain containing receptor 2;gbkey=Gene;gene=ILDR2;gene_biotype=protein_coding
gene39601	390617	LOC390617	transcription factor Dp-1 pseudogene;gbkey=Gene;gene=LOC390617;gene_biotype=pseudogene
gene29803	283106	CSNK2A3	casein kinase 2 alpha 3;gbkey=Gene;gene=CSNK2A3;gene_biotype=protein_coding
gene23799	107986950	LOC107986950	Gene;gene=LOC107986950
gene46682	55957	LIN37	lin-37 DREAM MuvB core complex component;gbkey=Gene;gene=LIN37;gene_biotype=protein_coding
gene284	9563	H6PD	hexose-6-phosphate dehydrogenase/glucose 1-dehydrogenase;gbkey=Gene;gene=H6PD;gene_biotype=protein_coding
gene27707	80314	EPC1	enhancer of polycomb homolog 1;gbkey=Gene;gene=EPC1;gene_biotype=protein_coding
gene48677	128439	SNHG11	small nucleolar RNA host gene 11;gbkey=Gene;gene=SNHG11;gene_biotype=lncRNA
gene34458	11113	CIT	citron rho-interacting serine/threonine kinase;gbkey=Gene;gene=CIT;gene_biotype=protein_coding
gene24869	9684	LRRC14	leucine rich repeat containing 14;gbkey=Gene;gene=LRRC14;gene_biotype=protein_coding
gene4510	441124	GTF2IP20	general transcription factor IIi pseudogene 20;gbkey=Gene;gene=GTF2IP20;gene_biotype=misc_RNA
gene34243	11153	FICD	FIC domain containing;gbkey=Gene;gene=FICD;gene_biotype=protein_coding
gene2401	9860	LRIG2	leucine rich repeats and immunoglobulin like domains 2;gbkey=Gene;gene=LRIG2;gene_biotype=protein_coding
gene7622	57471	ERMN	ermin;gbkey=Gene;gene=ERMN;gene_biotype=protein_coding
gene41348	57019	CIAPIN1	cytokine induced apoptosis inhibitor 1;gbkey=Gene;gene=CIAPIN1;gene_biotype=protein_coding
gene36968	57544	TXNDC16	thioredoxin domain containing 16;gbkey=Gene;gene=TXNDC16;gene_biotype=protein_coding
gene14426	7015	TERT	telomerase reverse transcriptase;gbkey=Gene;gene=TERT;gene_biotype=protein_coding
gene26810	81605	URM1	ubiquitin related modifier 1;gbkey=Gene;gene=URM1;gene_biotype=protein_coding
gene19099	112495	GTF3C6	general transcription factor IIIC subunit 6;gbkey=Gene;gene=GTF3C6;gene_biotype=protein_coding
gene16311	51520	LARS	leucyl-tRNA synthetase;gbkey=Gene;gene=LARS;gene_biotype=protein_coding
gene42954	5717	PSMD11	proteasome 26S subunit%2C non-ATPase 11;gbkey=Gene;gene=PSMD11;gene_biotype=protein_coding
gene38819	51103	NDUFAF1	NADH:ubiquinone oxidoreductase complex assembly factor 1;gbkey=Gene;gene=NDUFAF1;gene_biotype=protein_coding
gene14392	10016	PDCD6	programmed cell death 6;gbkey=Gene;gene=PDCD6;gene_biotype=protein_coding
gene47121	1762	DMWD	dystrophia myotonica%2C WD repeat containing;gbkey=Gene;gene=DMWD;gene_biotype=protein_coding
gene20043	221927	BRAT1	BRCA1 associated ATM activator 1;gbkey=Gene;gene=BRAT1;gene_biotype=protein_coding
gene6815	55571	CNOT11	CCR4-NOT transcription complex subunit 11;gbkey=Gene;gene=CNOT11;gene_biotype=protein_coding
gene2051	388650	FAM69A	family with sequence similarity 69 member A;gbkey=Gene;gene=FAM69A
gene51449	5256	PHKA2	phosphorylase kinase regulatory subunit alpha 2;gbkey=Gene;gene=PHKA2;gene_biotype=protein_coding
gene48772	79183	TTPAL	alpha tocopherol transfer protein like;gbkey=Gene;gene=TTPAL;gene_biotype=protein_coding
gene9231	6304	SATB1	SATB homeobox 1;gbkey=Gene;gene=SATB1
gene26786	30815	ST6GALNAC6	ST6 N-acetylgalactosaminide alpha-2%2C6-sialyltransferase 6;gbkey=Gene;gene=ST6GALNAC6;gene_biotype=protein_coding
gene23984	28957	MRPS28	mitochondrial ribosomal protein S28;gbkey=Gene;gene=MRPS28;gene_biotype=protein_coding
gene16785	27166	PRELID1	PRELI domain containing 1;gbkey=Gene;gene=PRELID1;gene_biotype=protein_coding
gene35423	26512	INTS6	integrator complex subunit 6;gbkey=Gene;gene=INTS6;gene_biotype=protein_coding
gene2946	57592	ZNF687	zinc finger protein 687;gbkey=Gene;gene=ZNF687;gene_biotype=protein_coding
gene52373	441505	STIP1P3	stress induced phosphoprotein 1 pseudogene 3;gbkey=Gene;gene=STIP1P3;gene_biotype=pseudogene
gene34985	6049	RNF6	ring finger protein 6;gbkey=Gene;gene=RNF6
gene19753	202459	OSTCP1	oligosaccharyltransferase complex subunit pseudogene 1;gbkey=Gene;gene=OSTCP1;gene_biotype=misc_RNA;
gene1370	6491	STIL	SCL/TAL1 interrupting locus;gbkey=Gene;gene=STIL;gene_biotype=protein_coding
gene40947	6810	STX4	syntaxin 4;gbkey=Gene;gene=STX4;gene_biotype=protein_coding
gene12138	60312	AFAP1	actin filament associated protein 1;gbkey=Gene;gene=AFAP1;gene_biotype=protein_coding
gene15783	9140	ATG12	autophagy related 12;gbkey=Gene;gene=ATG12;gene_biotype=protein_coding
gene1301	100874386	OSTCP5	oligosaccharyltransferase complex subunit pseudogene 5;gbkey=Gene;gene=OSTCP5;gene_biotype=pseudogene
gene40990	10308	ZNF267	zinc finger protein 267;gbkey=Gene;gene=ZNF267;gene_biotype=protein_coding
gene25111	55667	DENND4C	DENN domain containing 4C;gbkey=Gene;gene=DENND4C;gene_biotype=protein_coding
gene28528	84896	ATAD1	ATPase family%2C AAA domain containing 1;gbkey=Gene;gene=ATAD1;gene_biotype=protein_coding
gene30115	847	CAT	catalase;gbkey=Gene;gene=CAT
gene29942	54503	ZDHHC13	zinc finger DHHC-type containing 13;gbkey=Gene;gene=ZDHHC13;gene_biotype=protein_coding
gene11072	100270854	RPL8P3	ribosomal protein L8 pseudogene 3;gbkey=Gene;gene=RPL8P3;gene_biotype=pseudogene;gene_synonym=RPL8_1_413
gene28284	5033	P4HA1	prolyl 4-hydroxylase subunit alpha 1;gbkey=Gene;gene=P4HA1;gene_biotype=protein_coding
gene11554	647253	LOC647253	ring finger protein 13 pseudogene;gbkey=Gene;gene=LOC647253;gene_biotype=pseudogene
gene39349	145694	LOC145694	uncharacterized LOC145694;gbkey=Gene;gene=LOC145694
gene26916	64794	DDX31	DEAD-box helicase 31;gbkey=Gene;gene=DDX31;gene_biotype=protein_coding
gene47012	79177	ZNF576	zinc finger protein 576;gbkey=Gene;gene=ZNF576
gene52724	642812	API5P1	apoptosis inhibitor 5 pseudogene 1;gbkey=Gene;gene=API5P1;gene_biotype=pseudogene;gene_synonym=API5L1
gene29075	143384	CACUL1	CDK2 associated cullin domain 1;gbkey=Gene;gene=CACUL1;gene_biotype=protein_coding
gene28793	84445	LZTS2	leucine zipper tumor suppressor 2;gbkey=Gene;gene=LZTS2;gene_biotype=protein_coding
gene1458	200014	CC2D1B	coiled-coil and C2 domain containing 1B;gbkey=Gene;gene=CC2D1B
gene41675	197259	MLKL	mixed lineage kinase domain like pseudokinase;gbkey=Gene;gene=MLKL;gene_biotype=protein_coding
gene40907	197407	ZNF48	zinc finger protein 48;gbkey=Gene;gene=ZNF48;gene_biotype=protein_coding
gene48652	10904	BLCAP	bladder cancer associated protein;gbkey=Gene;gene=BLCAP;gene_biotype=protein_coding
gene37066	26520	TIMM9	translocase of inner mitochondrial membrane 9;gbkey=Gene;gene=TIMM9;gene_biotype=protein_coding
gene52466	1478	CSTF2	cleavage stimulation factor subunit 2;gbkey=Gene;gene=CSTF2;gene_biotype=protein_coding
gene53331	8273	SLC10A3	solute carrier family 10 member 3;gbkey=Gene;gene=SLC10A3;gene_biotype=protein_coding
gene40935	9274	BCL7C	BCL tumor suppressor 7C;gbkey=Gene;gene=BCL7C
gene40720	124454	EARS2	glutamyl-tRNA synthetase 2%2C mitochondrial;gbkey=Gene;gene=EARS2;gene_biotype=protein_coding
gene41349	57017	COQ9	coenzyme Q9;gbkey=Gene;gene=COQ9;gene_biotype=protein_coding
gene26109	4783	NFIL3	nuclear factor%2C interleukin 3 regulated;gbkey=Gene;gene=NFIL3;gene_biotype=protein_coding
gene48663	9675	TTI1	TELO2 interacting protein 1;gbkey=Gene;gene=TTI1;gene_biotype=protein_coding
gene2889	51107	APH1A	aph-1 homolog A%2C gamma-secretase subunit;gbkey=Gene;gene=APH1A;gene_biotype=protein_coding
gene5454	1788	DNMT3A	DNA methyltransferase 3 alpha;gbkey=Gene;gene=DNMT3A;gene_biotype=protein_coding
gene4522	4931	NVL	nuclear VCP-like;gbkey=Gene;gene=NVL
gene33245	11226	GALNT6	polypeptide N-acetylgalactosaminyltransferase 6;gbkey=Gene;gene=GALNT6;gene_biotype=protein_coding
gene49760	3141	HLCS	holocarboxylase synthetase;gbkey=Gene;gene=HLCS;gene_biotype=protein_coding
gene24856	51160	VPS28	VPS28%2C ESCRT-I subunit;gbkey=Gene;gene=VPS28
gene46742	163087	ZNF383	zinc finger protein 383;gbkey=Gene;gene=ZNF383;gene_biotype=protein_coding
gene5215	129642	MBOAT2	membrane bound O-acyltransferase domain containing 2;gbkey=Gene;gene=MBOAT2;gene_biotype=protein_coding
gene8698	9290	GPR55	G protein-coupled receptor 55;gbkey=Gene;gene=GPR55;gene_biotype=protein_coding
gene29468	975	CD81	CD81 molecule;gbkey=Gene;gene=CD81;gene_biotype=protein_coding
gene2065	100131564	CCDC18-AS1	CCDC18 antisense RNA 1;gbkey=Gene;gene=CCDC18-AS1
gene51506	5422	POLA1	DNA polymerase alpha 1%2C catalytic subunit;gbkey=Gene;gene=POLA1;gene_biotype=protein_coding
gene6405	56888	KCMF1	potassium channel modulatory factor 1;gbkey=Gene;gene=KCMF1;gene_biotype=protein_coding
gene51985	54954	FAM120C	family with sequence similarity 120C;gbkey=Gene;gene=FAM120C;gene_biotype=protein_coding
gene36500	4323	MMP14	matrix metallopeptidase 14;gbkey=Gene;gene=MMP14;gene_biotype=protein_coding
gene54731	5430	POLR2A	RNA polymerase II subunit A;gbkey=Gene;gene=POLR2A;gene_biotype=protein_coding
gene40869	10423	CDIPT	CDP-diacylglycerol--inositol 3-phosphatidyltransferase;gbkey=Gene;gene=CDIPT;gene_biotype=protein_coding
gene7218	5433	POLR2D	RNA polymerase II subunit D;gbkey=Gene;gene=POLR2D;gene_biotype=protein_coding
gene12086	3940	LDHAP1	lactate dehydrogenase A pseudogene 1;gbkey=Gene;gene=LDHAP1;gene_biotype=pseudogene;gene_synonym=LDHAL1
