# Supplementary material for: Synergistic cytotoxic activity of cannabinoids from cannabis sativa against cutaneous T-cell lymphoma (CTCL) in-vitro and ex-vivo
Source: Oncotarget. 2020 Mar 31;11(13):1141–56. doi: 10.18632/oncotarget.27528 (PMC7138167; doi:10.18632/oncotarget.27528)
Supplement: Supplementary file 5 [file oncotarget-11-1141-s005.xlsx]

## Sheet: MyLa
ID	geneID	geneName	Description	MyLa-control	MyLa-S4-5	log2FC(MyLa-control/MyLa-S4-5)	log2FC(MyLa-S4-5/MyLa-control)	pval	padj	MyLa-control	MyLa-S5	log2FC(MyLa-control/MyLa-S5)	log2FC(MyLa-S5/MyLa-control)	pval	padj	MyLa-control	MyLa-S4and5	log2FC(MyLa-control/MyLa-S4and5)	log2FC(MyLa-S4and5/MyLa-control)	pval	padj
gene0	100287102	DDX11L1	DEAD/H-box helicase 11 like 1;gbkey=Gene;gene=DDX11L1;gene_biotype=misc_RNA	NA	NA	NA	NA	NA	NA	NA	NA	NA	NA	NA	NA	NA	NA	NA	NA	NA	NA
gene1	653635	WASH7P	WAS protein family homolog 7 pseudogene;gbkey=Gene;gene=WASH7P;gene_biotype=misc_RNA;gene_synonym=FAM39F,WASH5P	NA	NA	NA	NA	NA	NA	NA	NA	NA	NA	NA	NA	NA	NA	NA	NA	NA	NA
gene10	100996442	LOC100996442	Gene;gene=LOC100996442	NA	NA	NA	NA	NA	NA	NA	NA	NA	NA	NA	NA	NA	NA	NA	NA	NA	NA
gene100	107074708	RN7SL657P	RNA%2C 7SL%2C cytoplasmic 657%2C pseudogene;gbkey=Gene;gene=RN7SL657P;gene_biotype=pseudogene	NA	NA	NA	NA	NA	NA	NA	NA	NA	NA	NA	NA	NA	NA	NA	NA	NA	NA
gene1000	653160	LOC653160	uncharacterized LOC653160;gbkey=Gene;gene=LOC653160	17.5517	14.7199	0.0578094	-0.0578094	0.585807	1	17.556	18.7214	-0.0268378	0.0268378	0.821046	1	17.5741	21.3585	-0.1898	0.1898	0.489992	0.620995
gene10000	105377114	LOC105377114	Gene;gene=LOC105377114	NA	NA	NA	NA	NA	NA	NA	NA	NA	NA	NA	NA	NA	NA	NA	NA	NA	NA
gene10001	105377115	LOC105377115	Gene;gene=LOC105377115	NA	NA	NA	NA	NA	NA	NA	NA	NA	NA	NA	NA	NA	NA	NA	NA	NA	NA
gene10002	5793	PTPRG	protein tyrosine phosphatase%2C receptor type G;gbkey=Gene;gene=PTPRG;gene_biotype=protein_coding	317.858	337.282	-0.0732545	0.0732545	0.40955	0.669806	317.965	363.39	-0.168668	0.168668	0.0507855	0.184562	318.281	428.651	-0.415999	0.415999	5.23045e-05	0.000219232
gene10003	107986016	LOC107986016	Gene;gene=LOC107986016	NA	NA	NA	NA	NA	NA	NA	NA	NA	NA	NA	NA	NA	NA	NA	NA	NA	NA
gene10004	100128936	RPL10AP6	ribosomal protein L10a pseudogene 6;gbkey=Gene;gene=RPL10AP6;gene_biotype=pseudogene;gene_synonym=RPL10A_1_376	1118	1242.85	-0.14449	0.14449	0.0112235	0.0629422	1118.44	1191.88	-0.0867211	0.0867211	0.142669	0.360451	1119.54	1343.37	-0.259893	0.259893	3.2265e-05	0.000140953
gene10005	106480201	RNU2-10P	RNA%2C U2 small nuclear 10%2C pseudogene;gbkey=Gene;gene=RNU2-10P;gene_biotype=pseudogene	NA	NA	NA	NA	NA	NA	NA	NA	NA	NA	NA	NA	NA	NA	NA	NA	NA	NA
gene10006	84099	ID2B	inhibitor of DNA binding 2B%2C HLH protein (pseudogene);gbkey=Gene;gene=ID2B;gene_biotype=pseudogene	62.2483	49.4666	0.17606	-0.17606	0.163034	0.40066	62.2687	54.47	0.107206	-0.107206	0.409526	0.665038	62.3311	57.7233	0.0961812	-0.0961812	0.628008	0.738505
gene10007	105377116	LOC105377116	Gene;gene=LOC105377116	NA	NA	NA	NA	NA	NA	NA	NA	NA	NA	NA	NA	NA	NA	NA	NA	NA	NA
gene10008	100506994	PTPRG-AS1	PTPRG antisense RNA 1;gbkey=Gene;gene=PTPRG-AS1	NA	NA	NA	NA	NA	NA	4.30621	14.0377	-0.265559	0.265559	0.00675015	1	NA	NA	NA	NA	NA	NA
gene10009	57415	C3orf14	chromosome 3 open reading frame 14;gbkey=Gene;gene=C3orf14;gene_biotype=protein_coding	NA	NA	NA	NA	NA	NA	NA	NA	NA	NA	NA	NA	NA	NA	NA	NA	NA	NA
gene1001	100506144	TMEM35B	transmembrane protein 35B;gbkey=Gene;gene=TMEM35B;gene_biotype=protein_coding	228.767	241.646	-0.0645766	0.0645766	0.509139	0.743806	228.856	212.269	0.089622	-0.089622	0.366652	0.626522	229.077	242.97	-0.0807871	0.0807871	0.5161	0.643192
gene10010	55079	FEZF2	FEZ family zinc finger 2;gbkey=Gene;gene=FEZF2;gene_biotype=protein_coding	NA	NA	NA	NA	NA	NA	NA	NA	NA	NA	NA	NA	NA	NA	NA	NA	NA	NA
gene10011	105377647	LOC105377647	Gene;gene=LOC105377647	NA	NA	NA	NA	NA	NA	NA	NA	NA	NA	NA	NA	NA	NA	NA	NA	NA	NA
gene10012	8618	CADPS	calcium dependent secretion activator;gbkey=Gene;gene=CADPS;gene_biotype=protein_coding	NA	NA	NA	NA	NA	NA	NA	NA	NA	NA	NA	NA	NA	NA	NA	NA	NA	NA
gene10013	100270930	RPL14P2	ribosomal protein L14 pseudogene 2;gbkey=Gene;gene=RPL14P2;gene_biotype=pseudogene;gene_synonym=RPL14_1_377	NA	NA	NA	NA	NA	NA	NA	NA	NA	NA	NA	NA	NA	NA	NA	NA	NA	NA
gene10014	106480538	RN7SL863P	RNA%2C 7SL%2C cytoplasmic 863%2C pseudogene;gbkey=Gene;gene=RN7SL863P;gene_biotype=pseudogene	NA	NA	NA	NA	NA	NA	NA	NA	NA	NA	NA	NA	NA	NA	NA	NA	NA	NA
gene10015	106481977	RNU6-139P	RNA%2C U6 small nuclear 139%2C pseudogene;gbkey=Gene;gene=RNU6-139P;gene_biotype=pseudogene	NA	NA	NA	NA	NA	NA	NA	NA	NA	NA	NA	NA	NA	NA	NA	NA	NA	NA
gene10016	389127	RPS10P10	ribosomal protein S10 pseudogene 10;gbkey=Gene;gene=RPS10P10;gene_biotype=pseudogene;gene_synonym=RPS10_4_378	NA	NA	NA	NA	NA	NA	NA	NA	NA	NA	NA	NA	NA	NA	NA	NA	NA	NA
gene10017	100418747	KRT8P35	keratin 8 pseudogene 35;gbkey=Gene;gene=KRT8P35;gene_biotype=pseudogene	NA	NA	NA	NA	NA	NA	NA	NA	NA	NA	NA	NA	NA	NA	NA	NA	NA	NA
gene10018	285401	LINC00698	long intergenic non-protein coding RNA 698;gbkey=Gene;gene=LINC00698;gene_biotype=lncRNA	NA	NA	NA	NA	NA	NA	NA	NA	NA	NA	NA	NA	NA	NA	NA	NA	NA	NA
gene10019	107986043	LOC107986043	Gene;gene=LOC107986043	NA	NA	NA	NA	NA	NA	NA	NA	NA	NA	NA	NA	NA	NA	NA	NA	NA	NA
gene1002	9204	ZMYM6	zinc finger MYM-type containing 6;gbkey=Gene;gene=ZMYM6;gene_biotype=protein_coding	332.405	350.673	-0.0666619	0.0666619	0.441551	0.694523	332.528	305.551	0.104993	-0.104993	0.247496	0.504366	332.857	387.344	-0.212674	0.212674	0.0275348	0.0608501
gene10020	132204	SYNPR	synaptoporin;gbkey=Gene;gene=SYNPR;gene_biotype=protein_coding	NA	NA	NA	NA	NA	NA	NA	NA	NA	NA	NA	NA	NA	NA	NA	NA	NA	NA
gene10021	100129031	UBL5P3	ubiquitin like 5 pseudogene 3;gbkey=Gene;gene=UBL5P3;gene_biotype=pseudogene	NA	NA	NA	NA	NA	NA	NA	NA	NA	NA	NA	NA	NA	NA	NA	NA	NA	NA
gene10022	100874016	SYNPR-AS1	SYNPR antisense RNA 1;gbkey=Gene;gene=SYNPR-AS1	NA	NA	NA	NA	NA	NA	NA	NA	NA	NA	NA	NA	NA	NA	NA	NA	NA	NA
gene10023	106480756	RNA5SP134	RNA%2C 5S ribosomal pseudogene 134;gbkey=Gene;gene=RNA5SP134;gene_biotype=pseudogene;gene_synonym=RN5S134	NA	NA	NA	NA	NA	NA	NA	NA	NA	NA	NA	NA	NA	NA	NA	NA	NA	NA
gene10024	132203	SNTN	sentan%2C cilia apical structure protein;gbkey=Gene;gene=SNTN;gene_biotype=protein_coding	NA	NA	NA	NA	NA	NA	NA	NA	NA	NA	NA	NA	NA	NA	NA	NA	NA	NA
gene10025	105377119	LOC105377119	Gene;gene=LOC105377119	NA	NA	NA	NA	NA	NA	NA	NA	NA	NA	NA	NA	NA	NA	NA	NA	NA	NA
gene10026	100130345	LOC100130345	Gene;gene=LOC100130345	NA	NA	NA	NA	NA	NA	NA	NA	NA	NA	NA	NA	NA	NA	NA	NA	NA	NA
gene10027	132200	C3orf49	chromosome 3 open reading frame 49;gbkey=Gene;gene=C3orf49	NA	NA	NA	NA	NA	NA	NA	NA	NA	NA	NA	NA	NA	NA	NA	NA	NA	NA
gene10028	80145	THOC7	THO complex 7;gbkey=Gene;gene=THOC7;gene_biotype=protein_coding	1024.63	1046.35	-0.0282059	0.0282059	0.652783	0.838767	1025.04	968.729	0.077105	-0.077105	0.192609	0.435547	1026.03	1033.69	-0.0105587	0.0105587	0.873466	0.916952
gene10029	100874039	THOC7-AS1	THOC7 antisense RNA 1;gbkey=Gene;gene=THOC7-AS1	NA	NA	NA	NA	NA	NA	NA	NA	NA	NA	NA	NA	NA	NA	NA	NA	NA	NA
gene1003	100419477	RPL12P45	ribosomal protein L12 pseudogene 45;gbkey=Gene;gene=RPL12P45;gene_biotype=pseudogene	NA	NA	NA	NA	NA	NA	NA	NA	NA	NA	NA	NA	NA	NA	NA	NA	NA	NA
gene10030	6314	ATXN7	ataxin 7;gbkey=Gene;gene=ATXN7;gene_biotype=protein_coding	630.705	684.224	-0.107818	0.107818	0.121155	0.331927	630.94	748.755	-0.230152	0.230152	0.000487818	0.00503203	631.562	963.457	-0.599007	0.599007	2.76106e-15	4.10369e-14
gene10031	100507062	PSMD6-AS2	PSMD6 antisense RNA 2;gbkey=Gene;gene=PSMD6-AS2	27.8177	32.7618	-0.0843956	0.0843956	0.486391	0.727599	27.8249	26.4137	0.0274355	-0.0274355	0.8276	1	27.8546	45.7011	-0.558422	0.558422	0.0211353	0.0484119
gene10032	9861	PSMD6	proteasome 26S subunit%2C non-ATPase 6;gbkey=Gene;gene=PSMD6;gene_biotype=protein_coding	1764.9	1763.22	0.00134803	-0.00134803	0.977641	0.990514	1765.6	1757.29	0.00652282	-0.00652282	0.900397	0.965086	1767.32	1582.86	0.157601	-0.157601	0.00458684	0.0126754
gene10033	105377121	LOC105377121	Gene;gene=LOC105377121	NA	NA	NA	NA	NA	NA	NA	NA	NA	NA	NA	NA	NA	NA	NA	NA	NA	NA
gene10034	107986093	LOC107986093	Gene;gene=LOC107986093	NA	NA	NA	NA	NA	NA	NA	NA	NA	NA	NA	NA	NA	NA	NA	NA	NA	NA
gene10035	100652759	PRICKLE2-AS1	PRICKLE2 antisense RNA 1;gbkey=Gene;gene=PRICKLE2-AS1	NA	NA	NA	NA	NA	NA	NA	NA	NA	NA	NA	NA	NA	NA	NA	NA	NA	NA
gene10036	100287879	LINC00994	long intergenic non-protein coding RNA 994;gbkey=Gene;gene=LINC00994;gene_biotype=lncRNA	NA	NA	NA	NA	NA	NA	NA	NA	NA	NA	NA	NA	NA	NA	NA	NA	NA	NA
gene10037	166336	PRICKLE2	prickle planar cell polarity protein 2;gbkey=Gene;gene=PRICKLE2;gene_biotype=protein_coding	NA	NA	NA	NA	NA	NA	NA	NA	NA	NA	NA	NA	NA	NA	NA	NA	NA	NA
gene10038	100874242	PRICKLE2-AS2	PRICKLE2 antisense RNA 2;gbkey=Gene;gene=PRICKLE2-AS2	NA	NA	NA	NA	NA	NA	NA	NA	NA	NA	NA	NA	NA	NA	NA	NA	NA	NA
gene10039	100418955	PRDX3P4	peroxiredoxin 3 pseudogene 4;gbkey=Gene;gene=PRDX3P4;gene_biotype=pseudogene	NA	NA	NA	NA	NA	NA	NA	NA	NA	NA	NA	NA	NA	NA	NA	NA	NA	NA
gene1004	79830	ZMYM1	zinc finger MYM-type containing 1;gbkey=Gene;gene=ZMYM1;gene_biotype=protein_coding	84.4401	100.95	-0.165256	0.165256	0.173094	0.414022	84.464	84.9473	-0.00502495	0.00502495	0.968325	0.986803	84.5496	127.144	-0.537155	0.537155	0.00118406	0.00378677
gene10040	100874243	PRICKLE2-AS3	PRICKLE2 antisense RNA 3;gbkey=Gene;gene=PRICKLE2-AS3	NA	NA	NA	NA	NA	NA	NA	NA	NA	NA	NA	NA	NA	NA	NA	NA	NA	NA
gene10041	101929316	LOC101929316	Gene;gene=LOC101929316	NA	NA	NA	NA	NA	NA	NA	NA	NA	NA	NA	NA	NA	NA	NA	NA	NA	NA
gene10042	105377123	LOC105377123	Gene;gene=LOC105377123	NA	NA	NA	NA	NA	NA	NA	NA	NA	NA	NA	NA	NA	NA	NA	NA	NA	NA
gene10043	106481413	RNU6-739P	RNA%2C U6 small nuclear 739%2C pseudogene;gbkey=Gene;gene=RNU6-739P;gene_biotype=pseudogene	NA	NA	NA	NA	NA	NA	NA	NA	NA	NA	NA	NA	NA	NA	NA	NA	NA	NA
gene10044	56999	ADAMTS9	ADAM metallopeptidase with thrombospondin type 1 motif 9;gbkey=Gene;gene=ADAMTS9	NA	NA	NA	NA	NA	NA	NA	NA	NA	NA	NA	NA	NA	NA	NA	NA	NA	NA
gene10045	101929335	ADAMTS9-AS1	ADAMTS9 antisense RNA 1;gbkey=Gene;gene=ADAMTS9-AS1	NA	NA	NA	NA	NA	NA	NA	NA	NA	NA	NA	NA	NA	NA	NA	NA	NA	NA
gene10046	100507098	ADAMTS9-AS2	ADAMTS9 antisense RNA 2;gbkey=Gene;gene=ADAMTS9-AS2	NA	NA	NA	NA	NA	NA	NA	NA	NA	NA	NA	NA	NA	NA	NA	NA	NA	NA
gene10047	105377124	LOC105377124	Gene;gene=LOC105377124	NA	NA	NA	NA	NA	NA	NA	NA	NA	NA	NA	NA	NA	NA	NA	NA	NA	NA
gene10048	107986017	LOC107986017	Gene;gene=LOC107986017	NA	NA	NA	NA	NA	NA	NA	NA	NA	NA	NA	NA	NA	NA	NA	NA	NA	NA
gene10049	105377125	LOC105377125	Gene;gene=LOC105377125	20.1964	14.0422	0.131855	-0.131855	0.230555	1	20.2035	20.0574	0.00320281	-0.00320281	0.978803	1	20.2228	23.6963	-0.160799	0.160799	0.548463	0.671978
gene1005	106479047	EFCAB14P1	EF-hand calcium binding domain 14 pseudogene 1;gbkey=Gene;gene=EFCAB14P1;gene_biotype=pseudogene	20.8543	22.0561	-0.0243503	0.0243503	0.833789	1	20.8639	20.3989	0.010392	-0.010392	0.931956	1	20.884	15.67	0.27167	-0.27167	0.329601	0.464041
gene10050	105377127	LOC105377127	Gene;gene=LOC105377127	NA	NA	NA	NA	NA	NA	NA	NA	NA	NA	NA	NA	8.94915	14.7002	-0.355488	0.355488	0.22579	0.348014
gene10051	102724763	LOC102724763	Gene;gene=LOC102724763	NA	NA	NA	NA	NA	NA	NA	NA	NA	NA	NA	NA	NA	NA	NA	NA	NA	NA
gene10052	107986094	LOC107986094	Gene;gene=LOC107986094	NA	NA	NA	NA	NA	NA	NA	NA	NA	NA	NA	NA	NA	NA	NA	NA	NA	NA
gene10053	9223	MAGI1	membrane associated guanylate kinase%2C WW and PDZ domain containing 1;gbkey=Gene;gene=MAGI1;gene_biotype=protein_coding	NA	NA	NA	NA	NA	NA	NA	NA	NA	NA	NA	NA	NA	NA	NA	NA	NA	NA
gene10054	100421506	ILF2P1	interleukin enhancer binding factor 2 pseudogene 1;gbkey=Gene;gene=ILF2P1;gene_biotype=pseudogene	NA	NA	NA	NA	NA	NA	NA	NA	NA	NA	NA	NA	NA	NA	NA	NA	NA	NA
gene10055	105377130	LOC105377130	Gene;gene=LOC105377130	NA	NA	NA	NA	NA	NA	NA	NA	NA	NA	NA	NA	NA	NA	NA	NA	NA	NA
gene10056	107986018	LOC107986018	Gene;gene=LOC107986018	NA	NA	NA	NA	NA	NA	NA	NA	NA	NA	NA	NA	NA	NA	NA	NA	NA	NA
gene10057	100270943	RPL17P17	ribosomal protein L17 pseudogene 17;gbkey=Gene;gene=RPL17P17;gene_biotype=pseudogene;gene_synonym=RPL17_9_379	NA	NA	NA	NA	NA	NA	NA	NA	NA	NA	NA	NA	NA	NA	NA	NA	NA	NA
gene10058	151877	MAGI1-IT1	MAGI1 intronic transcript 1;gbkey=Gene;gene=MAGI1-IT1	NA	NA	NA	NA	NA	NA	NA	NA	NA	NA	NA	NA	NA	NA	NA	NA	NA	NA
gene10059	100873983	MAGI1-AS1	MAGI1 antisense RNA 1;gbkey=Gene;gene=MAGI1-AS1	NA	NA	NA	NA	NA	NA	NA	NA	NA	NA	NA	NA	NA	NA	NA	NA	NA	NA
gene1006	105378644	LOC105378644	Gene;gene=LOC105378644	NA	NA	NA	NA	NA	NA	NA	NA	NA	NA	NA	NA	NA	NA	NA	NA	NA	NA
gene10060	105377128	LOC105377128	Gene;gene=LOC105377128	NA	NA	NA	NA	NA	NA	NA	NA	NA	NA	NA	NA	NA	NA	NA	NA	NA	NA
gene10061	115286	SLC25A26	solute carrier family 25 member 26;gbkey=Gene;gene=SLC25A26;gene_biotype=protein_coding	NA	NA	NA	NA	NA	NA	NA	NA	NA	NA	NA	NA	NA	NA	NA	NA	NA	NA
gene10062	107986095	LOC107986095	Gene;gene=LOC107986095	NA	NA	NA	NA	NA	NA	NA	NA	NA	NA	NA	NA	NA	NA	NA	NA	NA	NA
gene10063	106479914	RNU6-787P	RNA%2C U6 small nuclear 787%2C pseudogene;gbkey=Gene;gene=RNU6-787P;gene_biotype=pseudogene	NA	NA	NA	NA	NA	NA	NA	NA	NA	NA	NA	NA	NA	NA	NA	NA	NA	NA
gene10064	106480513	RN7SL482P	RNA%2C 7SL%2C cytoplasmic 482%2C pseudogene;gbkey=Gene;gene=RN7SL482P;gene_biotype=pseudogene	NA	NA	NA	NA	NA	NA	NA	NA	NA	NA	NA	NA	NA	NA	NA	NA	NA	NA
gene10065	100421156	DPPA4P1	developmental pluripotency associated 4 pseudogene 1;gbkey=Gene;gene=DPPA4P1;gene_biotype=pseudogene	NA	NA	NA	NA	NA	NA	NA	NA	NA	NA	NA	NA	NA	NA	NA	NA	NA	NA
gene10066	26018	LRIG1	leucine rich repeats and immunoglobulin like domains 1;gbkey=Gene;gene=LRIG1;gene_biotype=protein_coding	129.131	161.089	-0.234716	0.234716	0.0353499	0.143573	129.174	159.805	-0.232029	0.232029	0.0389139	0.152696	129.305	150.152	-0.200701	0.200701	0.178384	0.288895
gene10067	105377141	LOC105377141	Gene;gene=LOC105377141	NA	NA	NA	NA	NA	NA	NA	NA	NA	NA	NA	NA	NA	NA	NA	NA	NA	NA
gene10068	107986036	LOC107986036	Gene;gene=LOC107986036;gene_biotype=pseudogene	NA	NA	NA	NA	NA	NA	NA	NA	NA	NA	NA	NA	NA	NA	NA	NA	NA	NA
gene10069	100271159	RPL21P41	ribosomal protein L21 pseudogene 41;gbkey=Gene;gene=RPL21P41;gene_biotype=pseudogene;gene_synonym=RPL21_11_380	NA	NA	NA	NA	NA	NA	NA	NA	NA	NA	NA	NA	NA	NA	NA	NA	NA	NA
gene1007	6421	SFPQ	splicing factor proline and glutamine rich;gbkey=Gene;gene=SFPQ;gene_biotype=protein_coding	10195.2	7519.4	0.430609	-0.430609	1.00898e-34	3.69683e-32	10199	7713.93	0.395835	-0.395835	9.94848e-31	1.96833e-28	10209.1	5193.56	0.970191	-0.970191	1.44737e-121	5.52733e-119
gene10070	105377142	LOC105377142	Gene;gene=LOC105377142	NA	NA	NA	NA	NA	NA	NA	NA	NA	NA	NA	NA	NA	NA	NA	NA	NA	NA
gene10071	105377143	LOC105377143	uncharacterized LOC105377143;gbkey=Gene;gene=LOC105377143	NA	NA	NA	NA	NA	NA	NA	NA	NA	NA	NA	NA	NA	NA	NA	NA	NA	NA
gene10072	105377144	LOC105377144	Gene;gene=LOC105377144	NA	NA	NA	NA	NA	NA	NA	NA	NA	NA	NA	NA	NA	NA	NA	NA	NA	NA
gene10073	84541	KBTBD8	kelch repeat and BTB domain containing 8;gbkey=Gene;gene=KBTBD8;gene_biotype=protein_coding	196.99	159.093	0.240402	-0.240402	0.021726	0.101738	197.064	154.111	0.281433	-0.281433	0.00786439	0.0455667	197.259	117.718	0.689545	-0.689545	6.87944e-06	3.41933e-05
gene10074	100422941	MIR4272	microRNA 4272;gbkey=Gene;gene=MIR4272	NA	NA	NA	NA	NA	NA	NA	NA	NA	NA	NA	NA	NA	NA	NA	NA	NA	NA
gene10075	8801	SUCLG2	succinate-CoA ligase GDP-forming beta subunit;gbkey=Gene;gene=SUCLG2;gene_biotype=protein_coding	845.922	801.215	0.0724766	-0.0724766	0.275733	0.543687	846.23	797.537	0.0801506	-0.0801506	0.203933	0.450781	847.071	787.739	0.103057	-0.103057	0.163457	0.268775
gene10076	100288654	NDUFB4P1	NADH:ubiquinone oxidoreductase subunit B4 pseudogene 1;gbkey=Gene;gene=NDUFB4P1;gene_biotype=pseudogene	NA	NA	NA	NA	NA	NA	NA	NA	NA	NA	NA	NA	NA	NA	NA	NA	NA	NA
gene10077	105377148	LOC105377148	Gene;gene=LOC105377148	NA	NA	NA	NA	NA	NA	NA	NA	NA	NA	NA	NA	NA	NA	NA	NA	NA	NA
gene10078	101927111	SUCLG2-AS1	SUCLG2 antisense RNA 1 (head to head);gbkey=Gene;gene=SUCLG2-AS1	NA	NA	NA	NA	NA	NA	NA	NA	NA	NA	NA	NA	NA	NA	NA	NA	NA	NA
gene10079	407738	FAM19A1	family with sequence similarity 19 member A1%2C C-C motif chemokine like;gbkey=Gene;gene=FAM19A1;gene_biotype=protein_coding	NA	NA	NA	NA	NA	NA	NA	NA	NA	NA	NA	NA	NA	NA	NA	NA	NA	NA
gene1008	9202	ZMYM4	zinc finger MYM-type containing 4;gbkey=Gene;gene=ZMYM4;gene_biotype=protein_coding	1036.6	1025.73	0.0142916	-0.0142916	0.807856	0.917249	1036.99	1046.93	-0.0131159	0.0131159	0.816082	0.927317	1038.01	1288.73	-0.308233	0.308233	2.58008e-06	1.36848e-05
gene10080	375350	COPS8P2	COP9 signalosome subunit 8 pseudogene 2;gbkey=Gene;gene=COPS8P2;gene_biotype=pseudogene	295.304	255.356	0.172617	-0.172617	0.0735988	0.240379	295.424	263.102	0.14027	-0.14027	0.144803	0.362804	295.719	274.241	0.104471	-0.104471	0.359842	0.495107
gene10081	107986019	LOC107986019	Gene;gene=LOC107986019	NA	NA	NA	NA	NA	NA	NA	NA	NA	NA	NA	NA	NA	NA	NA	NA	NA	NA
gene10082	105377146	LOC105377146	uncharacterized LOC105377146;gbkey=Gene;gene=LOC105377146	NA	NA	NA	NA	NA	NA	NA	NA	NA	NA	NA	NA	NA	NA	NA	NA	NA	NA
gene10083	100131151	RPLP0P8	ribosomal protein lateral stalk subunit P0 pseudogene 8;gbkey=Gene;gene=RPLP0P8;gene_biotype=pseudogene;gene_synonym=RPLP0_3_381	NA	NA	NA	NA	NA	NA	NA	NA	NA	NA	NA	NA	NA	NA	NA	NA	NA	NA
gene10084	151645	PSMC1P1	proteasome 26S subunit%2C ATPase 1 pseudogene 1;gbkey=Gene;gene=PSMC1P1;gene_biotype=pseudogene;gene_synonym=bcm3415,PSMC1P	941.196	939.228	0.00283009	-0.00283009	0.9642	0.985177	941.575	982.431	-0.057827	0.057827	0.33773	0.598101	942.488	918.174	0.0371597	-0.0371597	0.597175	0.713388
gene10085	151647	FAM19A4	family with sequence similarity 19 member A4%2C C-C motif chemokine like;gbkey=Gene;gene=FAM19A4;gene_biotype=protein_coding	NA	NA	NA	NA	NA	NA	NA	NA	NA	NA	NA	NA	NA	NA	NA	NA	NA	NA
gene10086	100873403	RNA5SP135	RNA%2C 5S ribosomal pseudogene 135;gbkey=Gene;gene=RNA5SP135;gene_biotype=pseudogene;gene_synonym=RN5S135	NA	NA	NA	NA	NA	NA	NA	NA	NA	NA	NA	NA	NA	NA	NA	NA	NA	NA
gene10087	285203	EOGT	EGF domain specific O-linked N-acetylglucosamine transferase;gbkey=Gene;gene=EOGT;gene_biotype=protein_coding	111.238	88.921	0.215732	-0.215732	0.0701239	0.232165	111.281	99.2635	0.115376	-0.115376	0.335749	0.596432	111.39	96.7629	0.186592	-0.186592	0.245102	0.370095
gene10088	7110	TMF1	TATA element modulatory factor 1;gbkey=Gene;gene=TMF1;gene_biotype=protein_coding	485.712	483.965	0.00457861	-0.00457861	0.953502	0.981674	485.884	512.816	-0.0700218	0.0700218	0.372721	0.631794	486.37	622.828	-0.348562	0.348562	8.16224e-05	0.000329655
gene10089	100422859	MIR3136	microRNA 3136;gbkey=Gene;gene=MIR3136;gene_biotype=miRNA	NA	NA	NA	NA	NA	NA	NA	NA	NA	NA	NA	NA	NA	NA	NA	NA	NA	NA
gene1009	106481060	RN7SL503P	RNA%2C 7SL%2C cytoplasmic 503%2C pseudogene;gbkey=Gene;gene=RN7SL503P;gene_biotype=pseudogene	NA	NA	NA	NA	NA	NA	NA	NA	NA	NA	NA	NA	NA	NA	NA	NA	NA	NA
gene10090	9039	UBA3	ubiquitin like modifier activating enzyme 3;gbkey=Gene;gene=UBA3;gene_biotype=protein_coding	1215.03	1133.07	0.0957376	-0.0957376	0.0815103	0.255852	1215.5	1126.28	0.104562	-0.104562	0.0656589	0.21933	1216.69	1025.96	0.243128	-0.243128	0.000110795	0.000434828
gene10091	10550	ARL6IP5	ADP ribosylation factor like GTPase 6 interacting protein 5;gbkey=Gene;gene=ARL6IP5;gene_biotype=protein_coding	3011.17	3203.07	-0.0868464	0.0868464	0.030323	0.129192	3012.29	2938.24	0.0350073	-0.0350073	0.387784	0.644627	3015.27	2369.6	0.345068	-0.345068	6.87524e-12	7.41339e-11
gene10092	56203	LMOD3	leiomodin 3;gbkey=Gene;gene=LMOD3;gene_biotype=protein_coding	NA	NA	NA	NA	NA	NA	NA	NA	NA	NA	NA	NA	NA	NA	NA	NA	NA	NA
gene10093	23150	FRMD4B	FERM domain containing 4B;gbkey=Gene;gene=FRMD4B;gene_biotype=protein_coding	972.354	614.958	0.613557	-0.613557	4.99328e-21	7.64224e-19	972.728	612.056	0.624817	-0.624817	3.58525e-22	4.41535e-20	973.684	410.367	1.22409	-1.22409	1.39308e-55	1.25177e-53
gene10094	100131568	RBM43P1	RNA binding motif protein 43 pseudogene 1;gbkey=Gene;gene=RBM43P1;gene_biotype=pseudogene	NA	NA	NA	NA	NA	NA	NA	NA	NA	NA	NA	NA	NA	NA	NA	NA	NA	NA
gene10095	642487	LOC642487	H1 histone family member O%2C oocyte specific pseudogene;gbkey=Gene;gene=LOC642487;gene_biotype=pseudogene	NA	NA	NA	NA	NA	NA	NA	NA	NA	NA	NA	NA	NA	NA	NA	NA	NA	NA
gene10096	4286	MITF	melanogenesis associated transcription factor;gbkey=Gene;gene=MITF;gene_biotype=protein_coding	NA	NA	NA	NA	NA	NA	NA	NA	NA	NA	NA	NA	NA	NA	NA	NA	NA	NA
gene10097	106480508	RN7SL418P	RNA%2C 7SL%2C cytoplasmic 418%2C pseudogene;gbkey=Gene;gene=RN7SL418P;gene_biotype=pseudogene	NA	NA	NA	NA	NA	NA	NA	NA	NA	NA	NA	NA	NA	NA	NA	NA	NA	NA
gene10098	101927152	SAMMSON	survival associated mitochondrial melanoma specific oncogenic non-coding RNA;gbkey=Gene;gene=SAMMSON;gene_biotype=lncRNA	NA	NA	NA	NA	NA	NA	NA	NA	NA	NA	NA	NA	NA	NA	NA	NA	NA	NA
gene10099	654340	RNPC3P1	RNA binding region (RNP1%2C RRM) containing 3 pseudogene 1;gbkey=Gene;gene=RNPC3P1;gene_biotype=pseudogene	NA	NA	NA	NA	NA	NA	NA	NA	NA	NA	NA	NA	NA	NA	NA	NA	NA	NA
gene101	107984868	LOC107984868	Gene;gene=LOC107984868	NA	NA	NA	NA	NA	NA	NA	NA	NA	NA	NA	NA	NA	NA	NA	NA	NA	NA
gene1010	643343	RPL5P4	ribosomal protein L5 pseudogene 4;gbkey=Gene;gene=RPL5P4;gene_biotype=pseudogene;gene_synonym=RPL5_1_31	175.478	176.843	-0.00837705	0.00837705	0.938857	0.974343	175.539	194.548	-0.116812	0.116812	0.275182	0.536192	175.709	193.504	-0.131374	0.131374	0.331618	0.466164
gene10100	100128448	UQCRHP4	ubiquinol-cytochrome c reductase hinge protein pseudogene 4;gbkey=Gene;gene=UQCRHP4;gene_biotype=pseudogene	NA	NA	NA	NA	NA	NA	NA	NA	NA	NA	NA	NA	NA	NA	NA	NA	NA	NA
gene10101	105377151	LOC105377151	Gene;gene=LOC105377151	NA	NA	NA	NA	NA	NA	NA	NA	NA	NA	NA	NA	NA	NA	NA	NA	NA	NA
gene10102	107986096	LOC107986096	Gene;gene=LOC107986096	NA	NA	NA	NA	NA	NA	NA	NA	NA	NA	NA	NA	NA	NA	NA	NA	NA	NA
gene10103	105377152	LOC105377152	Gene;gene=LOC105377152	NA	NA	NA	NA	NA	NA	NA	NA	NA	NA	NA	NA	NA	NA	NA	NA	NA	NA
gene10104	100289131	COX6CP6	cytochrome c oxidase subunit 6C pseudogene 6;gbkey=Gene;gene=COX6CP6;gene_biotype=pseudogene	NA	NA	NA	NA	NA	NA	NA	NA	NA	NA	NA	NA	NA	NA	NA	NA	NA	NA
gene10105	100419968	HMGB1P36	high mobility group box 1 pseudogene 36;gbkey=Gene;gene=HMGB1P36;gene_biotype=pseudogene	NA	NA	NA	NA	NA	NA	NA	NA	NA	NA	NA	NA	NA	NA	NA	NA	NA	NA
gene10106	106481267	RNU6-281P	RNA%2C U6 small nuclear 281%2C pseudogene;gbkey=Gene;gene=RNU6-281P;gene_biotype=pseudogene	NA	NA	NA	NA	NA	NA	NA	NA	NA	NA	NA	NA	NA	NA	NA	NA	NA	NA
gene10107	27086	FOXP1	forkhead box P1;gbkey=Gene;gene=FOXP1;gene_biotype=protein_coding	NA	NA	NA	NA	NA	NA	NA	NA	NA	NA	NA	NA	NA	NA	NA	NA	NA	NA
gene10108	104502416	FOXP1-AS1	FOXP1 antisense RNA 1;gbkey=Gene;gene=FOXP1-AS1	NA	NA	NA	NA	NA	NA	NA	NA	NA	NA	NA	NA	NA	NA	NA	NA	NA	NA
gene10109	100302112	MIR1284	microRNA 1284;gbkey=Gene;gene=MIR1284;gene_biotype=miRNA	NA	NA	NA	NA	NA	NA	NA	NA	NA	NA	NA	NA	NA	NA	NA	NA	NA	NA
gene1011	100379666	RNY5P1	RNA%2C Ro-associated Y5 pseudogene 1;gbkey=Gene;gene=RNY5P1;gene_biotype=pseudogene	NA	NA	NA	NA	NA	NA	NA	NA	NA	NA	NA	NA	NA	NA	NA	NA	NA	NA
gene10110	105377155	LOC105377155	Gene;gene=LOC105377155	NA	NA	NA	NA	NA	NA	NA	NA	NA	NA	NA	NA	NA	NA	NA	NA	NA	NA
gene10111	317649	EIF4E3	eukaryotic translation initiation factor 4E family member 3;gbkey=Gene;gene=EIF4E3;gene_biotype=protein_coding	30.1227	40.1055	-0.171487	0.171487	0.169027	0.408006	30.1366	41.1106	-0.199272	0.199272	0.125468	0.333099	30.1652	81.7445	-1.21634	1.21634	7.89821e-09	5.96291e-08
gene10112	2850	GPR27	G protein-coupled receptor 27;gbkey=Gene;gene=GPR27;gene_biotype=protein_coding	NA	NA	NA	NA	NA	NA	NA	NA	NA	NA	NA	NA	NA	NA	NA	NA	NA	NA
gene10113	60675	PROK2	prokineticin 2;gbkey=Gene;gene=PROK2;gene_biotype=protein_coding	NA	NA	NA	NA	NA	NA	NA	NA	NA	NA	NA	NA	NA	NA	NA	NA	NA	NA
gene10114	105377156	LOC105377156	Gene;gene=LOC105377156	NA	NA	NA	NA	NA	NA	NA	NA	NA	NA	NA	NA	NA	NA	NA	NA	NA	NA
gene10115	106479321	RN7SL271P	RNA%2C 7SL%2C cytoplasmic 271%2C pseudogene;gbkey=Gene;gene=RN7SL271P;gene_biotype=pseudogene	NA	NA	NA	NA	NA	NA	NA	NA	NA	NA	NA	NA	NA	NA	NA	NA	NA	NA
gene10116	105377157	LOC105377157	Gene;gene=LOC105377157	NA	NA	NA	NA	NA	NA	NA	NA	NA	NA	NA	NA	NA	NA	NA	NA	NA	NA
gene10117	106480276	UBE2Q2P9	ubiquitin conjugating enzyme E2 Q2 pseudogene 9;gbkey=Gene;gene=UBE2Q2P9;gene_biotype=pseudogene	NA	NA	NA	NA	NA	NA	NA	NA	NA	NA	NA	NA	NA	NA	NA	NA	NA	NA
gene10118	285286	LINC00877	long intergenic non-protein coding RNA 877;gbkey=Gene;gene=LINC00877	NA	NA	NA	NA	NA	NA	NA	NA	NA	NA	NA	NA	NA	NA	NA	NA	NA	NA
gene10119	642802	CCDC137P	coiled-coil domain containing 137 pseudogene;gbkey=Gene;gene=CCDC137P;gene_biotype=pseudogene	15.2248	21.3835	-0.129198	0.129198	0.247133	1	15.2329	13.3702	0.0448283	-0.0448283	0.687615	1	15.2471	12.3366	0.181321	-0.181321	0.529253	0.655098
gene1012	79932	KIAA0319L	KIAA0319 like;gbkey=Gene;gene=KIAA0319L;gene_biotype=protein_coding	691.322	668.613	0.0437814	-0.0437814	0.549862	0.772868	691.564	692.693	-0.00215617	0.00215617	0.974355	0.989509	692.25	641.981	0.106898	-0.106898	0.161824	0.266565
gene10120	201617	LINC00870	long intergenic non-protein coding RNA 870;gbkey=Gene;gene=LINC00870	NA	NA	NA	NA	NA	NA	NA	NA	NA	NA	NA	NA	NA	NA	NA	NA	NA	NA
gene10121	105377158	LOC105377158	Gene;gene=LOC105377158	NA	NA	NA	NA	NA	NA	NA	NA	NA	NA	NA	NA	NA	NA	NA	NA	NA	NA
gene10122	105377159	LOC105377159	Gene;gene=LOC105377159	NA	NA	NA	NA	NA	NA	NA	NA	NA	NA	NA	NA	NA	NA	NA	NA	NA	NA
gene10123	23429	RYBP	RING1 and YY1 binding protein;end_range=72446623,.;gbkey=Gene;gene=RYBP;gene_biotype=protein_coding;gene_synonym=AAP1,APAP-1,DEDAF,YEAF1	NA	NA	NA	NA	NA	NA	NA	NA	NA	NA	NA	NA	NA	NA	NA	NA	NA	NA
gene10124	105377160	LOC105377160	Gene;gene=LOC105377160	NA	NA	NA	NA	NA	NA	NA	NA	NA	NA	NA	NA	NA	NA	NA	NA	NA	NA
gene10125	105377648	LOC105377648	Gene;gene=LOC105377648	NA	NA	NA	NA	NA	NA	NA	NA	NA	NA	NA	NA	NA	NA	NA	NA	NA	NA
gene10126	106481613	RNU1-62P	RNA%2C U1 small nuclear 62%2C pseudogene;gbkey=Gene;gene=RNU1-62P;gene_biotype=pseudogene	NA	NA	NA	NA	NA	NA	NA	NA	NA	NA	NA	NA	NA	NA	NA	NA	NA	NA
gene10127	105377161	LOC105377161	Gene;gene=LOC105377161	NA	NA	NA	NA	NA	NA	NA	NA	NA	NA	NA	NA	NA	NA	NA	NA	NA	NA
gene10128	102724817	LOC102724817	Gene;gene=LOC102724817	NA	NA	NA	NA	NA	NA	NA	NA	NA	NA	NA	NA	NA	NA	NA	NA	NA	NA
gene10129	105377162	LOC105377162	uncharacterized LOC105377162;gbkey=Gene;gene=LOC105377162	NA	NA	NA	NA	NA	NA	NA	NA	NA	NA	NA	NA	NA	NA	NA	NA	NA	NA
gene1013	100419802	LOC100419802	zinc finger protein 485 pseudogene;gbkey=Gene;gene=LOC100419802;gene_biotype=pseudogene	NA	NA	NA	NA	NA	NA	NA	NA	NA	NA	NA	NA	NA	NA	NA	NA	NA	NA
gene10130	100873404	RNA5SP136	RNA%2C 5S ribosomal pseudogene 136;gbkey=Gene;gene=RNA5SP136;gene_biotype=pseudogene;gene_synonym=RN5S136	NA	NA	NA	NA	NA	NA	NA	NA	NA	NA	NA	NA	NA	NA	NA	NA	NA	NA
gene10131	55164	SHQ1	SHQ1%2C H/ACA ribonucleoprotein assembly factor;gbkey=Gene;gene=SHQ1;gene_biotype=protein_coding	323.475	324.557	-0.0041611	0.0041611	0.962426	0.985075	323.59	335.92	-0.0471644	0.0471644	0.588248	0.799561	323.913	280.889	0.198474	-0.198474	0.0627043	0.122408
gene10132	107986097	LOC107986097	Gene;gene=LOC107986097	NA	NA	NA	NA	NA	NA	NA	NA	NA	NA	NA	NA	NA	NA	NA	NA	NA	NA
gene10133	107986033	LOC107986033	Gene;gene=LOC107986033;gene_biotype=pseudogene	58.6081	51.4649	0.0968535	-0.0968535	0.443506	0.696058	58.6262	47.4558	0.15709	-0.15709	0.229584	0.481972	58.6844	47.7061	0.253751	-0.253751	0.226423	0.348541
gene10134	727936	GXYLT2	glucoside xylosyltransferase 2;gbkey=Gene;gene=GXYLT2;gene_biotype=protein_coding	NA	NA	NA	NA	NA	NA	NA	NA	NA	NA	NA	NA	NA	NA	NA	NA	NA	NA
gene10135	317753	PSMD12P	proteasome 26S subunit%2C non-ATPase%2C 12 pseudogene;gbkey=Gene;gene=PSMD12P;gene_biotype=pseudogene	153.28	166.782	-0.0924714	0.0924714	0.392512	0.654331	153.342	181.483	-0.189847	0.189847	0.0794398	0.249417	153.491	177.514	-0.198274	0.198274	0.136976	0.233439
gene10136	107075219	LAPTM4BP2	lysosomal protein transmembrane 4 beta pseudogene 2;gbkey=Gene;gene=LAPTM4BP2;gene_biotype=pseudogene	NA	NA	NA	NA	NA	NA	NA	NA	NA	NA	NA	NA	NA	NA	NA	NA	NA	NA
gene10137	100420300	FTH1P23	ferritin heavy chain 1 pseudogene 23;gbkey=Gene;gene=FTH1P23;gene_biotype=pseudogene;gene_synonym=FTHL23	NA	NA	NA	NA	NA	NA	NA	NA	NA	NA	NA	NA	NA	NA	NA	NA	NA	NA
gene10138	151987	PPP4R2	protein phosphatase 4 regulatory subunit 2;gbkey=Gene;gene=PPP4R2;gene_biotype=protein_coding	1134.26	1063.56	0.0878621	-0.0878621	0.122874	0.33477	1134.69	1173.69	-0.0464046	0.0464046	0.406063	0.662177	1135.81	1311.56	-0.205254	0.205254	0.000858738	0.00282101
gene10139	100147767	RNU7-19P	RNA%2C U7 small nuclear 19 pseudogene;gbkey=Gene;gene=RNU7-19P;gene_biotype=pseudogene;gene_synonym=U7.19	NA	NA	NA	NA	NA	NA	NA	NA	NA	NA	NA	NA	NA	NA	NA	NA	NA	NA
gene1014	23154	NCDN	neurochondrin;gbkey=Gene;gene=NCDN	1202.25	1046.83	0.1875	-0.1875	0.00192663	0.0160766	1202.64	1054.95	0.178306	-0.178306	0.00317856	0.0229245	1203.84	852.181	0.491161	-0.491161	2.78153e-12	3.14219e-11
gene10140	55096	EBLN2	endogenous Bornavirus-like nucleoprotein 2;gbkey=Gene;gene=EBLN2;gene_biotype=protein_coding	16.5585	19.052	-0.053913	0.053913	0.629689	1	16.5624	23.7312	-0.157963	0.157963	0.190163	1	16.5795	21.6741	-0.257018	0.257018	0.353709	0.488665
gene10141	107986098	LOC107986098	Gene;gene=LOC107986098	NA	NA	NA	NA	NA	NA	NA	NA	NA	NA	NA	NA	NA	NA	NA	NA	NA	NA
gene10142	106481654	RNU2-64P	RNA%2C U2 small nuclear 64%2C pseudogene;gbkey=Gene;gene=RNU2-64P;gene_biotype=pseudogene	NA	NA	NA	NA	NA	NA	NA	NA	NA	NA	NA	NA	NA	NA	NA	NA	NA	NA
gene10143	344709	CCDC75P1	coiled-coil domain containing 75 pseudogene 1;gbkey=Gene;gene=CCDC75P1;gene_biotype=pseudogene	38.7307	35.4217	0.0549837	-0.0549837	0.660334	0.842471	38.7479	29.7375	0.162859	-0.162859	0.208351	0.456364	38.7856	43.3575	-0.130468	0.130468	0.570469	0.689842
gene10144	106481581	RNU6-1270P	RNA%2C U6 small nuclear 1270%2C pseudogene;gbkey=Gene;gene=RNU6-1270P;gene_biotype=pseudogene	NA	NA	NA	NA	NA	NA	NA	NA	NA	NA	NA	NA	NA	NA	NA	NA	NA	NA
gene10145	23024	PDZRN3	PDZ domain containing ring finger 3;gbkey=Gene;gene=PDZRN3;gene_biotype=protein_coding	NA	NA	NA	NA	NA	NA	NA	NA	NA	NA	NA	NA	NA	NA	NA	NA	NA	NA
gene10146	101927296	LOC101927296	uncharacterized LOC101927296;gbkey=Gene;gene=LOC101927296	NA	NA	NA	NA	NA	NA	NA	NA	NA	NA	NA	NA	NA	NA	NA	NA	NA	NA
gene10147	106479070	RNU7-119P	RNA%2C U7 small nuclear 119 pseudogene;gbkey=Gene;gene=RNU7-119P;gene_biotype=pseudogene	NA	NA	NA	NA	NA	NA	NA	NA	NA	NA	NA	NA	NA	NA	NA	NA	NA	NA
gene10148	101927249	PDZRN3-AS1	PDZRN3 antisense RNA 1;gbkey=Gene;gene=PDZRN3-AS1	NA	NA	NA	NA	NA	NA	NA	NA	NA	NA	NA	NA	NA	NA	NA	NA	NA	NA
gene10149	105377164	LOC105377164	Gene;gene=LOC105377164	NA	NA	NA	NA	NA	NA	NA	NA	NA	NA	NA	NA	NA	NA	NA	NA	NA	NA
gene1015	105378645	LOC105378645	Gene;gene=LOC105378645	NA	NA	NA	NA	NA	NA	NA	NA	NA	NA	NA	NA	NA	NA	NA	NA	NA	NA
gene10150	105377165	LOC105377165	Gene;gene=LOC105377165	NA	NA	NA	NA	NA	NA	NA	NA	NA	NA	NA	NA	NA	NA	NA	NA	NA	NA
gene10151	101927346	LOC101927346	Gene;gene=LOC101927346	NA	NA	NA	NA	NA	NA	NA	NA	NA	NA	NA	NA	NA	NA	NA	NA	NA	NA
gene10152	442083	HSP90AB5P	heat shock protein 90 alpha family class B member 5%2C pseudogene;gbkey=Gene;gene=HSP90AB5P;gene_biotype=pseudogene;gene_synonym=HSP90BE	NA	NA	NA	NA	NA	NA	NA	NA	NA	NA	NA	NA	NA	NA	NA	NA	NA	NA
gene10153	236	AKR1B1P2	aldo-keto reductase family 1 member B1 pseudogene 2;gbkey=Gene;gene=AKR1B1P2;gene_biotype=pseudogene;gene_synonym=ALDRP	NA	NA	NA	NA	NA	NA	NA	NA	NA	NA	NA	NA	NA	NA	NA	NA	NA	NA
gene10154	5067	CNTN3	contactin 3;gbkey=Gene;gene=CNTN3;gene_biotype=protein_coding	NA	NA	NA	NA	NA	NA	NA	NA	NA	NA	NA	NA	NA	NA	NA	NA	NA	NA
gene10155	105377166	LOC105377166	Gene;gene=LOC105377166	NA	NA	NA	NA	NA	NA	NA	NA	NA	NA	NA	NA	NA	NA	NA	NA	NA	NA
gene10156	105377167	LOC105377167	Gene;gene=LOC105377167	NA	NA	NA	NA	NA	NA	NA	NA	NA	NA	NA	NA	NA	NA	NA	NA	NA	NA
gene10157	105377168	LOC105377168	Gene;gene=LOC105377168	NA	NA	NA	NA	NA	NA	NA	NA	NA	NA	NA	NA	NA	NA	NA	NA	NA	NA
gene10158	100130204	NIPA2P2	non imprinted in Prader-Willi/Angelman syndrome 2 pseudogene 2;gbkey=Gene;gene=NIPA2P2;gene_biotype=pseudogene	NA	NA	NA	NA	NA	NA	NA	NA	NA	NA	NA	NA	NA	NA	NA	NA	NA	NA
gene10159	107986099	LOC107986099	Gene;gene=LOC107986099	NA	NA	NA	NA	NA	NA	NA	NA	NA	NA	NA	NA	NA	NA	NA	NA	NA	NA
gene1016	339488	TFAP2E	transcription factor AP-2 epsilon;gbkey=Gene;gene=TFAP2E;gene_biotype=protein_coding	NA	NA	NA	NA	NA	NA	11.5917	19.3805	-0.189637	0.189637	0.0980243	1	NA	NA	NA	NA	NA	NA
gene10160	106479329	RN7SL294P	RNA%2C 7SL%2C cytoplasmic 294%2C pseudogene;gbkey=Gene;gene=RN7SL294P;gene_biotype=pseudogene	NA	NA	NA	NA	NA	NA	NA	NA	NA	NA	NA	NA	NA	NA	NA	NA	NA	NA
gene10161	653115	HNRNPA3P6	heterogeneous nuclear ribonucleoprotein A3 pseudogene 6;gbkey=Gene;gene=HNRNPA3P6;gene_biotype=pseudogene	475.415	485.025	-0.0257194	0.0257194	0.743293	0.888208	475.6	484.718	-0.0248236	0.0248236	0.744525	0.890705	476.07	495.486	-0.0563901	0.0563901	0.512036	0.639661
gene10162	100846999	MIR4444-2	microRNA 4444-2;gbkey=Gene;gene=MIR4444-2	NA	NA	NA	NA	NA	NA	NA	NA	NA	NA	NA	NA	NA	NA	NA	NA	NA	NA
gene10163	105377207	LOC105377207	Gene;gene=LOC105377207	NA	NA	NA	NA	NA	NA	NA	NA	NA	NA	NA	NA	NA	NA	NA	NA	NA	NA
gene10164	9430	MYLKP1	myosin light chain kinase pseudogene 1;gbkey=Gene;gene=MYLKP1;gene_biotype=pseudogene;gene_synonym=MYLKP	NA	NA	NA	NA	NA	NA	NA	NA	NA	NA	NA	NA	NA	NA	NA	NA	NA	NA
gene10165	26614	OR7E66P	olfactory receptor family 7 subfamily E member 66 pseudogene;gbkey=Gene;gene=OR7E66P;gene_biotype=pseudogene;gene_synonym=hg630,OR3.3,OR3DG,OR7E20P,OR7E6P	NA	NA	NA	NA	NA	NA	NA	NA	NA	NA	NA	NA	NA	NA	NA	NA	NA	NA
gene10166	9431	OR7E22P	olfactory receptor family 7 subfamily E member 22 pseudogene;gbkey=Gene;gene=OR7E22P;gene_biotype=pseudogene;gene_synonym=OR3.6,OR6DG	NA	NA	NA	NA	NA	NA	NA	NA	NA	NA	NA	NA	NA	NA	NA	NA	NA	NA
gene10167	391548	OR7E55P	olfactory receptor family 7 subfamily E member 55 pseudogene;gbkey=Gene;gene=OR7E55P;gene_biotype=pseudogene;gene_synonym=OR2DG,OR3.2,OR7E56P,OR7E57P,OST007,OST013	NA	NA	NA	NA	NA	NA	NA	NA	NA	NA	NA	NA	NA	NA	NA	NA	NA	NA
gene10168	105377169	LOC105377169	Gene;gene=LOC105377169	NA	NA	NA	NA	NA	NA	NA	NA	NA	NA	NA	NA	NA	NA	NA	NA	NA	NA
gene10169	100873967	LSP1P2	lymphocyte-specific protein 1 pseudogene 2;gbkey=Gene;gene=LSP1P2;gene_biotype=pseudogene	NA	NA	NA	NA	NA	NA	NA	NA	NA	NA	NA	NA	NA	NA	NA	NA	NA	NA
gene1017	5690	PSMB2	proteasome subunit beta 2;gbkey=Gene;gene=PSMB2;gene_biotype=protein_coding	5015.58	5132.32	-0.0323617	0.0323617	0.417145	0.676825	5017.4	5131.23	-0.0315369	0.0315369	0.449185	0.696508	5022.33	4581.98	0.131552	-0.131552	0.00446569	0.0123729
gene10170	339879	ALG1L6P	asparagine-linked glycosylation 1-like 6%2C pseudogene;gbkey=Gene;gene=ALG1L6P;gene_biotype=pseudogene	NA	NA	NA	NA	NA	NA	7.94842	15.7172	-0.203304	0.203304	0.0573064	1	NA	NA	NA	NA	NA	NA
gene10171	692099	FAM86DP	family with sequence similarity 86 member D%2C pseudogene;gbkey=Gene;gene=FAM86DP;gene_biotype=misc_RNA;gene_synonym=FAM86D	81.4411	111.635	-0.296719	0.296719	0.0137292	0.0729028	81.4732	94.9277	-0.145507	0.145507	0.240414	0.495738	81.5513	90.7165	-0.137288	0.137288	0.450415	0.585284
gene10172	107986100	LOC107986100	Gene;gene=LOC107986100	NA	NA	NA	NA	NA	NA	NA	NA	NA	NA	NA	NA	NA	NA	NA	NA	NA	NA
gene10173	100421813	ENPP7P2	ectonucleotide pyrophosphatase/phosphodiesterase 7 pseudogene 2;gbkey=Gene;gene=ENPP7P2;gene_biotype=pseudogene	NA	NA	NA	NA	NA	NA	NA	NA	NA	NA	NA	NA	NA	NA	NA	NA	NA	NA
gene10174	106481701	SNRPCP10	small nuclear ribonucleoprotein polypeptide C pseudogene 10;gbkey=Gene;gene=SNRPCP10;gene_biotype=pseudogene	NA	NA	NA	NA	NA	NA	NA	NA	NA	NA	NA	NA	NA	NA	NA	NA	NA	NA
gene10175	652670	RPS3AP15	ribosomal protein S3a pseudogene 15;gbkey=Gene;gene=RPS3AP15;gene_biotype=pseudogene;gene_synonym=RPS3A_2_382	NA	NA	NA	NA	NA	NA	NA	NA	NA	NA	NA	NA	NA	NA	NA	NA	NA	NA
gene10176	107986101	LOC107986101	Gene;gene=LOC107986101;gene_biotype=pseudogene	NA	NA	NA	NA	NA	NA	NA	NA	NA	NA	NA	NA	NA	NA	NA	NA	NA	NA
gene10177	402133	OR7E121P	olfactory receptor family 7 subfamily E member 121 pseudogene;gbkey=Gene;gene=OR7E121P;gene_biotype=pseudogene	NA	NA	NA	NA	NA	NA	NA	NA	NA	NA	NA	NA	NA	NA	NA	NA	NA	NA
gene10178	285296	UNC93B3	unc-93 homolog B3 pseudogene (C. elegans);gbkey=Gene;gene=UNC93B3;gene_biotype=pseudogene;gene_synonym=UNC93B3P	NA	NA	NA	NA	NA	NA	NA	NA	NA	NA	NA	NA	NA	NA	NA	NA	NA	NA
gene10179	107986102	LOC107986102	Gene;gene=LOC107986102	NA	NA	NA	NA	NA	NA	NA	NA	NA	NA	NA	NA	NA	NA	NA	NA	NA	NA
gene1018	105378646	LOC105378646	Gene;gene=LOC105378646	NA	NA	NA	NA	NA	NA	NA	NA	NA	NA	NA	NA	NA	NA	NA	NA	NA	NA
gene10180	653236	RPL23AP49	ribosomal protein L23a pseudogene 49;gbkey=Gene;gene=RPL23AP49;gene_biotype=pseudogene;gene_synonym=RPL23A_12_383	NA	NA	NA	NA	NA	NA	NA	NA	NA	NA	NA	NA	NA	NA	NA	NA	NA	NA
gene10181	107161230	CLUHP10	clustered mitochondria homolog pseudogene 10;gbkey=Gene;gene=CLUHP10;gene_biotype=pseudogene	NA	NA	NA	NA	NA	NA	NA	NA	NA	NA	NA	NA	NA	NA	NA	NA	NA	NA
gene10182	100302212	MIR1324	microRNA 1324;gbkey=Gene;gene=MIR1324;gene_biotype=miRNA	NA	NA	NA	NA	NA	NA	NA	NA	NA	NA	NA	NA	NA	NA	NA	NA	NA	NA
gene10183	100288801	FRG2C	FSHD region gene 2 family member C;gbkey=Gene;gene=FRG2C	527.415	516.065	0.028353	-0.028353	0.70294	0.865857	527.609	470.325	0.151001	-0.151001	0.0428678	0.163933	528.133	397.056	0.402047	-0.402047	5.16693e-06	2.63092e-05
gene10184	391552	AGGF1P3	angiogenic factor with G-patch and FHA domains 1 pseudogene 3;gbkey=Gene;gene=AGGF1P3;gene_biotype=pseudogene	NA	NA	NA	NA	NA	NA	NA	NA	NA	NA	NA	NA	NA	NA	NA	NA	NA	NA
gene10185	643255	RARRES2P1	retinoic acid receptor responder 2 pseudogene 1;gbkey=Gene;gene=RARRES2P1;gene_biotype=pseudogene	NA	NA	NA	NA	NA	NA	NA	NA	NA	NA	NA	NA	NA	NA	NA	NA	NA	NA
gene10186	100996350	DUX4L26	double homeobox 4 like 26;gbkey=Gene;gene=DUX4L26;gene_biotype=pseudogene	NA	NA	NA	NA	NA	NA	NA	NA	NA	NA	NA	NA	NA	NA	NA	NA	NA	NA
gene10187	401074	LINC00960	long intergenic non-protein coding RNA 960;gbkey=Gene;gene=LINC00960	NA	NA	NA	NA	NA	NA	NA	NA	NA	NA	NA	NA	NA	NA	NA	NA	NA	NA
gene10188	100131827	ZNF717	zinc finger protein 717;gbkey=Gene;gene=ZNF717;gene_biotype=protein_coding	NA	NA	NA	NA	NA	NA	NA	NA	NA	NA	NA	NA	NA	NA	NA	NA	NA	NA
gene10189	100422955	MIR4273	microRNA 4273;gbkey=Gene;gene=MIR4273	NA	NA	NA	NA	NA	NA	NA	NA	NA	NA	NA	NA	NA	NA	NA	NA	NA	NA
gene1019	127703	C1orf216	chromosome 1 open reading frame 216;gbkey=Gene;gene=C1orf216	654.858	667.085	-0.0245126	0.0245126	0.726227	0.879997	655.11	661.477	-0.0129858	0.0129858	0.848712	0.943022	655.755	491.753	0.405021	-0.405021	7.95076e-06	3.89409e-05
gene10190	6092	ROBO2	roundabout guidance receptor 2;gbkey=Gene;gene=ROBO2;gene_biotype=protein_coding	NA	NA	NA	NA	NA	NA	NA	NA	NA	NA	NA	NA	NA	NA	NA	NA	NA	NA
gene10191	107986020	LOC107986020	Gene;gene=LOC107986020	NA	NA	NA	NA	NA	NA	NA	NA	NA	NA	NA	NA	NA	NA	NA	NA	NA	NA
gene10192	401076	CAP1P1	CAP1 pseudogene 1;gbkey=Gene;gene=CAP1P1;gene_biotype=pseudogene	249.289	265.378	-0.0739875	0.0739875	0.446552	0.697925	249.39	262.084	-0.0594965	0.0594965	0.544078	0.768369	249.638	239.513	0.0568398	-0.0568398	0.646889	0.75317
gene10193	102724949	LOC102724949	Gene;gene=LOC102724949	NA	NA	NA	NA	NA	NA	NA	NA	NA	NA	NA	NA	NA	NA	NA	NA	NA	NA
gene10194	106481300	RNU6-386P	RNA%2C U6 small nuclear 386%2C pseudogene;gbkey=Gene;gene=RNU6-386P;gene_biotype=pseudogene	NA	NA	NA	NA	NA	NA	NA	NA	NA	NA	NA	NA	NA	NA	NA	NA	NA	NA
gene10195	100310839	VDAC1P7	voltage dependent anion channel 1 pseudogene 7;gbkey=Gene;gene=VDAC1P7;gene_biotype=pseudogene	NA	NA	NA	NA	NA	NA	NA	NA	NA	NA	NA	NA	NA	NA	NA	NA	NA	NA
gene10196	106481246	RNU6-217P	RNA%2C U6 small nuclear 217%2C pseudogene;gbkey=Gene;gene=RNU6-217P;gene_biotype=pseudogene	NA	NA	NA	NA	NA	NA	NA	NA	NA	NA	NA	NA	NA	NA	NA	NA	NA	NA
gene10197	105377171	LOC105377171	Gene;gene=LOC105377171	NA	NA	NA	NA	NA	NA	NA	NA	NA	NA	NA	NA	NA	NA	NA	NA	NA	NA
gene10198	105377172	LOC105377172	Gene;gene=LOC105377172	NA	NA	NA	NA	NA	NA	NA	NA	NA	NA	NA	NA	NA	NA	NA	NA	NA	NA
gene10199	105377173	LOC105377173	Gene;gene=LOC105377173	NA	NA	NA	NA	NA	NA	NA	NA	NA	NA	NA	NA	NA	NA	NA	NA	NA	NA
gene102	441869	ANKRD65	ankyrin repeat domain 65;gbkey=Gene;gene=ANKRD65	NA	NA	NA	NA	NA	NA	NA	NA	NA	NA	NA	NA	NA	NA	NA	NA	NA	NA
gene1020	63967	CLSPN	claspin;gbkey=Gene;gene=CLSPN	1068.09	979.777	0.117073	-0.117073	0.0510159	0.18557	1068.47	941.802	0.171836	-0.171836	0.00441949	0.0295401	1069.52	815.419	0.386043	-0.386043	1.22446e-08	9.04076e-08
gene10200	106479458	RN7SL647P	RNA%2C 7SL%2C cytoplasmic 647%2C pseudogene;gbkey=Gene;gene=RN7SL647P;gene_biotype=pseudogene	NA	NA	NA	NA	NA	NA	NA	NA	NA	NA	NA	NA	NA	NA	NA	NA	NA	NA
gene10201	106479122	RN7SKP61	RNA%2C 7SK small nuclear pseudogene 61;gbkey=Gene;gene=RN7SKP61;gene_biotype=pseudogene	NA	NA	NA	NA	NA	NA	NA	NA	NA	NA	NA	NA	NA	NA	NA	NA	NA	NA
gene10202	359757	MRPS17P3	mitochondrial ribosomal protein S17 pseudogene 3;gbkey=Gene;gene=MRPS17P3;gene_biotype=pseudogene	NA	NA	NA	NA	NA	NA	NA	NA	NA	NA	NA	NA	NA	NA	NA	NA	NA	NA
gene10203	6091	ROBO1	roundabout guidance receptor 1;gbkey=Gene;gene=ROBO1;gene_biotype=protein_coding	5625.83	5148.83	0.123388	-0.123388	0.00750044	0.0463285	5627.86	5349.3	0.0716135	-0.0716135	0.0642238	0.216211	5633.45	5844.25	-0.0525748	0.0525748	0.324292	0.458067
gene10204	100271054	RPS12P6	ribosomal protein S12 pseudogene 6;gbkey=Gene;gene=RPS12P6;gene_biotype=pseudogene;gene_synonym=RPS12_2_384	NA	NA	NA	NA	NA	NA	NA	NA	NA	NA	NA	NA	NA	NA	NA	NA	NA	NA
gene10205	106479495	RN7SL751P	RNA%2C 7SL%2C cytoplasmic 751%2C pseudogene;gbkey=Gene;gene=RN7SL751P;gene_biotype=pseudogene	NA	NA	NA	NA	NA	NA	NA	NA	NA	NA	NA	NA	NA	NA	NA	NA	NA	NA
gene10206	101927374	LOC101927374	uncharacterized LOC101927374;gbkey=Gene;gene=LOC101927374	NA	NA	NA	NA	NA	NA	NA	NA	NA	NA	NA	NA	NA	NA	NA	NA	NA	NA
gene10207	100500877	MIR3923	microRNA 3923;gbkey=Gene;gene=MIR3923	NA	NA	NA	NA	NA	NA	NA	NA	NA	NA	NA	NA	NA	NA	NA	NA	NA	NA
gene10208	100873895	HMGB1P38	high mobility group box 1 pseudogene 38;gbkey=Gene;gene=HMGB1P38;gene_biotype=pseudogene	NA	NA	NA	NA	NA	NA	NA	NA	NA	NA	NA	NA	NA	NA	NA	NA	NA	NA
gene10209	100130821	OSBPL9P1	oxysterol binding protein like 9 pseudogene 1;gbkey=Gene;gene=OSBPL9P1;gene_biotype=pseudogene	NA	NA	NA	NA	NA	NA	NA	NA	NA	NA	NA	NA	NA	NA	NA	NA	NA	NA
gene1021	192670	AGO4	argonaute 4%2C RISC catalytic component;gbkey=Gene;gene=AGO4;gene_biotype=protein_coding	218.857	205.564	0.0726925	-0.0726925	0.468589	0.713889	218.932	225.321	-0.0342207	0.0342207	0.730738	0.884041	219.15	342.64	-0.621626	0.621626	1.29297e-08	9.53125e-08
gene10210	100129557	HNRNPA3P8	heterogeneous nuclear ribonucleoprotein A3 pseudogene 8;gbkey=Gene;gene=HNRNPA3P8;gene_biotype=pseudogene	NA	NA	NA	NA	NA	NA	NA	NA	NA	NA	NA	NA	NA	NA	NA	NA	NA	NA
gene10211	105377177	LOC105377177	Gene;gene=LOC105377177	NA	NA	NA	NA	NA	NA	NA	NA	NA	NA	NA	NA	NA	NA	NA	NA	NA	NA
gene10212	105377176	LOC105377176	Gene;gene=LOC105377176	NA	NA	NA	NA	NA	NA	NA	NA	NA	NA	NA	NA	NA	NA	NA	NA	NA	NA
gene10213	105377175	LOC105377175	Gene;gene=LOC105377175	NA	NA	NA	NA	NA	NA	NA	NA	NA	NA	NA	NA	NA	NA	NA	NA	NA	NA
gene10214	105377174	LOC105377174	Gene;gene=LOC105377174	NA	NA	NA	NA	NA	NA	NA	NA	NA	NA	NA	NA	NA	NA	NA	NA	NA	NA
gene10215	728290	LINC02027	long intergenic non-protein coding RNA 2027;gbkey=Gene;gene=LINC02027	NA	NA	NA	NA	NA	NA	NA	NA	NA	NA	NA	NA	NA	NA	NA	NA	NA	NA
gene10216	2632	GBE1	1%2C4-alpha-glucan branching enzyme 1;gbkey=Gene;gene=GBE1;gene_biotype=protein_coding	3274.03	3010.32	0.117643	-0.117643	0.00552853	0.0365876	3275.25	3181.5	0.0407606	-0.0407606	0.339735	0.600331	3278.45	2462.24	0.410009	-0.410009	2.41951e-16	3.94116e-15
gene10217	106480670	RNU2-28P	RNA%2C U2 small nuclear 28%2C pseudogene;gbkey=Gene;gene=RNU2-28P;gene_biotype=pseudogene	NA	NA	NA	NA	NA	NA	NA	NA	NA	NA	NA	NA	NA	NA	NA	NA	NA	NA
gene10218	100419178	SETP6	SET pseudogene 6;gbkey=Gene;gene=SETP6;gene_biotype=pseudogene	NA	NA	NA	NA	NA	NA	NA	NA	NA	NA	NA	NA	NA	NA	NA	NA	NA	NA
gene10219	105377178	LOC105377178	Gene;gene=LOC105377178	NA	NA	NA	NA	NA	NA	NA	NA	NA	NA	NA	NA	NA	NA	NA	NA	NA	NA
gene1022	26523	AGO1	argonaute 1%2C RISC catalytic component;gbkey=Gene;gene=AGO1;gene_biotype=protein_coding	1047.28	1134.76	-0.108929	0.108929	0.0681489	0.227433	1047.63	1078.09	-0.0386928	0.0386928	0.546387	0.770547	1048.68	936.628	0.160495	-0.160495	0.0272409	0.0602879
gene10220	105377179	LOC105377179	Gene;gene=LOC105377179	NA	NA	NA	NA	NA	NA	NA	NA	NA	NA	NA	NA	NA	NA	NA	NA	NA	NA
gene10221	105377180	LOC105377180	Gene;gene=LOC105377180	NA	NA	NA	NA	NA	NA	NA	NA	NA	NA	NA	NA	NA	NA	NA	NA	NA	NA
gene10222	100271040	RPL7AP23	ribosomal protein L7a pseudogene 23;gbkey=Gene;gene=RPL7AP23;gene_biotype=pseudogene;gene_synonym=RPL7A_5_385	NA	NA	NA	NA	NA	NA	NA	NA	NA	NA	NA	NA	NA	NA	NA	NA	NA	NA
gene10223	83528	CYP51A1P1	cytochrome P450 family 51 subfamily A member 1 pseudogene 1;gbkey=Gene;gene=CYP51A1P1;gene_biotype=pseudogene;gene_synonym=CYP51P1	52.986	87.8983	-0.406643	0.406643	0.00120305	0.0109697	52.9989	101.657	-0.557481	0.557481	1.39768e-05	0.000240636	53.0524	69.0578	-0.320228	0.320228	0.13505	0.23067
gene10224	101927439	LOC101927439	Gene;gene=LOC101927439	NA	NA	NA	NA	NA	NA	NA	NA	NA	NA	NA	NA	NA	NA	NA	NA	NA	NA
gene10225	105377181	LOC105377181	Gene;gene=LOC105377181	NA	NA	NA	NA	NA	NA	NA	NA	NA	NA	NA	NA	NA	NA	NA	NA	NA	NA
gene10226	105377183	LOC105377183	Gene;gene=LOC105377183	NA	NA	NA	NA	NA	NA	NA	NA	NA	NA	NA	NA	NA	NA	NA	NA	NA	NA
gene10227	105377186	LOC105377186	Gene;gene=LOC105377186	NA	NA	NA	NA	NA	NA	NA	NA	NA	NA	NA	NA	NA	NA	NA	NA	NA	NA
gene10228	105377187	LOC105377187	Gene;gene=LOC105377187	NA	NA	NA	NA	NA	NA	NA	NA	NA	NA	NA	NA	NA	NA	NA	NA	NA	NA
gene10229	100420834	SRRM1P2	serine/arginine repetitive matrix 1 pseudogene 2;gbkey=Gene;gene=SRRM1P2;gene_biotype=pseudogene	NA	NA	NA	NA	NA	NA	NA	NA	NA	NA	NA	NA	NA	NA	NA	NA	NA	NA
gene1023	192669	AGO3	argonaute 3%2C RISC catalytic component;gbkey=Gene;gene=AGO3;gene_biotype=protein_coding	389.68	406.129	-0.052403	0.052403	0.525766	0.755531	389.826	400.41	-0.0343567	0.0343567	0.678474	0.852107	390.213	433.393	-0.147653	0.147653	0.107517	0.191642
gene10230	105377188	LOC105377188	Gene;gene=LOC105377188	NA	NA	NA	NA	NA	NA	NA	NA	NA	NA	NA	NA	NA	NA	NA	NA	NA	NA
gene10231	440970	LINC00971	long intergenic non-protein coding RNA 971;gbkey=Gene;gene=LINC00971;gene_biotype=lncRNA	NA	NA	NA	NA	NA	NA	NA	NA	NA	NA	NA	NA	NA	NA	NA	NA	NA	NA
gene10232	100130326	LOC100130326	transmembrane protein 183A pseudogene;gbkey=Gene;gene=LOC100130326;gene_biotype=pseudogene	NA	NA	NA	NA	NA	NA	NA	NA	NA	NA	NA	NA	NA	NA	NA	NA	NA	NA
gene10233	105377192	LOC105377192	Gene;gene=LOC105377192	NA	NA	NA	NA	NA	NA	NA	NA	NA	NA	NA	NA	NA	NA	NA	NA	NA	NA
gene10234	105377193	LOC105377193	Gene;gene=LOC105377193	NA	NA	NA	NA	NA	NA	NA	NA	NA	NA	NA	NA	NA	NA	NA	NA	NA	NA
gene10235	253559	CADM2	cell adhesion molecule 2;gbkey=Gene;gene=CADM2;gene_biotype=protein_coding	NA	NA	NA	NA	NA	NA	NA	NA	NA	NA	NA	NA	NA	NA	NA	NA	NA	NA
gene10236	106635529	SNORA95	small nucleolar RNA%2C H/ACA box 95;gbkey=Gene;gene=SNORA95	NA	NA	NA	NA	NA	NA	NA	NA	NA	NA	NA	NA	NA	NA	NA	NA	NA	NA
gene10237	100847077	MIR5688	microRNA 5688;gbkey=Gene;gene=MIR5688	NA	NA	NA	NA	NA	NA	NA	NA	NA	NA	NA	NA	NA	NA	NA	NA	NA	NA
gene10238	100874037	CADM2-AS2	CADM2 antisense RNA 2;gbkey=Gene;gene=CADM2-AS2	NA	NA	NA	NA	NA	NA	NA	NA	NA	NA	NA	NA	NA	NA	NA	NA	NA	NA
gene10239	100422711	THAP12P2	THAP domain containing 12 pseudogene 2;gbkey=Gene;gene=THAP12P2;gene_biotype=pseudogene;gene_synonym=PRKRIRP2	NA	NA	NA	NA	NA	NA	NA	NA	NA	NA	NA	NA	NA	NA	NA	NA	NA	NA
gene1024	105378647	LOC105378647	Gene;gene=LOC105378647	NA	NA	NA	NA	NA	NA	NA	NA	NA	NA	NA	NA	NA	NA	NA	NA	NA	NA
gene10240	102723364	LOC102723364	Gene;gene=LOC102723364	NA	NA	NA	NA	NA	NA	NA	NA	NA	NA	NA	NA	NA	NA	NA	NA	NA	NA
gene10241	106481536	RNU6-1129P	RNA%2C U6 small nuclear 1129%2C pseudogene;gbkey=Gene;gene=RNU6-1129P;gene_biotype=pseudogene	NA	NA	NA	NA	NA	NA	NA	NA	NA	NA	NA	NA	NA	NA	NA	NA	NA	NA
gene10242	106479222	RN7SKP284	RNA%2C 7SK small nuclear pseudogene 284;gbkey=Gene;gene=RN7SKP284;gene_biotype=pseudogene	NA	NA	NA	NA	NA	NA	NA	NA	NA	NA	NA	NA	NA	NA	NA	NA	NA	NA
gene10243	101927494	LINC02070	long intergenic non-protein coding RNA 2070;gbkey=Gene;gene=LINC02070	NA	NA	NA	NA	NA	NA	NA	NA	NA	NA	NA	NA	NA	NA	NA	NA	NA	NA
gene10244	101927518	LOC101927518	Gene;gene=LOC101927518	NA	NA	NA	NA	NA	NA	NA	NA	NA	NA	NA	NA	NA	NA	NA	NA	NA	NA
gene10245	105377196	LOC105377196	Gene;gene=LOC105377196	NA	NA	NA	NA	NA	NA	NA	NA	NA	NA	NA	NA	NA	NA	NA	NA	NA	NA
gene10246	389136	VGLL3	vestigial like family member 3;gbkey=Gene;gene=VGLL3;gene_biotype=protein_coding	NA	NA	NA	NA	NA	NA	NA	NA	NA	NA	NA	NA	NA	NA	NA	NA	NA	NA
gene10247	285232	LOC285232	phosphoribosyl pyrophosphate amidotransferase pseudogene;gbkey=Gene;gene=LOC285232;gene_biotype=pseudogene	NA	NA	NA	NA	NA	NA	NA	NA	NA	NA	NA	NA	NA	NA	NA	NA	NA	NA
gene10248	100289640	PPATP1	phosphoribosyl pyrophosphate amidotransferase pseudogene 1;gbkey=Gene;gene=PPATP1;gene_biotype=pseudogene	91.0464	92.2291	-0.0120125	0.0120125	0.921216	0.967969	91.0806	98.9915	-0.0791407	0.0791407	0.523101	0.751405	91.1711	83.4056	0.114755	-0.114755	0.52549	0.651495
gene10249	100846978	LINC00506	long intergenic non-protein coding RNA 506;gbkey=Gene;gene=LINC00506	NA	NA	NA	NA	NA	NA	NA	NA	NA	NA	NA	NA	NA	NA	NA	NA	NA	NA
gene1025	100128093	LOC100128093	magnesium transporter 1 pseudogene;gbkey=Gene;gene=LOC100128093;gene_biotype=pseudogene	NA	NA	NA	NA	NA	NA	NA	NA	NA	NA	NA	NA	NA	NA	NA	NA	NA	NA
gene10250	100616161	MIR4795	microRNA 4795;gbkey=Gene;gene=MIR4795	NA	NA	NA	NA	NA	NA	NA	NA	NA	NA	NA	NA	NA	NA	NA	NA	NA	NA
gene10251	25978	CHMP2B	charged multivesicular body protein 2B;gbkey=Gene;gene=CHMP2B;gene_biotype=protein_coding	577.082	567.867	0.0211349	-0.0211349	0.768082	0.900877	577.29	561.293	0.037193	-0.037193	0.606715	0.810991	577.859	575.809	0.00495504	-0.00495504	0.952092	0.967934
gene10252	5449	POU1F1	POU class 1 homeobox 1;gbkey=Gene;gene=POU1F1;gene_biotype=protein_coding	NA	NA	NA	NA	NA	NA	NA	NA	NA	NA	NA	NA	NA	NA	NA	NA	NA	NA
gene10253	402134	KRT8P25	keratin 8 pseudogene 25;gbkey=Gene;gene=KRT8P25;gene_biotype=pseudogene	NA	NA	NA	NA	NA	NA	NA	NA	NA	NA	NA	NA	NA	NA	NA	NA	NA	NA
gene10254	100129005	APOOP2	apolipoprotein O pseudogene 2;gbkey=Gene;gene=APOOP2;gene_biotype=pseudogene	NA	NA	NA	NA	NA	NA	NA	NA	NA	NA	NA	NA	NA	NA	NA	NA	NA	NA
gene10255	643766	PSMC1P6	proteasome 26S subunit%2C ATPase 1 pseudogene 6;gbkey=Gene;gene=PSMC1P6;gene_biotype=pseudogene	NA	NA	NA	NA	NA	NA	NA	NA	NA	NA	NA	NA	NA	NA	NA	NA	NA	NA
gene10256	105377198	LOC105377198	Gene;gene=LOC105377198	NA	NA	NA	NA	NA	NA	NA	NA	NA	NA	NA	NA	NA	NA	NA	NA	NA	NA
gene10257	106479951	RNU6-873P	RNA%2C U6 small nuclear 873%2C pseudogene;gbkey=Gene;gene=RNU6-873P;gene_biotype=pseudogene	NA	NA	NA	NA	NA	NA	NA	NA	NA	NA	NA	NA	NA	NA	NA	NA	NA	NA
gene10258	3355	HTR1F	5-hydroxytryptamine receptor 1F;gbkey=Gene;gene=HTR1F;gene_biotype=protein_coding	NA	NA	NA	NA	NA	NA	NA	NA	NA	NA	NA	NA	NA	NA	NA	NA	NA	NA
gene10259	106479545	RNU6ATAC6P	RNA%2C U6atac small nuclear 6%2C pseudogene;gbkey=Gene;gene=RNU6ATAC6P;gene_biotype=pseudogene	NA	NA	NA	NA	NA	NA	NA	NA	NA	NA	NA	NA	NA	NA	NA	NA	NA	NA
gene1026	27285	TEKT2	tektin 2;gbkey=Gene;gene=TEKT2;gene_biotype=protein_coding	NA	NA	NA	NA	NA	NA	NA	NA	NA	NA	NA	NA	NA	NA	NA	NA	NA	NA
gene10260	8545	CGGBP1	CGG triplet repeat binding protein 1;gbkey=Gene;gene=CGGBP1;gene_biotype=protein_coding	1617.67	1584.67	0.028512	-0.028512	0.567399	0.783958	1618.26	1528.34	0.0791879	-0.0791879	0.121722	0.326886	1619.85	1830.87	-0.174845	0.174845	0.00354347	0.010095
gene10261	55279	ZNF654	zinc finger protein 654;gbkey=Gene;gene=ZNF654	453.245	312.486	0.46818	-0.46818	2.71668e-08	9.35824e-07	453.415	383.094	0.218245	-0.218245	0.00592709	0.0368923	453.863	368.318	0.293601	-0.293601	0.00146966	0.0046025
gene10262	100151661	CBX5P1	chromobox 5 pseudogene 1;gbkey=Gene;gene=CBX5P1;gene_biotype=pseudogene	NA	NA	NA	NA	NA	NA	NA	NA	NA	NA	NA	NA	NA	NA	NA	NA	NA	NA
gene10263	285237	C3orf38	chromosome 3 open reading frame 38;gbkey=Gene;gene=C3orf38	418.15	356.669	0.200207	-0.200207	0.0176246	0.0876952	418.306	372.937	0.143128	-0.143128	0.109387	0.306166	418.712	403.37	0.0524053	-0.0524053	0.579437	0.697389
gene10264	105377202	LOC105377202	Gene;gene=LOC105377202	NA	NA	NA	NA	NA	NA	NA	NA	NA	NA	NA	NA	NA	NA	NA	NA	NA	NA
gene10265	344653	ABCF2P1	ATP binding cassette subfamily F member 2 pseudogene 1;gbkey=Gene;gene=ABCF2P1;gene_biotype=pseudogene	186.403	197.867	-0.0666608	0.0666608	0.528806	0.757733	186.47	191.564	-0.0309689	0.0309689	0.768382	0.902804	186.655	156.807	0.238012	-0.238012	0.070236	0.134899
gene10266	100130327	NDUFA5P5	NADH:ubiquinone oxidoreductase subunit A5 pseudogene 5;gbkey=Gene;gene=NDUFA5P5;gene_biotype=pseudogene	NA	NA	NA	NA	NA	NA	NA	NA	NA	NA	NA	NA	NA	NA	NA	NA	NA	NA
gene10267	728432	ICE2P2	interactor of little elongation complex ELL subunit 2 pseudogene 2;gbkey=Gene;gene=ICE2P2;gene_biotype=pseudogene;gene_synonym=NARG2P2	NA	NA	NA	NA	NA	NA	NA	NA	NA	NA	NA	NA	NA	NA	NA	NA	NA	NA
gene10268	100421236	GAPDHP50	glyceraldehyde 3 phosphate dehydrogenase pseudogene 50;gbkey=Gene;gene=GAPDHP50;gene_biotype=pseudogene	NA	NA	NA	NA	NA	NA	NA	NA	NA	NA	NA	NA	NA	NA	NA	NA	NA	NA
gene10269	2042	EPHA3	EPH receptor A3;gbkey=Gene;gene=EPHA3;gene_biotype=protein_coding	NA	NA	NA	NA	NA	NA	NA	NA	NA	NA	NA	NA	NA	NA	NA	NA	NA	NA
gene1027	54936	ADPRHL2	ADP-ribosylhydrolase like 2;gbkey=Gene;gene=ADPRHL2;gene_biotype=protein_coding	827.349	836.909	-0.0155014	0.0155014	0.80598	0.916669	827.666	819.019	0.0142646	-0.0142646	0.818112	0.928362	828.481	821.751	0.0115782	-0.0115782	0.869229	0.914319
gene10270	107403235	MTCO3P6	mitochondrially encoded cytochrome c oxidase III pseudogene 6;gbkey=Gene;gene=MTCO3P6;gene_biotype=pseudogene	NA	NA	NA	NA	NA	NA	NA	NA	NA	NA	NA	NA	NA	NA	NA	NA	NA	NA
gene10271	106660633	MTATP6P6	mitochondrially encoded ATP synthase 6 pseudogene 6;gbkey=Gene;gene=MTATP6P6;gene_biotype=pseudogene	NA	NA	NA	NA	NA	NA	NA	NA	NA	NA	NA	NA	NA	NA	NA	NA	NA	NA
gene10272	107075266	MTCO2P6	mitochondrially encoded cytochrome c oxidase II pseudogene 6;gbkey=Gene;gene=MTCO2P6;gene_biotype=pseudogene	NA	NA	NA	NA	NA	NA	NA	NA	NA	NA	NA	NA	NA	NA	NA	NA	NA	NA
gene10273	107075137	MTCO1P6	mitochondrially encoded cytochrome c oxidase I pseudogene 6;gbkey=Gene;gene=MTCO1P6;gene_biotype=pseudogene	NA	NA	NA	NA	NA	NA	NA	NA	NA	NA	NA	NA	NA	NA	NA	NA	NA	NA
gene10274	106481404	RNU6-712P	RNA%2C U6 small nuclear 712%2C pseudogene;gbkey=Gene;gene=RNU6-712P;gene_biotype=pseudogene	NA	NA	NA	NA	NA	NA	NA	NA	NA	NA	NA	NA	NA	NA	NA	NA	NA	NA
gene10275	5628	PROS2P	protein S (beta) pseudogene;gbkey=Gene;gene=PROS2P;gene_biotype=pseudogene;gene_synonym=PROS2,PROSP	NA	NA	NA	NA	NA	NA	NA	NA	NA	NA	NA	NA	NA	NA	NA	NA	NA	NA
gene10276	106481675	HSPE1P19	heat shock protein family E (Hsp10) member 1 pseudogene 19;gbkey=Gene;gene=HSPE1P19;gene_biotype=pseudogene	NA	NA	NA	NA	NA	NA	NA	NA	NA	NA	NA	NA	NA	NA	NA	NA	NA	NA
gene10277	101930420	LOC101930420	Gene;gene=LOC101930420	NA	NA	NA	NA	NA	NA	NA	NA	NA	NA	NA	NA	NA	NA	NA	NA	NA	NA
gene10278	107984021	LOC107984021	Gene;gene=LOC107984021	NA	NA	NA	NA	NA	NA	NA	NA	NA	NA	NA	NA	NA	NA	NA	NA	NA	NA
gene10279	107986037	LOC107986037	Gene;gene=LOC107986037	NA	NA	NA	NA	NA	NA	NA	NA	NA	NA	NA	NA	NA	NA	NA	NA	NA	NA
gene1028	1296	COL8A2	collagen type VIII alpha 2 chain;gbkey=Gene;gene=COL8A2;gene_biotype=protein_coding	NA	NA	NA	NA	NA	NA	NA	NA	NA	NA	NA	NA	NA	NA	NA	NA	NA	NA
gene10280	106479782	RNU6-488P	RNA%2C U6 small nuclear 488%2C pseudogene;gbkey=Gene;gene=RNU6-488P;gene_biotype=pseudogene	NA	NA	NA	NA	NA	NA	NA	NA	NA	NA	NA	NA	NA	NA	NA	NA	NA	NA
gene10281	5627	PROS1	protein S (alpha);gbkey=Gene;gene=PROS1;gene_biotype=protein_coding	NA	NA	NA	NA	NA	NA	NA	NA	NA	NA	NA	NA	NA	NA	NA	NA	NA	NA
gene10282	106479793	RNU6-511P	RNA%2C U6 small nuclear 511%2C pseudogene;gbkey=Gene;gene=RNU6-511P;gene_biotype=pseudogene	NA	NA	NA	NA	NA	NA	NA	NA	NA	NA	NA	NA	NA	NA	NA	NA	NA	NA
gene10283	200894	ARL13B	ADP ribosylation factor like GTPase 13B;gbkey=Gene;gene=ARL13B;gene_biotype=protein_coding	1018.98	774.767	0.363747	-0.363747	1.11227e-07	3.41333e-06	1019.4	848.266	0.245787	-0.245787	0.000313662	0.00348902	1020.4	766.643	0.405794	-0.405794	4.26567e-08	2.93369e-07
gene10284	100129555	HMGN1P7	high mobility group nucleosome binding domain 1 pseudogene 7;gbkey=Gene;gene=HMGN1P7;gene_biotype=pseudogene	NA	NA	NA	NA	NA	NA	NA	NA	NA	NA	NA	NA	NA	NA	NA	NA	NA	NA
gene10285	415117	STX19	syntaxin 19;gbkey=Gene;gene=STX19	NA	NA	NA	NA	NA	NA	NA	NA	NA	NA	NA	NA	NA	NA	NA	NA	NA	NA
gene10286	200895	DHFR2	dihydrofolate reductase 2;gbkey=Gene;gene=DHFR2;gene_biotype=protein_coding	102.309	96.5939	0.054673	-0.054673	0.648198	0.835896	102.344	97.5881	0.04651	-0.04651	0.703342	0.867253	102.444	98.4617	0.0519697	-0.0519697	0.761913	0.838318
gene10287	63899	NSUN3	NOP2/Sun RNA methyltransferase family member 3;gbkey=Gene;gene=NSUN3;gene_biotype=protein_coding	84.0929	89.5867	-0.0582064	0.0582064	0.632073	0.827253	84.1245	94.9216	-0.115279	0.115279	0.351807	0.612224	84.2065	119.113	-0.457885	0.457885	0.00509185	0.0139337
gene10288	100420527	RBBP4P2	RB binding protein 4 pseudogene 2;gbkey=Gene;gene=RBBP4P2;gene_biotype=pseudogene	207.292	188.168	0.10744	-0.10744	0.312644	0.580673	207.352	209.269	-0.0106189	0.0106189	0.919511	0.972363	207.564	179.825	0.195477	-0.195477	0.14405	0.242697
gene10289	389137	ARMC10P1	armadillo repeat containing 10 pseudogene 1;gbkey=Gene;gene=ARMC10P1;gene_biotype=pseudogene	105.603	118.985	-0.118968	0.118968	0.308606	0.577878	105.648	101.312	0.0410372	-0.0410372	0.737335	0.887185	105.75	97.3788	0.106394	-0.106394	0.552843	0.675353
gene1029	27095	TRAPPC3	trafficking protein particle complex 3;gbkey=Gene;gene=TRAPPC3;gene_biotype=protein_coding	1386.83	1456.66	-0.0676438	0.0676438	0.198932	0.450175	1387.38	1405.4	-0.0177904	0.0177904	0.736794	0.887107	1388.74	1408.05	-0.0196936	0.0196936	0.739916	0.82266
gene10290	105373992	LOC105373992	Gene;gene=LOC105373992	NA	NA	NA	NA	NA	NA	NA	NA	NA	NA	NA	NA	NA	NA	NA	NA	NA	NA
gene10291	728505	WDR82P1	WD repeat domain 82 pseudogene 1;gbkey=Gene;gene=WDR82P1;gene_biotype=pseudogene;gene_synonym=hCG26824,SW2,SWD2,WDR82,WDR82B	138.061	127.012	0.0876075	-0.0876075	0.436233	0.691012	138.112	129.019	0.0728011	-0.0728011	0.525034	0.753107	138.247	97.4336	0.467128	-0.467128	0.00245009	0.00727513
gene10292	255025	LINC00879	long intergenic non-protein coding RNA 879;gbkey=Gene;gene=LINC00879;gene_biotype=lncRNA	NA	NA	NA	NA	NA	NA	NA	NA	NA	NA	NA	NA	NA	NA	NA	NA	NA	NA
gene10293	100271076	RPS18P6	ribosomal protein S18 pseudogene 6;gbkey=Gene;gene=RPS18P6;gene_biotype=pseudogene;gene_synonym=RPS18_3_386	NA	NA	NA	NA	NA	NA	NA	NA	NA	NA	NA	NA	NA	NA	NA	NA	NA	NA
gene10294	100287639	MTHFD2P1	methylenetetrahydrofolate dehydrogenase (NADP+ dependent) 2%2C methenyltetrahydrofolate cyclohydrolase pseudogene 1;gbkey=Gene;gene=MTHFD2P1;gene_biotype=misc_RNA	25.8177	28.0628	-0.0388032	0.0388032	0.742709	1	25.8304	33.7532	-0.15028	0.15028	0.238997	0.494421	25.8544	54.0506	-0.850496	0.850496	0.000282122	0.00102419
gene10295	644063	HNRNPKP4	heterogeneous nuclear ribonucleoprotein K pseudogene 4;gbkey=Gene;gene=HNRNPKP4;gene_biotype=pseudogene	3429.03	3254.76	0.0726262	-0.0726262	0.116002	0.322625	3430.28	3283.79	0.0613223	-0.0613223	0.138664	0.354446	3433.67	3182.63	0.108613	-0.108613	0.039064	0.0818287
gene10296	102465864	MIR8060	microRNA 8060;gbkey=Gene;gene=MIR8060;gene_biotype=miRNA	NA	NA	NA	NA	NA	NA	NA	NA	NA	NA	NA	NA	NA	NA	NA	NA	NA	NA
gene10297	391556	LOC391556	retinoblastoma binding protein 4 pseudogene;gbkey=Gene;gene=LOC391556;gene_biotype=pseudogene	NA	NA	NA	NA	NA	NA	NA	NA	NA	NA	NA	NA	NA	NA	NA	NA	NA	NA
gene10298	106480047	RNU6-1094P	RNA%2C U6 small nuclear 1094%2C pseudogene;gbkey=Gene;gene=RNU6-1094P;gene_biotype=pseudogene	NA	NA	NA	NA	NA	NA	NA	NA	NA	NA	NA	NA	NA	NA	NA	NA	NA	NA
gene10299	100463498	MTRNR2L12	MT-RNR2-like 12;gbkey=Gene;gene=MTRNR2L12;gene_biotype=pseudogene;gene_synonym=HN12	14.564	15.7046	-0.0251307	0.0251307	0.813619	1	14.571	19.7288	-0.119368	0.119368	0.30654	1	14.5842	27.0379	-0.57213	0.57213	0.0416022	0.0862925
gene103	105378585	LOC105378585	Gene;gene=LOC105378585	NA	NA	NA	NA	NA	NA	NA	NA	NA	NA	NA	NA	NA	NA	NA	NA	NA	NA
gene1030	55700	MAP7D1	MAP7 domain containing 1;gbkey=Gene;gene=MAP7D1;gene_biotype=protein_coding	3343.39	3596.7	-0.10231	0.10231	0.0154893	0.0802061	3344.73	3860.32	-0.201555	0.201555	1.01455e-06	2.18653e-05	3348.01	5057.65	-0.590388	0.590388	1.56957e-29	5.40814e-28
gene10300	644082	RPL18AP8	ribosomal protein L18a pseudogene 8;gbkey=Gene;gene=RPL18AP8;gene_biotype=pseudogene;gene_synonym=RPL18A_3_387	NA	NA	NA	NA	NA	NA	NA	NA	NA	NA	NA	NA	NA	NA	NA	NA	NA	NA
gene10301	100131442	RCC2P5	regulator of chromosome condensation 2 pseudogene 5;gbkey=Gene;gene=RCC2P5;gene_biotype=pseudogene	NA	NA	NA	NA	NA	NA	NA	NA	NA	NA	NA	NA	NA	NA	NA	NA	NA	NA
gene10302	100129736	CDV3P1	CDV3 pseudogene 1;gbkey=Gene;gene=CDV3P1;gene_biotype=pseudogene	NA	NA	NA	NA	NA	NA	NA	NA	NA	NA	NA	NA	NA	NA	NA	NA	NA	NA
gene10303	285220	EPHA6	EPH receptor A6;gbkey=Gene;gene=EPHA6;gene_biotype=protein_coding	NA	NA	NA	NA	NA	NA	NA	NA	NA	NA	NA	NA	NA	NA	NA	NA	NA	NA
gene10304	107986103	LOC107986103	Gene;gene=LOC107986103	NA	NA	NA	NA	NA	NA	NA	NA	NA	NA	NA	NA	NA	NA	NA	NA	NA	NA
gene10305	101929278	LOC101929278	Gene;gene=LOC101929278	NA	NA	NA	NA	NA	NA	NA	NA	NA	NA	NA	NA	NA	NA	NA	NA	NA	NA
gene10306	84100	ARL6	ADP ribosylation factor like GTPase 6;gbkey=Gene;gene=ARL6;gene_biotype=protein_coding	164.226	196.502	-0.194847	0.194847	0.0742948	0.241722	164.281	187.199	-0.148052	0.148052	0.167829	0.400382	164.442	205.198	-0.302282	0.302282	0.0223823	0.0509457
gene10307	101929298	LOC101929298	Gene;gene=LOC101929298	NA	NA	NA	NA	NA	NA	NA	NA	NA	NA	NA	NA	NA	NA	NA	NA	NA	NA
gene10308	131544	CRYBG3	crystallin beta-gamma domain containing 3;gbkey=Gene;gene=CRYBG3;gene_biotype=protein_coding	694.629	656.35	0.060856	-0.060856	0.58121	0.793609	694.874	643.286	0.102248	-0.102248	0.154261	0.378872	695.558	627.789	0.144295	-0.144295	0.106071	0.189581
gene10309	105373994	LOC105373994	Gene;gene=LOC105373994	NA	NA	NA	NA	NA	NA	NA	NA	NA	NA	NA	NA	NA	NA	NA	NA	NA	NA
gene1031	9967	THRAP3	thyroid hormone receptor associated protein 3;gbkey=Gene;gene=THRAP3;gene_biotype=protein_coding	3786.6	3877.5	-0.0333944	0.0333944	0.396843	0.658825	3787.98	3949.1	-0.058759	0.058759	0.12954	0.339653	3791.71	3254.19	0.218475	-0.218475	0.000108794	0.000428088
gene10310	84864	RIOX2	ribosomal oxygenase 2;gbkey=Gene;gene=RIOX2;gene_biotype=protein_coding	1662.94	1695.63	-0.0269628	0.0269628	0.586016	0.796036	1663.59	1613.7	0.0417785	-0.0417785	0.455419	0.701435	1665.21	1822.99	-0.129312	0.129312	0.025947	0.0578802
gene10311	200959	GABRR3	gamma-aminobutyric acid type A receptor rho3 subunit (gene/pseudogene);gbkey=Gene;gene=GABRR3	NA	NA	NA	NA	NA	NA	NA	NA	NA	NA	NA	NA	NA	NA	NA	NA	NA	NA
gene10312	79491	OR5BM1P	olfactory receptor family 5 subfamily BM member 1 pseudogene;gbkey=Gene;gene=OR5BM1P;gene_biotype=pseudogene	NA	NA	NA	NA	NA	NA	NA	NA	NA	NA	NA	NA	NA	NA	NA	NA	NA	NA
gene10313	81431	OR5AC1	olfactory receptor family 5 subfamily AC member 1 (gene/pseudogene);gbkey=Gene;gene=OR5AC1;gene_biotype=pseudogene;gene_synonym=OR5AC1P	NA	NA	NA	NA	NA	NA	NA	NA	NA	NA	NA	NA	NA	NA	NA	NA	NA	NA
gene10314	81050	OR5AC2	olfactory receptor family 5 subfamily AC member 2;gbkey=Gene;gene=OR5AC2;gene_biotype=protein_coding	NA	NA	NA	NA	NA	NA	NA	NA	NA	NA	NA	NA	NA	NA	NA	NA	NA	NA
gene10315	403271	OR5AC4P	olfactory receptor family 5 subfamily AC member 4 pseudogene;gbkey=Gene;gene=OR5AC4P;gene_biotype=pseudogene	NA	NA	NA	NA	NA	NA	NA	NA	NA	NA	NA	NA	NA	NA	NA	NA	NA	NA
gene10316	100009669	POU5F1P7	POU class 5 homeobox 1 pseudogene 7;gbkey=Gene;gene=POU5F1P7;gene_biotype=pseudogene	NA	NA	NA	NA	NA	NA	NA	NA	NA	NA	NA	NA	NA	NA	NA	NA	NA	NA
gene10317	26341	OR5H1	olfactory receptor family 5 subfamily H member 1;gbkey=Gene;gene=OR5H1;gene_biotype=protein_coding	NA	NA	NA	NA	NA	NA	NA	NA	NA	NA	NA	NA	NA	NA	NA	NA	NA	NA
gene10318	105373996	LOC105373996	Gene;gene=LOC105373996	NA	NA	NA	NA	NA	NA	NA	NA	NA	NA	NA	NA	NA	NA	NA	NA	NA	NA
gene10319	403273	OR5H14	olfactory receptor family 5 subfamily H member 14;gbkey=Gene;gene=OR5H14	NA	NA	NA	NA	NA	NA	NA	NA	NA	NA	NA	NA	NA	NA	NA	NA	NA	NA
gene1032	106480802	UBE2V2P4	ubiquitin conjugating enzyme E2 V2 pseudogene 4;gbkey=Gene;gene=UBE2V2P4;gene_biotype=pseudogene	NA	NA	NA	NA	NA	NA	NA	NA	NA	NA	NA	NA	NA	NA	NA	NA	NA	NA
gene10320	403274	OR5H15	olfactory receptor family 5 subfamily H member 15;gbkey=Gene;gene=OR5H15	NA	NA	NA	NA	NA	NA	NA	NA	NA	NA	NA	NA	NA	NA	NA	NA	NA	NA
gene10321	105373998	LOC105373998	Gene;gene=LOC105373998	NA	NA	NA	NA	NA	NA	NA	NA	NA	NA	NA	NA	NA	NA	NA	NA	NA	NA
gene10322	105373997	LOC105373997	Gene;gene=LOC105373997	NA	NA	NA	NA	NA	NA	NA	NA	NA	NA	NA	NA	NA	NA	NA	NA	NA	NA
gene10323	79297	OR5H5P	olfactory receptor family 5 subfamily H member 5 pseudogene;gbkey=Gene;gene=OR5H5P;gene_biotype=pseudogene;gene_synonym=OR3-3	NA	NA	NA	NA	NA	NA	NA	NA	NA	NA	NA	NA	NA	NA	NA	NA	NA	NA
gene10324	79309	OR5H3P	olfactory receptor family 5 subfamily H member 3 pseudogene;gbkey=Gene;gene=OR5H3P;gene_biotype=pseudogene	NA	NA	NA	NA	NA	NA	NA	NA	NA	NA	NA	NA	NA	NA	NA	NA	NA	NA
gene10325	79299	OR5H4P	olfactory receptor family 5 subfamily H member 4 pseudogene;gbkey=Gene;gene=OR5H4P;gene_biotype=pseudogene;gene_synonym=OR3-5	NA	NA	NA	NA	NA	NA	NA	NA	NA	NA	NA	NA	NA	NA	NA	NA	NA	NA
gene10326	101929320	LOC101929320	Gene;gene=LOC101929320	NA	NA	NA	NA	NA	NA	NA	NA	NA	NA	NA	NA	NA	NA	NA	NA	NA	NA
gene10327	79291	OR5H7P	olfactory receptor family 5 subfamily H member 7 pseudogene;gbkey=Gene;gene=OR5H7P;gene_biotype=pseudogene;gene_synonym=OR3-6	NA	NA	NA	NA	NA	NA	NA	NA	NA	NA	NA	NA	NA	NA	NA	NA	NA	NA
gene10328	105373999	LOC105373999	Gene;gene=LOC105373999	NA	NA	NA	NA	NA	NA	NA	NA	NA	NA	NA	NA	NA	NA	NA	NA	NA	NA
gene10329	79295	OR5H6	olfactory receptor family 5 subfamily H member 6 (gene/pseudogene);gbkey=Gene;gene=OR5H6;gene_biotype=protein_coding	NA	NA	NA	NA	NA	NA	NA	NA	NA	NA	NA	NA	NA	NA	NA	NA	NA	NA
gene1033	107984938	LOC107984938	Gene;gene=LOC107984938	14.2389	12.0291	0.0489004	-0.0489004	0.629876	1	14.2428	23.0525	-0.19807	0.19807	0.0945484	1	14.2568	16.6727	-0.139483	0.139483	0.624999	0.73632
gene10330	79310	OR5H2	olfactory receptor family 5 subfamily H member 2;gbkey=Gene;gene=OR5H2;gene_biotype=protein_coding	NA	NA	NA	NA	NA	NA	NA	NA	NA	NA	NA	NA	NA	NA	NA	NA	NA	NA
gene10331	79289	OR5H8	olfactory receptor family 5 subfamily H member 8 (gene/pseudogene);gbkey=Gene;gene=OR5H8;gene_biotype=pseudogene;gene_synonym=OR3-7,OR5H8P	NA	NA	NA	NA	NA	NA	NA	NA	NA	NA	NA	NA	NA	NA	NA	NA	NA	NA
gene10332	403278	OR5K4	olfactory receptor family 5 subfamily K member 4;gbkey=Gene;gene=OR5K4	NA	NA	NA	NA	NA	NA	NA	NA	NA	NA	NA	NA	NA	NA	NA	NA	NA	NA
gene10333	105374000	LOC105374000	Gene;gene=LOC105374000	NA	NA	NA	NA	NA	NA	NA	NA	NA	NA	NA	NA	NA	NA	NA	NA	NA	NA
gene10334	403277	OR5K3	olfactory receptor family 5 subfamily K member 3;gbkey=Gene;gene=OR5K3	NA	NA	NA	NA	NA	NA	NA	NA	NA	NA	NA	NA	NA	NA	NA	NA	NA	NA
gene10335	100130484	UBFD1P1	ubiquitin family domain containing 1 pseudogene 1;gbkey=Gene;gene=UBFD1P1;gene_biotype=pseudogene	NA	NA	NA	NA	NA	NA	NA	NA	NA	NA	NA	NA	NA	NA	NA	NA	NA	NA
gene10336	26339	OR5K1	olfactory receptor family 5 subfamily K member 1;gbkey=Gene;gene=OR5K1;gene_biotype=protein_coding	NA	NA	NA	NA	NA	NA	NA	NA	NA	NA	NA	NA	NA	NA	NA	NA	NA	NA
gene10337	402135	OR5K2	olfactory receptor family 5 subfamily K member 2;gbkey=Gene;gene=OR5K2;gene_biotype=protein_coding	NA	NA	NA	NA	NA	NA	NA	NA	NA	NA	NA	NA	NA	NA	NA	NA	NA	NA
gene10338	56650	CLDND1	claudin domain containing 1;gbkey=Gene;gene=CLDND1;gene_biotype=protein_coding	2559.78	2619.8	-0.0323918	0.0323918	0.461091	0.708753	2560.79	2793.06	-0.121699	0.121699	0.00523	0.0336286	2563.29	3350.17	-0.383532	0.383532	4.31081e-15	6.28473e-14
gene10339	100130963	RPL38P4	ribosomal protein L38 pseudogene 4;gbkey=Gene;gene=RPL38P4;gene_biotype=pseudogene	61.2466	77.5563	-0.192776	0.192776	0.124042	0.336805	61.2711	85.5538	-0.29574	0.29574	0.0201913	0.094307	61.332	84.4026	-0.407388	0.407388	0.0299781	0.0652945
gene1034	79729	SH3D21	SH3 domain containing 21;gbkey=Gene;gene=SH3D21;gene_biotype=protein_coding	59.5844	82.2262	-0.270006	0.270006	0.0304336	0.129477	59.6114	76.9069	-0.218791	0.218791	0.088314	0.266467	59.6684	90.4467	-0.529366	0.529366	0.00507034	0.0138831
gene10340	2838	GPR15	G protein-coupled receptor 15;gbkey=Gene;gene=GPR15;gene_biotype=protein_coding	1223.31	1533.86	-0.310758	0.310758	8.65138e-09	3.31025e-07	1223.78	1529.23	-0.306535	0.306535	2.65704e-08	7.78344e-07	1224.97	1843.45	-0.581491	0.581491	2.74634e-17	4.71959e-16
gene10341	1371	CPOX	coproporphyrinogen oxidase;gbkey=Gene;gene=CPOX;gene_biotype=protein_coding	949.792	955.582	-0.00821525	0.00821525	0.89313	0.955347	950.182	987.425	-0.0523316	0.0523316	0.386892	0.644056	951.11	1041.19	-0.128388	0.128388	0.0882186	0.163264
gene10342	100131527	RPL19P7	ribosomal protein L19 pseudogene 7;gbkey=Gene;gene=RPL19P7;gene_biotype=pseudogene;gene_synonym=RPL19_4_388	NA	NA	NA	NA	NA	NA	NA	NA	NA	NA	NA	NA	NA	NA	NA	NA	NA	NA
gene10343	339843	WWP1P1	WW domain containing E3 ubiquitin protein ligase 1 pseudogene 1;gbkey=Gene;gene=WWP1P1;gene_biotype=pseudogene	117.55	99.2706	0.164479	-0.164479	0.165006	0.402559	117.585	96.6469	0.192073	-0.192073	0.115937	0.317648	117.705	91.0611	0.335927	-0.335927	0.0478433	0.0973723
gene10344	100874207	ST3GAL6-AS1	ST3GAL6 antisense RNA 1;gbkey=Gene;gene=ST3GAL6-AS1	NA	NA	NA	NA	NA	NA	NA	NA	NA	NA	NA	NA	NA	NA	NA	NA	NA	NA
gene10345	10402	ST3GAL6	ST3 beta-galactoside alpha-2%2C3-sialyltransferase 6;gbkey=Gene;gene=ST3GAL6;gene_biotype=protein_coding	NA	NA	NA	NA	NA	NA	NA	NA	NA	NA	NA	NA	NA	NA	NA	NA	NA	NA
gene10346	100419185	PDLIM1P4	PDZ and LIM domain 1 pseudogene 4;gbkey=Gene;gene=PDLIM1P4;gene_biotype=pseudogene	NA	NA	NA	NA	NA	NA	NA	NA	NA	NA	NA	NA	NA	NA	NA	NA	NA	NA
gene10347	131566	DCBLD2	discoidin%2C CUB and LCCL domain containing 2;gbkey=Gene;gene=DCBLD2;gene_biotype=protein_coding	NA	NA	NA	NA	NA	NA	NA	NA	NA	NA	NA	NA	NA	NA	NA	NA	NA	NA
gene10348	100873741	RNU6-26P	RNA%2C U6 small nuclear 26%2C pseudogene;gbkey=Gene;gene=RNU6-26P;gene_biotype=pseudogene;gene_synonym=RNU6-26,RNU6-8	NA	NA	NA	NA	NA	NA	NA	NA	NA	NA	NA	NA	NA	NA	NA	NA	NA	NA
gene10349	105374002	LOC105374002	Gene;gene=LOC105374002	NA	NA	NA	NA	NA	NA	NA	NA	NA	NA	NA	NA	NA	NA	NA	NA	NA	NA
gene1035	55194	EVA1B	eva-1 homolog B;gbkey=Gene;gene=EVA1B;gene_biotype=protein_coding	17.8722	23.0745	-0.101227	0.101227	0.370519	1	17.8817	22.7198	-0.103478	0.103478	0.388148	1	17.8976	15.356	0.139344	-0.139344	0.623027	0.734939
gene10350	106480653	RNU6-1263P	RNA%2C U6 small nuclear 1263%2C pseudogene;gbkey=Gene;gene=RNU6-1263P;gene_biotype=pseudogene	NA	NA	NA	NA	NA	NA	NA	NA	NA	NA	NA	NA	NA	NA	NA	NA	NA	NA
gene10351	105374003	LOC105374003	Gene;gene=LOC105374003	NA	NA	NA	NA	NA	NA	NA	NA	NA	NA	NA	NA	NA	NA	NA	NA	NA	NA
gene10352	100418920	ACTG1P13	actin gamma 1 pseudogene 13;gbkey=Gene;gene=ACTG1P13;gene_biotype=pseudogene	NA	NA	NA	NA	NA	NA	NA	NA	NA	NA	NA	NA	NA	NA	NA	NA	NA	NA
gene10353	107986104	LOC107986104	Gene;gene=LOC107986104	NA	NA	NA	NA	NA	NA	NA	NA	NA	NA	NA	NA	NA	NA	NA	NA	NA	NA
gene10354	105374004	LOC105374004	Gene;gene=LOC105374004	NA	NA	NA	NA	NA	NA	NA	NA	NA	NA	NA	NA	NA	NA	NA	NA	NA	NA
gene10355	105374007	LOC105374007	Gene;gene=LOC105374007	NA	NA	NA	NA	NA	NA	NA	NA	NA	NA	NA	NA	NA	NA	NA	NA	NA	NA
gene10356	105374006	LOC105374006	Gene;gene=LOC105374006	NA	NA	NA	NA	NA	NA	NA	NA	NA	NA	NA	NA	NA	NA	NA	NA	NA	NA
gene10357	105374005	LOC105374005	Gene;gene=LOC105374005	NA	NA	NA	NA	NA	NA	NA	NA	NA	NA	NA	NA	NA	NA	NA	NA	NA	NA
gene10358	1295	COL8A1	collagen type VIII alpha 1 chain;gbkey=Gene;gene=COL8A1;gene_biotype=protein_coding	NA	NA	NA	NA	NA	NA	NA	NA	NA	NA	NA	NA	NA	NA	NA	NA	NA	NA
gene10359	101929357	HP09053	uncharacterized LOC101929357;gbkey=Gene;gene=HP09053	NA	NA	NA	NA	NA	NA	NA	NA	NA	NA	NA	NA	NA	NA	NA	NA	NA	NA
gene1036	83931	STK40	serine/threonine kinase 40;gbkey=Gene;gene=STK40;gene_biotype=protein_coding	1604.02	2114.47	-0.384112	0.384112	4.84131e-16	4.60916e-14	1604.64	2161.75	-0.413429	0.413429	2.0104e-16	1.59628e-14	1606.21	2657.46	-0.720554	0.720554	4.55262e-43	2.74515e-41
gene10360	84319	CMSS1	cms1 ribosomal small subunit homolog (yeast);gbkey=Gene;gene=CMSS1;gene_biotype=protein_coding	1302.83	1350.11	-0.0490183	0.0490183	0.359017	0.623529	1303.3	1381.87	-0.0809721	0.0809721	0.121013	0.325641	1304.59	1476.88	-0.176883	0.176883	0.00468813	0.0129215
gene10361	11259	FILIP1L	filamin A interacting protein 1 like;gbkey=Gene;gene=FILIP1L;gene_biotype=protein_coding	NA	NA	NA	NA	NA	NA	NA	NA	NA	NA	NA	NA	NA	NA	NA	NA	NA	NA
gene10362	100506400	LOC100506400	transmembrane protein 258 pseudogene;gbkey=Gene;gene=LOC100506400;gene_biotype=pseudogene	NA	NA	NA	NA	NA	NA	NA	NA	NA	NA	NA	NA	NA	NA	NA	NA	NA	NA
gene10363	100500859	MIR3921	microRNA 3921;gbkey=Gene;gene=MIR3921	NA	NA	NA	NA	NA	NA	NA	NA	NA	NA	NA	NA	NA	NA	NA	NA	NA	NA
gene10364	105374010	LOC105374010	Gene;gene=LOC105374010	NA	NA	NA	NA	NA	NA	NA	NA	NA	NA	NA	NA	NA	NA	NA	NA	NA	NA
gene10365	105374009	LOC105374009	Gene;gene=LOC105374009	NA	NA	NA	NA	NA	NA	NA	NA	NA	NA	NA	NA	NA	NA	NA	NA	NA	NA
gene10366	644444	TMEM30CP	transmembrane protein 30C%2C pseudogene;gbkey=Gene;gene=TMEM30CP;gene_biotype=misc_RNA;gene_synonym=CDC50C,TMEM30C	NA	NA	NA	NA	NA	NA	NA	NA	NA	NA	NA	NA	NA	NA	NA	NA	NA	NA
gene10367	100420473	DUSP12P1	dual specificity phosphatase 12 pseudogene 1;gbkey=Gene;gene=DUSP12P1;gene_biotype=pseudogene	NA	NA	NA	NA	NA	NA	NA	NA	NA	NA	NA	NA	NA	NA	NA	NA	NA	NA
gene10368	391559	VTI1BP1	vesicle transport through interaction with t-SNAREs 1B pseudogene 1;gbkey=Gene;gene=VTI1BP1;gene_biotype=pseudogene	53.9734	55.4847	-0.0206359	0.0206359	0.870314	0.944576	53.9898	61.509	-0.10475	0.10475	0.420265	0.673435	54.0443	53.048	0.0226303	-0.0226303	0.914959	0.945066
gene10369	55773	TBC1D23	TBC1 domain family member 23;gbkey=Gene;gene=TBC1D23;gene_biotype=protein_coding	249.606	239.99	0.0466243	-0.0466243	0.629951	0.8262	249.713	248.063	0.00809246	-0.00809246	0.933044	0.975477	249.954	278.276	-0.14901	0.14901	0.180704	0.291997
gene1037	107984939	LOC107984939	Gene;gene=LOC107984939	30.4604	39.7714	-0.152002	0.152002	0.219121	0.477229	30.471	28.0648	0.0463266	-0.0463266	0.716794	0.875115	30.5006	56.0491	-0.71257	0.71257	0.00185923	0.00568396
gene10370	56954	NIT2	nitrilase family member 2;gbkey=Gene;gene=NIT2;gene_biotype=protein_coding	835.634	896.463	-0.0949201	0.0949201	0.124355	0.337427	835.948	827.473	0.0137988	-0.0137988	0.831898	0.934491	836.765	822.827	0.0238824	-0.0238824	0.742189	0.824068
gene10371	9868	TOMM70	translocase of outer mitochondrial membrane 70;gbkey=Gene;gene=TOMM70;gene_biotype=protein_coding	2796.64	2429.95	0.196844	-0.196844	3.69947e-06	7.95922e-05	2797.68	2668.55	0.066395	-0.066395	0.110585	0.308232	2800.44	2425.8	0.205497	-0.205497	9.14342e-05	0.000364676
gene10372	348801	LNP1	leukemia NUP98 fusion partner 1;gbkey=Gene;gene=LNP1;gene_biotype=protein_coding	54.9591	58.1599	-0.0439938	0.0439938	0.727159	0.880353	54.9794	41.7919	0.204861	-0.204861	0.117099	0.319455	55.0333	46.0574	0.216967	-0.216967	0.308218	0.440659
gene10373	55076	TMEM45A	transmembrane protein 45A;gbkey=Gene;gene=TMEM45A;gene_biotype=protein_coding	NA	NA	NA	NA	NA	NA	NA	NA	NA	NA	NA	NA	NA	NA	NA	NA	NA	NA
gene10374	84873	ADGRG7	adhesion G protein-coupled receptor G7;gbkey=Gene;gene=ADGRG7;gene_biotype=protein_coding	NA	NA	NA	NA	NA	NA	NA	NA	NA	NA	NA	NA	NA	NA	NA	NA	NA	NA
gene10375	100499251	GMFBP1	glia maturation factor beta pseudogene 1;gbkey=Gene;gene=GMFBP1;gene_biotype=pseudogene	24.1724	24.069	0.0019136	-0.0019136	0.986957	1	24.1798	26.7619	-0.0506374	0.0506374	0.684305	1	24.2049	22.3445	0.0817092	-0.0817092	0.758892	0.835931
gene10376	10342	TFG	TRK-fused gene;gbkey=Gene;gene=TFG;gene_biotype=protein_coding	3409.51	3386.36	0.00956827	-0.00956827	0.811499	0.91901	3410.75	3650.18	-0.0954943	0.0954943	0.0184031	0.0878589	3414.11	4326.47	-0.339283	0.339283	5.37073e-12	5.85078e-11
gene10377	25890	ABI3BP	ABI family member 3 binding protein;gbkey=Gene;gene=ABI3BP;gene_biotype=protein_coding	NA	NA	NA	NA	NA	NA	NA	NA	NA	NA	NA	NA	NA	NA	NA	NA	NA	NA
gene10378	100421580	LOC100421580	family with sequence similarity 175 member A pseudogene;gbkey=Gene;gene=LOC100421580;gene_biotype=pseudogene	NA	NA	NA	NA	NA	NA	NA	NA	NA	NA	NA	NA	NA	NA	NA	NA	NA	NA
gene10379	106479948	RNU6-865P	RNA%2C U6 small nuclear 865%2C pseudogene;gbkey=Gene;gene=RNU6-865P;gene_biotype=pseudogene	NA	NA	NA	NA	NA	NA	NA	NA	NA	NA	NA	NA	NA	NA	NA	NA	NA	NA
gene1038	84967	LSM10	LSM10%2C U7 small nuclear RNA associated;gbkey=Gene;gene=LSM10;gene_biotype=protein_coding	1241.56	1317.04	-0.0808485	0.0808485	0.14354	0.370105	1242.01	1266.21	-0.0265667	0.0265667	0.629283	0.824178	1243.25	1270.94	-0.0314154	0.0314154	0.611537	0.725653
gene10380	100128020	ACTR3P3	ACTR3 pseudogene 3;gbkey=Gene;gene=ACTR3P3;gene_biotype=pseudogene	NA	NA	NA	NA	NA	NA	NA	NA	NA	NA	NA	NA	NA	NA	NA	NA	NA	NA
gene10381	50939	IMPG2	interphotoreceptor matrix proteoglycan 2;gbkey=Gene;gene=IMPG2;gene_biotype=protein_coding	NA	NA	NA	NA	NA	NA	NA	NA	NA	NA	NA	NA	NA	NA	NA	NA	NA	NA
gene10382	57337	SENP7	SUMO1/sentrin specific peptidase 7;gbkey=Gene;gene=SENP7	100.662	89.9018	0.105786	-0.105786	0.380756	0.644328	100.693	97.3055	0.0333647	-0.0333647	0.78558	0.911003	100.794	152.468	-0.553911	0.553911	0.000271182	0.000988128
gene10383	7661	ZNF90P1	zinc finger protein 90 pseudogene 1;gbkey=Gene;gene=ZNF90P1;gene_biotype=pseudogene;gene_synonym=ZNF108,ZNF108P	NA	NA	NA	NA	NA	NA	NA	NA	NA	NA	NA	NA	NA	NA	NA	NA	NA	NA
gene10384	100287852	LOC100287852	family with sequence similarity 136 member A pseudogene;gbkey=Gene;gene=LOC100287852;gene_biotype=pseudogene	12.9151	14.7048	-0.0406584	0.0406584	0.696585	1	12.9185	18.0604	-0.120326	0.120326	0.288458	1	12.9319	16.0139	-0.187131	0.187131	0.513944	0.641403
gene10385	643412	BTF3P16	basic transcription factor 3 pseudogene 16;gbkey=Gene;gene=BTF3P16;gene_biotype=pseudogene	86.7303	69.1976	0.196525	-0.196525	0.112222	0.315113	86.7684	90.2421	-0.0372445	0.0372445	0.764271	0.900252	86.851	81.4169	0.0831488	-0.0831488	0.649304	0.755151
gene10386	131909	FAM172BP	family with sequence similarity 172 member B%2C pseudogene;gbkey=Gene;gene=FAM172BP;gene_biotype=misc_RNA;gene_synonym=FAM172B	15.2247	9.01709	0.137346	-0.137346	0.161787	1	15.2327	11.0292	0.10406	-0.10406	0.340637	1	15.2464	6.67431	0.627905	-0.627905	0.0319825	0.0690259
gene10387	54931	TRMT10C	tRNA methyltransferase 10C%2C mitochondrial RNase P subunit;gbkey=Gene;gene=TRMT10C;gene_biotype=protein_coding	653.556	586.576	0.142586	-0.142586	0.0439739	0.16702	653.795	585.936	0.145768	-0.145768	0.0372802	0.148249	654.438	441.35	0.555771	-0.555771	1.02143e-10	9.59853e-10
gene10388	57092	PCNP	PEST proteolytic signal containing nuclear protein;gbkey=Gene;gene=PCNP	1972.79	1910.25	0.0447703	-0.0447703	0.348416	0.614424	1973.58	1946.04	0.0194116	-0.0194116	0.717972	0.875728	1975.51	2109.23	-0.0934534	0.0934534	0.127197	0.219991
gene10389	100131863	RPS18P5	ribosomal protein S18 pseudogene 5;gbkey=Gene;gene=RPS18P5;gene_biotype=pseudogene;gene_synonym=RPS18,RPS18_1_389	5216.36	5325.38	-0.0290541	0.0290541	0.472217	0.716293	5218.37	5229.68	-0.00304091	0.00304091	0.9396	0.978189	5223.54	5711.82	-0.128011	0.128011	0.00893354	0.0229267
gene1039	106481180	RNU4-27P	RNA%2C U4 small nuclear 27%2C pseudogene;gbkey=Gene;gene=RNU4-27P;gene_biotype=pseudogene	NA	NA	NA	NA	NA	NA	NA	NA	NA	NA	NA	NA	NA	NA	NA	NA	NA	NA
gene10390	391560	RPL32P7	ribosomal protein L32 pseudogene 7;gbkey=Gene;gene=RPL32P7;gene_biotype=pseudogene;gene_synonym=RPL32_1_390	NA	NA	NA	NA	NA	NA	NA	NA	NA	NA	NA	NA	NA	NA	NA	NA	NA	NA
gene10391	106480114	RNU6-1256P	RNA%2C U6 small nuclear 1256%2C pseudogene;gbkey=Gene;gene=RNU6-1256P;gene_biotype=pseudogene	NA	NA	NA	NA	NA	NA	NA	NA	NA	NA	NA	NA	NA	NA	NA	NA	NA	NA
gene10392	27107	ZBTB11	zinc finger and BTB domain containing 11;gbkey=Gene;gene=ZBTB11;gene_biotype=protein_coding	658.201	641.433	0.0342267	-0.0342267	0.618232	0.817481	658.439	613.508	0.0935798	-0.0935798	0.194628	0.438159	659.094	612.55	0.103634	-0.103634	0.193148	0.307445
gene10393	106480309	RNY1P12	RNA%2C Ro-associated Y1 pseudogene 12;gbkey=Gene;gene=RNY1P12;gene_biotype=pseudogene	NA	NA	NA	NA	NA	NA	NA	NA	NA	NA	NA	NA	NA	NA	NA	NA	NA	NA
gene10394	100009676	ZBTB11-AS1	ZBTB11 antisense RNA 1;gbkey=Gene;gene=ZBTB11-AS1	92.6853	112.628	-0.179385	0.179385	0.13993	0.364948	92.7275	110.923	-0.165642	0.165642	0.187056	0.427247	92.8138	89.3848	0.0482404	-0.0482404	0.792586	0.861517
gene10395	6152	RPL24	ribosomal protein L24;gbkey=Gene;gene=RPL24;gene_biotype=protein_coding	3814.49	3847.82	-0.0121655	0.0121655	0.772383	0.902395	3816.01	3797.03	0.00699531	-0.00699531	0.869827	0.951889	3819.73	3804.78	0.00563711	-0.00563711	0.916577	0.945801
gene10396	105374013	LOC105374013	Gene;gene=LOC105374013	17.5484	17.0503	0.0108381	-0.0108381	0.922224	1	17.5544	14.6927	0.0635404	-0.0635404	0.574162	1	17.5725	24.0125	-0.304804	0.304804	0.266847	0.39524
gene10397	285359	PDCL3P4	phosducin-like 3 pseudogene 4;gbkey=Gene;gene=PDCL3P4;gene_biotype=misc_RNA	28.8066	34.4165	-0.0975159	0.0975159	0.427004	0.683793	28.8159	23.3961	0.106969	-0.106969	0.393367	1	28.8445	28.361	0.0184989	-0.0184989	0.941235	0.960413
gene10398	79598	CEP97	centrosomal protein 97;gbkey=Gene;gene=CEP97;gene_biotype=protein_coding	347.639	258.388	0.363787	-0.363787	5.62209e-05	0.000859377	347.766	277.439	0.281717	-0.281717	0.00165466	0.0135759	348.113	260.204	0.404347	-0.404347	0.000253679	0.000931334
gene10399	91775	NXPE3	neurexophilin and PC-esterase domain family member 3;gbkey=Gene;gene=NXPE3;gene_biotype=protein_coding	550.218	612.649	-0.141196	0.141196	0.0504263	0.184034	550.44	617.084	-0.151844	0.151844	0.0314216	0.131299	550.976	660.914	-0.257434	0.257434	0.00141676	0.00446019
gene104	643965	TMEM88B	transmembrane protein 88B;gbkey=Gene;gene=TMEM88B	NA	NA	NA	NA	NA	NA	NA	NA	NA	NA	NA	NA	NA	NA	NA	NA	NA	NA
gene1040	127700	OSCP1	organic solute carrier partner 1;gbkey=Gene;gene=OSCP1;gene_biotype=protein_coding	20.5329	36.7564	-0.280563	0.280563	0.0190452	0.0934178	20.5374	20.0749	0.00946188	-0.00946188	0.936096	1	20.5579	23.3569	-0.125957	0.125957	0.644434	0.751457
gene10400	64332	NFKBIZ	NFKB inhibitor zeta;gbkey=Gene;gene=NFKBIZ;gene_biotype=protein_coding	850.563	856.125	-0.00865152	0.00865152	0.89753	0.957054	850.87	936.426	-0.129748	0.129748	0.0383331	0.151153	851.718	957.879	-0.167121	0.167121	0.0154759	0.0369508
gene10401	152225	LINC02085	long intergenic non-protein coding RNA 2085;gbkey=Gene;gene=LINC02085	NA	NA	NA	NA	NA	NA	NA	NA	NA	NA	NA	NA	7.95598	18.3369	-0.675154	0.675154	0.0202504	0.046618
gene10402	101929411	LOC101929411	uncharacterized LOC101929411;gbkey=Gene;gene=LOC101929411	NA	NA	NA	NA	NA	NA	NA	NA	NA	NA	NA	NA	NA	NA	NA	NA	NA	NA
gene10403	107986105	LOC107986105	Gene;gene=LOC107986105	NA	NA	NA	NA	NA	NA	NA	NA	NA	NA	NA	NA	NA	NA	NA	NA	NA	NA
gene10404	131368	ZPLD1	zona pellucida like domain containing 1;gbkey=Gene;gene=ZPLD1	32.7743	19.0534	0.258729	-0.258729	0.030174	1	32.788	22.3935	0.204683	-0.204683	0.105957	1	32.8213	23.0072	0.373998	-0.373998	0.150796	0.252197
gene10405	105374016	LOC105374016	Gene;gene=LOC105374016	NA	NA	NA	NA	NA	NA	NA	NA	NA	NA	NA	NA	NA	NA	NA	NA	NA	NA
gene10406	107986106	LOC107986106	Gene;gene=LOC107986106	NA	NA	NA	NA	NA	NA	NA	NA	NA	NA	NA	NA	NA	NA	NA	NA	NA	NA
gene10407	105374017	LOC105374017	Gene;gene=LOC105374017	NA	NA	NA	NA	NA	NA	NA	NA	NA	NA	NA	NA	NA	NA	NA	NA	NA	NA
gene10408	106481897	RNU6-461P	RNA%2C U6 small nuclear 461%2C pseudogene;gbkey=Gene;gene=RNU6-461P;gene_biotype=pseudogene	NA	NA	NA	NA	NA	NA	NA	NA	NA	NA	NA	NA	NA	NA	NA	NA	NA	NA
gene10409	105374018	LOC105374018	Gene;gene=LOC105374018	NA	NA	NA	NA	NA	NA	NA	NA	NA	NA	NA	NA	NA	NA	NA	NA	NA	NA
gene1041	107984940	LOC107984940	Gene;gene=LOC107984940	NA	NA	NA	NA	NA	NA	NA	NA	NA	NA	NA	NA	NA	NA	NA	NA	NA	NA
gene10410	106480159	RNU1-43P	RNA%2C U1 small nuclear 43%2C pseudogene;gbkey=Gene;gene=RNU1-43P;gene_biotype=pseudogene	NA	NA	NA	NA	NA	NA	NA	NA	NA	NA	NA	NA	NA	NA	NA	NA	NA	NA
gene10411	100287880	NDUFA4P2	NDUFA4%2C mitochondrial complex associated pseudogene 2;gbkey=Gene;gene=NDUFA4P2;gene_biotype=pseudogene;gene_synonym=bcm1723,NDUFA4L	NA	NA	NA	NA	NA	NA	NA	NA	NA	NA	NA	NA	NA	NA	NA	NA	NA	NA
gene10412	100616336	MIR548AB	microRNA 548ab;gbkey=Gene;gene=MIR548AB	NA	NA	NA	NA	NA	NA	NA	NA	NA	NA	NA	NA	NA	NA	NA	NA	NA	NA
gene10413	644681	LOC644681	synovial sarcoma%2C X breakpoint 2 interacting protein pseudogene;gbkey=Gene;gene=LOC644681;gene_biotype=pseudogene	NA	NA	NA	NA	NA	NA	NA	NA	NA	NA	NA	NA	NA	NA	NA	NA	NA	NA
gene10414	106480745	TUBBP11	tubulin beta class I pseudogene 11;gbkey=Gene;gene=TUBBP11;gene_biotype=pseudogene	NA	NA	NA	NA	NA	NA	NA	NA	NA	NA	NA	NA	NA	NA	NA	NA	NA	NA
gene10415	100128179	LOC100128179	RAP1B%2C member of RAS oncogene family pseudogene;gbkey=Gene;gene=LOC100128179;gene_biotype=pseudogene	NA	NA	NA	NA	NA	NA	NA	NA	NA	NA	NA	NA	NA	NA	NA	NA	NA	NA
gene10416	100189440	TRE-CTC12-1	transfer RNA-Glu (CTC) 12-1;gbkey=Gene;gene=TRE-CTC12-1;gene_biotype=pseudogene;gene_synonym=TRNAE27P	NA	NA	NA	NA	NA	NA	NA	NA	NA	NA	NA	NA	NA	NA	NA	NA	NA	NA
gene10417	105374019	LOC105374019	Gene;gene=LOC105374019	NA	NA	NA	NA	NA	NA	NA	NA	NA	NA	NA	NA	NA	NA	NA	NA	NA	NA
gene10418	105374020	LOC105374020	Gene;gene=LOC105374020	NA	NA	NA	NA	NA	NA	NA	NA	NA	NA	NA	NA	NA	NA	NA	NA	NA	NA
gene10419	391562	LOC391562	ezrin pseudogene;gbkey=Gene;gene=LOC391562;gene_biotype=pseudogene	NA	NA	NA	NA	NA	NA	NA	NA	NA	NA	NA	NA	NA	NA	NA	NA	NA	NA
gene1042	64960	MRPS15	mitochondrial ribosomal protein S15;gbkey=Gene;gene=MRPS15;gene_biotype=protein_coding	2120.23	2182.98	-0.04066	0.04066	0.374857	0.63873	2121.02	2117.25	0.00246197	-0.00246197	0.956713	0.984849	2123.1	2111.66	0.00772829	-0.00772829	0.882188	0.922295
gene10420	105374021	LOC105374021	Gene;gene=LOC105374021	NA	NA	NA	NA	NA	NA	NA	NA	NA	NA	NA	NA	NA	NA	NA	NA	NA	NA
gene10421	107986107	LOC107986107	Gene;gene=LOC107986107	NA	NA	NA	NA	NA	NA	NA	NA	NA	NA	NA	NA	NA	NA	NA	NA	NA	NA
gene10422	107986108	LOC107986108	Gene;gene=LOC107986108	NA	NA	NA	NA	NA	NA	NA	NA	NA	NA	NA	NA	NA	NA	NA	NA	NA	NA
gene10423	105374023	LOC105374023	Gene;gene=LOC105374023	NA	NA	NA	NA	NA	NA	NA	NA	NA	NA	NA	NA	NA	NA	NA	NA	NA	NA
gene10424	214	ALCAM	activated leukocyte cell adhesion molecule;gbkey=Gene;gene=ALCAM;gene_biotype=protein_coding	3819.64	3323.9	0.194764	-0.194764	4.09944e-06	8.69585e-05	3821.07	3410.65	0.159886	-0.159886	8.60213e-05	0.0012072	3824.85	3364.77	0.183298	-0.183298	0.00066206	0.00222979
gene10425	868	CBLB	Cbl proto-oncogene B;gbkey=Gene;gene=CBLB;gene_biotype=protein_coding	112.229	70.8507	0.416648	-0.416648	0.000646561	0.00661944	112.273	79.2382	0.325186	-0.325186	0.00927608	0.0520495	112.381	68.0485	0.651119	-0.651119	0.000217186	0.000807902
gene10426	107986109	LOC107986109	Gene;gene=LOC107986109	NA	NA	NA	NA	NA	NA	NA	NA	NA	NA	NA	NA	NA	NA	NA	NA	NA	NA
gene10427	105374024	LOC105374024	Gene;gene=LOC105374024	NA	NA	NA	NA	NA	NA	NA	NA	NA	NA	NA	NA	NA	NA	NA	NA	NA	NA
gene10428	105374026	LOC105374026	Gene;gene=LOC105374026	NA	NA	NA	NA	NA	NA	NA	NA	NA	NA	NA	NA	NA	NA	NA	NA	NA	NA
gene10429	105374027	LOC105374027	Gene;gene=LOC105374027	NA	NA	NA	NA	NA	NA	NA	NA	NA	NA	NA	NA	NA	NA	NA	NA	NA	NA
gene1043	1441	CSF3R	colony stimulating factor 3 receptor;gbkey=Gene;gene=CSF3R;gene_biotype=protein_coding	NA	NA	NA	NA	NA	NA	NA	NA	NA	NA	NA	NA	NA	NA	NA	NA	NA	NA
gene10430	107986110	LOC107986110	Gene;gene=LOC107986110	NA	NA	NA	NA	NA	NA	NA	NA	NA	NA	NA	NA	NA	NA	NA	NA	NA	NA
gene10431	107986111	LOC107986111	Gene;gene=LOC107986111	NA	NA	NA	NA	NA	NA	NA	NA	NA	NA	NA	NA	NA	NA	NA	NA	NA	NA
gene10432	107986112	LOC107986112	Gene;gene=LOC107986112	NA	NA	NA	NA	NA	NA	NA	NA	NA	NA	NA	NA	NA	NA	NA	NA	NA	NA
gene10433	101929485	LOC101929485	Gene;gene=LOC101929485	NA	NA	NA	NA	NA	NA	NA	NA	NA	NA	NA	NA	NA	NA	NA	NA	NA	NA
gene10434	105374029	LOC105374029	Gene;gene=LOC105374029	NA	NA	NA	NA	NA	NA	NA	NA	NA	NA	NA	NA	NA	NA	NA	NA	NA	NA
gene10435	101929534	LOC101929534	Gene;gene=LOC101929534	NA	NA	NA	NA	NA	NA	NA	NA	NA	NA	NA	NA	NA	NA	NA	NA	NA	NA
gene10436	107986021	LOC107986021	Gene;gene=LOC107986021	NA	NA	NA	NA	NA	NA	NA	NA	NA	NA	NA	NA	NA	NA	NA	NA	NA	NA
gene10437	100128733	FCF1P3	FCF1 pseudogene 3;gbkey=Gene;gene=FCF1P3;gene_biotype=pseudogene	NA	NA	NA	NA	NA	NA	NA	NA	NA	NA	NA	NA	NA	NA	NA	NA	NA	NA
gene10438	100873241	MTND4P16	mitochondrially encoded NADH:ubiquinone oxidoreductase core subunit 4 pseudogene 16;gbkey=Gene;gene=MTND4P16;gene_biotype=pseudogene	NA	NA	NA	NA	NA	NA	NA	NA	NA	NA	NA	NA	NA	NA	NA	NA	NA	NA
gene10439	107075245	MTND4LP3	mitochondrially encoded NADH:ubiquinone oxidoreductase core subunit 4L pseudogene 3;gbkey=Gene;gene=MTND4LP3;gene_biotype=pseudogene	NA	NA	NA	NA	NA	NA	NA	NA	NA	NA	NA	NA	NA	NA	NA	NA	NA	NA
gene1044	100462786	FTLP18	ferritin light chain pseudogene 18;gbkey=Gene;gene=FTLP18;gene_biotype=pseudogene	NA	NA	NA	NA	NA	NA	NA	NA	NA	NA	NA	NA	NA	NA	NA	NA	NA	NA
gene10440	100873182	MTND3P6	mitochondrially encoded NADH:ubiquinone oxidoreductase core subunit 3 pseudogene 6;gbkey=Gene;gene=MTND3P6;gene_biotype=pseudogene	NA	NA	NA	NA	NA	NA	NA	NA	NA	NA	NA	NA	NA	NA	NA	NA	NA	NA
gene10441	100862854	MTND5P16	mitochondrially encoded NADH:ubiquinone oxidoreductase core subunit 5 pseudogene 16;gbkey=Gene;gene=MTND5P16;gene_biotype=pseudogene	NA	NA	NA	NA	NA	NA	NA	NA	NA	NA	NA	NA	NA	NA	NA	NA	NA	NA
gene10442	106478944	MTND6P6	mitochondrially encoded NADH:ubiquinone oxidoreductase core subunit 6 pseudogene 6;gbkey=Gene;gene=MTND6P6;gene_biotype=pseudogene	NA	NA	NA	NA	NA	NA	NA	NA	NA	NA	NA	NA	NA	NA	NA	NA	NA	NA
gene10443	100873213	MTND1P16	mitochondrially encoded NADH:ubiquinone oxidoreductase core subunit 1 pseudogene 16;gbkey=Gene;gene=MTND1P16;gene_biotype=pseudogene	NA	NA	NA	NA	NA	NA	NA	NA	NA	NA	NA	NA	NA	NA	NA	NA	NA	NA
gene10444	100189489	NMTRQ-TTG4-1	nuclear-encoded mitochondrial transfer RNA-Gln (TTG) 4-1;gbkey=Gene;gene=NMTRQ-TTG4-1;gene_biotype=pseudogene;gene_synonym=TRNAQ42P	NA	NA	NA	NA	NA	NA	NA	NA	NA	NA	NA	NA	NA	NA	NA	NA	NA	NA
gene10445	100873223	MTND2P14	mitochondrially encoded NADH:ubiquinone oxidoreductase core subunit 2 pseudogene 14;gbkey=Gene;gene=MTND2P14;gene_biotype=pseudogene	NA	NA	NA	NA	NA	NA	NA	NA	NA	NA	NA	NA	NA	NA	NA	NA	NA	NA
gene10446	106480137	RNU6-1308P	RNA%2C U6 small nuclear 1308%2C pseudogene;gbkey=Gene;gene=RNU6-1308P;gene_biotype=pseudogene	NA	NA	NA	NA	NA	NA	NA	NA	NA	NA	NA	NA	NA	NA	NA	NA	NA	NA
gene10447	344593	LOC344593	protein tyrosine phosphatase%2C non-receptor type 11 pseudogene;gbkey=Gene;gene=LOC344593;gene_biotype=pseudogene	16.5603	9.69293	0.152863	-0.152863	0.131636	1	16.5634	13.3722	0.0766319	-0.0766319	0.498137	1	16.5809	14.6689	0.107347	-0.107347	0.707743	0.799905
gene10448	100302640	LINC00882	long intergenic non-protein coding RNA 882;gbkey=Gene;gene=LINC00882;gene_biotype=lncRNA	NA	NA	NA	NA	NA	NA	NA	NA	NA	NA	NA	NA	NA	NA	NA	NA	NA	NA
gene10449	344595	DUBR	DPPA2 upstream binding RNA;gbkey=Gene;gene=DUBR;gene_biotype=lncRNA	62.2374	63.183	-0.0120011	0.0120011	0.923937	0.969049	62.263	61.172	0.0147845	-0.0147845	0.908864	0.968579	62.3225	61.7252	0.0121194	-0.0121194	0.951085	0.967052
gene1045	107984941	LOC107984941	Gene;gene=LOC107984941	NA	NA	NA	NA	NA	NA	NA	NA	NA	NA	NA	NA	NA	NA	NA	NA	NA	NA
gene10450	649024	LOC649024	citrate synthase pseudogene;gbkey=Gene;gene=LOC649024;gene_biotype=pseudogene	NA	NA	NA	NA	NA	NA	NA	NA	NA	NA	NA	NA	NA	NA	NA	NA	NA	NA
gene10451	84692	CCDC54	coiled-coil domain containing 54;gbkey=Gene;gene=CCDC54;gene_biotype=protein_coding	NA	NA	NA	NA	NA	NA	NA	NA	NA	NA	NA	NA	NA	NA	NA	NA	NA	NA
gene10452	101929579	LOC101929579	uncharacterized LOC101929579;gbkey=Gene;gene=LOC101929579	NA	NA	NA	NA	NA	NA	NA	NA	NA	NA	NA	NA	NA	NA	NA	NA	NA	NA
gene10453	101929607	LINC01990	long intergenic non-protein coding RNA 1990;gbkey=Gene;gene=LINC01990	NA	NA	NA	NA	NA	NA	NA	NA	NA	NA	NA	NA	NA	NA	NA	NA	NA	NA
gene10454	56987	BBX	BBX%2C HMG-box containing;gbkey=Gene;gene=BBX;gene_biotype=protein_coding	866.439	752.63	0.187096	-0.187096	0.00601298	0.0390666	866.758	781.702	0.139146	-0.139146	0.0331486	0.136078	867.614	960.045	-0.143457	0.143457	0.0678623	0.131056
gene10455	151658	LINC00635	long intergenic non-protein coding RNA 635;gbkey=Gene;gene=LINC00635;gene_biotype=lncRNA	NA	NA	NA	NA	NA	NA	NA	NA	NA	NA	NA	NA	NA	NA	NA	NA	NA	NA
gene10456	285205	LINC00636	long intergenic non-protein coding RNA 636;gbkey=Gene;gene=LINC00636	NA	NA	NA	NA	NA	NA	NA	NA	NA	NA	NA	NA	NA	NA	NA	NA	NA	NA
gene10457	961	CD47	CD47 molecule;gbkey=Gene;gene=CD47;gene_biotype=protein_coding	3780.44	3475.41	0.11816	-0.11816	0.00372649	0.0269158	3781.92	3437.34	0.134223	-0.134223	0.00135572	0.0116374	3785.62	2786.58	0.439147	-0.439147	1.4966e-20	3.28153e-19
gene10458	105374031	LOC105374031	Gene;gene=LOC105374031	NA	NA	NA	NA	NA	NA	NA	NA	NA	NA	NA	NA	NA	NA	NA	NA	NA	NA
gene10459	101929623	LINC01215	long intergenic non-protein coding RNA 1215;gbkey=Gene;gene=LINC01215	455.853	618.023	-0.39694	0.39694	9.77282e-08	3.02982e-06	456.043	698.706	-0.560897	0.560897	4.45375e-14	2.70112e-12	456.485	1189.05	-1.35566	1.35566	4.59973e-66	5.69703e-64
gene1046	105378648	LOC105378648	Gene;gene=LOC105378648	NA	NA	NA	NA	NA	NA	NA	NA	NA	NA	NA	NA	NA	NA	NA	NA	NA	NA
gene10460	55081	IFT57	intraflagellar transport 57;gbkey=Gene;gene=IFT57;gene_biotype=protein_coding	1532.29	1673.64	-0.12202	0.12202	0.0157091	0.0810665	1532.83	1566.29	-0.0298214	0.0298214	0.567649	0.78602	1534.35	1504.12	0.0284115	-0.0284115	0.626531	0.737335
gene10461	11148	HHLA2	HERV-H LTR-associating 2;gbkey=Gene;gene=HHLA2;gene_biotype=protein_coding	1500.48	1447.57	0.0494257	-0.0494257	0.345705	0.611726	1501.02	1377.83	0.118298	-0.118298	0.0245524	0.109425	1502.5	915.494	0.706356	-0.706356	4.21604e-29	1.42413e-27
gene10462	100421376	HNRNPA1P17	heterogeneous nuclear ribonucleoprotein A1 pseudogene 17;gbkey=Gene;gene=HNRNPA1P17;gene_biotype=pseudogene	NA	NA	NA	NA	NA	NA	NA	NA	NA	NA	NA	NA	NA	NA	NA	NA	NA	NA
gene10463	22989	MYH15	myosin heavy chain 15;gbkey=Gene;gene=MYH15	28.4769	21.4024	0.133224	-0.133224	0.260523	1	28.4855	18.3886	0.217377	-0.217377	0.0809118	1	28.5146	15.0091	0.641357	-0.641357	0.0175591	0.0412513
gene10464	100270928	RPL13P8	ribosomal protein L13 pseudogene 8;gbkey=Gene;gene=RPL13P8;gene_biotype=pseudogene;gene_synonym=RPL13_2_391	NA	NA	NA	NA	NA	NA	12.9188	13.024	-0.00268382	0.00268382	0.980121	1	NA	NA	NA	NA	NA	NA
gene10465	57650	KIAA1524	KIAA1524;gbkey=Gene;gene=KIAA1524;gene_biotype=protein_coding	1001.19	857.632	0.207927	-0.207927	0.00114442	0.0104986	1001.56	839.789	0.237368	-0.237368	0.000262113	0.00298438	1002.56	809.752	0.303749	-0.303749	1.18398e-05	5.61287e-05
gene10466	9666	DZIP3	DAZ interacting zinc finger protein 3;gbkey=Gene;gene=DZIP3;gene_biotype=protein_coding	338.335	262.393	0.310427	-0.310427	0.000662161	0.00675237	338.475	267.441	0.293482	-0.293482	0.00108305	0.00965203	338.805	286.225	0.23508	-0.23508	0.026047	0.0580756
gene10467	105374033	LOC105374033	Gene;gene=LOC105374033	NA	NA	NA	NA	NA	NA	NA	NA	NA	NA	NA	NA	NA	NA	NA	NA	NA	NA
gene10468	105374034	LOC105374034	Gene;gene=LOC105374034	NA	NA	NA	NA	NA	NA	NA	NA	NA	NA	NA	NA	NA	NA	NA	NA	NA	NA
gene10469	84666	RETNLB	resistin like beta;gbkey=Gene;gene=RETNLB;gene_biotype=protein_coding	NA	NA	NA	NA	NA	NA	NA	NA	NA	NA	NA	NA	NA	NA	NA	NA	NA	NA
gene1047	2899	GRIK3	glutamate ionotropic receptor kainate type subunit 3;gbkey=Gene;gene=GRIK3;gene_biotype=protein_coding	NA	NA	NA	NA	NA	NA	NA	NA	NA	NA	NA	NA	NA	NA	NA	NA	NA	NA
gene10470	50852	TRAT1	T cell receptor associated transmembrane adaptor 1;gbkey=Gene;gene=TRAT1;gene_biotype=protein_coding	NA	NA	NA	NA	NA	NA	NA	NA	NA	NA	NA	NA	NA	NA	NA	NA	NA	NA
gene10471	9626	GUCA1C	guanylate cyclase activator 1C;gbkey=Gene;gene=GUCA1C;gene_biotype=protein_coding	NA	NA	NA	NA	NA	NA	NA	NA	NA	NA	NA	NA	NA	NA	NA	NA	NA	NA
gene10472	27136	MORC1	MORC family CW-type zinc finger 1;gbkey=Gene;gene=MORC1;gene_biotype=protein_coding	NA	NA	NA	NA	NA	NA	NA	NA	NA	NA	NA	NA	NA	NA	NA	NA	NA	NA
gene10473	100506506	MORC1-AS1	MORC1 antisense RNA 1;gbkey=Gene;gene=MORC1-AS1	NA	NA	NA	NA	NA	NA	NA	NA	NA	NA	NA	NA	NA	NA	NA	NA	NA	NA
gene10474	401081	FLJ22763	uncharacterized LOC401081;gbkey=Gene;gene=FLJ22763	NA	NA	NA	NA	NA	NA	NA	NA	NA	NA	NA	NA	NA	NA	NA	NA	NA	NA
gene10475	677779	LINC00488	long intergenic non-protein coding RNA 488;gbkey=Gene;gene=LINC00488;gene_biotype=lncRNA	NA	NA	NA	NA	NA	NA	NA	NA	NA	NA	NA	NA	NA	NA	NA	NA	NA	NA
gene10476	106481570	RNU6-1236P	RNA%2C U6 small nuclear 1236%2C pseudogene;gbkey=Gene;gene=RNU6-1236P;gene_biotype=pseudogene	NA	NA	NA	NA	NA	NA	NA	NA	NA	NA	NA	NA	NA	NA	NA	NA	NA	NA
gene10477	100419877	LOC100419877	bromodomain containing 7 pseudogene;gbkey=Gene;gene=LOC100419877;gene_biotype=pseudogene	NA	NA	NA	NA	NA	NA	NA	NA	NA	NA	NA	NA	NA	NA	NA	NA	NA	NA
gene10478	151871	DPPA2	developmental pluripotency associated 2;gbkey=Gene;gene=DPPA2;gene_biotype=protein_coding	NA	NA	NA	NA	NA	NA	NA	NA	NA	NA	NA	NA	NA	NA	NA	NA	NA	NA
gene10479	55211	DPPA4	developmental pluripotency associated 4;gbkey=Gene;gene=DPPA4;gene_biotype=protein_coding	NA	NA	NA	NA	NA	NA	NA	NA	NA	NA	NA	NA	NA	NA	NA	NA	NA	NA
gene1048	100422898	MIR4255	microRNA 4255;gbkey=Gene;gene=MIR4255	NA	NA	NA	NA	NA	NA	NA	NA	NA	NA	NA	NA	NA	NA	NA	NA	NA	NA
gene10480	100129989	LOC100129989	chromosome 12 open reading frame 29 pseudogene;gbkey=Gene;gene=LOC100129989;gene_biotype=pseudogene	NA	NA	NA	NA	NA	NA	NA	NA	NA	NA	NA	NA	NA	NA	NA	NA	NA	NA
gene10481	100689229	H3F3AP3	H3 histone family member 3A pseudogene 3;gbkey=Gene;gene=H3F3AP3;gene_biotype=pseudogene;gene_synonym=p18	NA	NA	NA	NA	NA	NA	NA	NA	NA	NA	NA	NA	NA	NA	NA	NA	NA	NA
gene10482	401082	LINC01205	long intergenic non-protein coding RNA 1205;gbkey=Gene;gene=LINC01205;gene_biotype=lncRNA	NA	NA	NA	NA	NA	NA	NA	NA	NA	NA	NA	NA	NA	NA	NA	NA	NA	NA
gene10483	5487	PPIAP15	peptidylprolyl isomerase A pseudogene 15;gbkey=Gene;gene=PPIAP15;gene_biotype=pseudogene;gene_synonym=PPIP5	NA	NA	NA	NA	NA	NA	NA	NA	NA	NA	NA	NA	NA	NA	NA	NA	NA	NA
gene10484	100616129	MIR4445	microRNA 4445;gbkey=Gene;gene=MIR4445	NA	NA	NA	NA	NA	NA	NA	NA	NA	NA	NA	NA	NA	NA	NA	NA	NA	NA
gene10485	100422385	DIMT1P1	DIM1 dimethyladenosine transferase 1 homolog pseudogene 1;gbkey=Gene;gene=DIMT1P1;gene_biotype=pseudogene	NA	NA	NA	NA	NA	NA	NA	NA	NA	NA	NA	NA	NA	NA	NA	NA	NA	NA
gene10486	440973	LOC440973	nuclear transcription factor Y subunit beta pseudogene;gbkey=Gene;gene=LOC440973;gene_biotype=pseudogene	46.0214	39.7854	0.095235	-0.095235	0.449455	0.700484	46.0381	34.7759	0.189327	-0.189327	0.147031	0.366478	46.085	39.362	0.18378	-0.18378	0.426175	0.561965
gene10487	105377811	LOC105377811	Gene;gene=LOC105377811	NA	NA	NA	NA	NA	NA	NA	NA	NA	NA	NA	NA	NA	NA	NA	NA	NA	NA
gene10488	105374036	LOC105374036	Gene;gene=LOC105374036	NA	NA	NA	NA	NA	NA	NA	NA	NA	NA	NA	NA	NA	NA	NA	NA	NA	NA
gene10489	106481867	RNU6ATAC15P	RNA%2C U6atac small nuclear 15%2C pseudogene;gbkey=Gene;gene=RNU6ATAC15P;gene_biotype=pseudogene	NA	NA	NA	NA	NA	NA	NA	NA	NA	NA	NA	NA	NA	NA	NA	NA	NA	NA
gene1049	106480597	RNU6-636P	RNA%2C U6 small nuclear 636%2C pseudogene;gbkey=Gene;gene=RNU6-636P;gene_biotype=pseudogene	NA	NA	NA	NA	NA	NA	NA	NA	NA	NA	NA	NA	NA	NA	NA	NA	NA	NA
gene10490	105374037	LOC105374037	Gene;gene=LOC105374037	NA	NA	NA	NA	NA	NA	NA	NA	NA	NA	NA	NA	NA	NA	NA	NA	NA	NA
gene10491	389141	RPSAP29	ribosomal protein SA pseudogene 29;gbkey=Gene;gene=RPSAP29;gene_biotype=pseudogene;gene_synonym=RPSA_6_392	NA	NA	NA	NA	NA	NA	NA	NA	NA	NA	NA	NA	NA	NA	NA	NA	NA	NA
gene10492	151760	LOC151760	Gene;gene=LOC151760	NA	NA	NA	NA	NA	NA	NA	NA	NA	NA	NA	NA	NA	NA	NA	NA	NA	NA
gene10493	100506555	PVRL3-AS1	PVRL3 antisense RNA 1;gbkey=Gene;gene=PVRL3-AS1	NA	NA	NA	NA	NA	NA	NA	NA	NA	NA	NA	NA	NA	NA	NA	NA	NA	NA
gene10494	25945	NECTIN3	nectin cell adhesion molecule 3;gbkey=Gene;gene=NECTIN3;gene_biotype=protein_coding	54.6387	49.8027	0.0676553	-0.0676553	0.592647	0.800369	54.6539	54.824	-0.00242065	0.00242065	0.985202	0.994514	54.7104	71.0773	-0.327142	0.327142	0.101301	0.182503
gene10495	105374038	LOC105374038	Gene;gene=LOC105374038	NA	NA	NA	NA	NA	NA	NA	NA	NA	NA	NA	NA	NA	NA	NA	NA	NA	NA
gene10496	105374039	LOC105374039	Gene;gene=LOC105374039	NA	NA	NA	NA	NA	NA	NA	NA	NA	NA	NA	NA	NA	NA	NA	NA	NA	NA
gene10497	106478961	ATP6V0CP2	ATPase H+ transporting V0 subunit c pseudogene 2;gbkey=Gene;gene=ATP6V0CP2;gene_biotype=pseudogene	NA	NA	NA	NA	NA	NA	NA	NA	NA	NA	NA	NA	NA	NA	NA	NA	NA	NA
gene10498	10225	CD96	CD96 molecule;gbkey=Gene;gene=CD96;gene_biotype=protein_coding	23.8385	16.7155	0.145924	-0.145924	0.202004	1	23.8467	13.6964	0.22551	-0.22551	0.0565121	1	23.8695	36.0401	-0.451985	0.451985	0.0708835	0.135858
gene10499	79413	ZBED2	zinc finger BED-type containing 2;gbkey=Gene;gene=ZBED2	NA	NA	NA	NA	NA	NA	NA	NA	NA	NA	NA	NA	NA	NA	NA	NA	NA	NA
gene105	102724312	LINC01770	long intergenic non-protein coding RNA 1770;gbkey=Gene;gene=LINC01770	NA	NA	NA	NA	NA	NA	NA	NA	NA	NA	NA	NA	NA	NA	NA	NA	NA	NA
gene1050	100873282	RNA5SP43	RNA%2C 5S ribosomal pseudogene 43;gbkey=Gene;gene=RNA5SP43;gene_biotype=pseudogene;gene_synonym=RN5S43	NA	NA	NA	NA	NA	NA	NA	NA	NA	NA	NA	NA	NA	NA	NA	NA	NA	NA
gene10500	100420394	LOC100420394	5'-nucleotidase%2C cytosolic IIIA pseudogene;gbkey=Gene;gene=LOC100420394;gene_biotype=pseudogene	NA	NA	NA	NA	NA	NA	NA	NA	NA	NA	NA	NA	NA	NA	NA	NA	NA	NA
gene10501	257068	PLCXD2	phosphatidylinositol specific phospholipase C X domain containing 2;gbkey=Gene;gene=PLCXD2	35.0892	23.7273	0.207714	-0.207714	0.0889866	0.271153	35.105	25.0582	0.189385	-0.189385	0.138012	0.353462	35.1395	34.0311	0.0364932	-0.0364932	0.87889	0.919907
gene10502	100874115	PLCXD2-AS1	PLCXD2 antisense RNA 1;gbkey=Gene;gene=PLCXD2-AS1	NA	NA	NA	NA	NA	NA	NA	NA	NA	NA	NA	NA	NA	NA	NA	NA	NA	NA
gene10503	90102	PHLDB2	pleckstrin homology like domain family B member 2;gbkey=Gene;gene=PHLDB2;gene_biotype=protein_coding	NA	NA	NA	NA	NA	NA	NA	NA	NA	NA	NA	NA	NA	NA	NA	NA	NA	NA
gene10504	107984087	LOC107984087	Gene;gene=LOC107984087	NA	NA	NA	NA	NA	NA	NA	NA	NA	NA	NA	NA	NA	NA	NA	NA	NA	NA
gene10505	105374040	LOC105374040	Gene;gene=LOC105374040	NA	NA	NA	NA	NA	NA	NA	NA	NA	NA	NA	NA	NA	NA	NA	NA	NA	NA
gene10506	55347	ABHD10	abhydrolase domain containing 10;gbkey=Gene;gene=ABHD10	242.308	247.006	-0.0223444	0.0223444	0.822309	0.923084	242.419	219.248	0.117316	-0.117316	0.25326	0.509857	242.654	213.542	0.175931	-0.175931	0.15317	0.255433
gene10507	29114	TAGLN3	transgelin 3;gbkey=Gene;gene=TAGLN3;gene_biotype=protein_coding	NA	NA	NA	NA	NA	NA	NA	NA	NA	NA	NA	NA	NA	NA	NA	NA	NA	NA
gene10508	100132753	RFKP2	riboflavin kinase pseudogene 2;gbkey=Gene;gene=RFKP2;gene_biotype=pseudogene	NA	NA	NA	NA	NA	NA	NA	NA	NA	NA	NA	NA	NA	NA	NA	NA	NA	NA
gene10509	344805	TMPRSS7	transmembrane protease%2C serine 7;gbkey=Gene;gene=TMPRSS7	NA	NA	NA	NA	NA	NA	NA	NA	NA	NA	NA	NA	NA	NA	NA	NA	NA	NA
gene1051	100270903	RPS29P6	ribosomal protein S29 pseudogene 6;gbkey=Gene;gene=RPS29P6;gene_biotype=pseudogene;gene_synonym=RPS29_1_32	NA	NA	NA	NA	NA	NA	NA	NA	NA	NA	NA	NA	NA	NA	NA	NA	NA	NA
gene10510	79669	C3orf52	chromosome 3 open reading frame 52;gbkey=Gene;gene=C3orf52;gene_biotype=protein_coding	NA	NA	NA	NA	NA	NA	NA	NA	NA	NA	NA	NA	NA	NA	NA	NA	NA	NA
gene10511	693152	MIR567	microRNA 567;gbkey=Gene;gene=MIR567;gene_biotype=miRNA	NA	NA	NA	NA	NA	NA	NA	NA	NA	NA	NA	NA	NA	NA	NA	NA	NA	NA
gene10512	257144	GCSAM	germinal center associated signaling and motility;gbkey=Gene;gene=GCSAM;gene_biotype=protein_coding	148.665	94.5938	0.459452	-0.459452	6.71669e-05	0.000998911	148.715	111.666	0.296397	-0.296397	0.0118708	0.0629478	148.864	95.1259	0.593499	-0.593499	0.000220482	0.000818796
gene10513	285335	SLC9C1	solute carrier family 9 member C1;gbkey=Gene;gene=SLC9C1;gene_biotype=protein_coding	NA	NA	NA	NA	NA	NA	NA	NA	NA	NA	NA	NA	NA	NA	NA	NA	NA	NA
gene10514	100420831	LOC100420831	chromosome 1 open reading frame 106 pseudogene;gbkey=Gene;gene=LOC100420831;gene_biotype=pseudogene	NA	NA	NA	NA	NA	NA	NA	NA	NA	NA	NA	NA	NA	NA	NA	NA	NA	NA
gene10515	100532749	LOC100532749	ubiquitination factor E4A (UFD2 homolog%2C yeast) pseudogene;gbkey=Gene;gene=LOC100532749;gene_biotype=pseudogene	NA	NA	NA	NA	NA	NA	NA	NA	NA	NA	NA	NA	NA	NA	NA	NA	NA	NA
gene10516	4345	CD200	CD200 molecule;gbkey=Gene;gene=CD200;gene_biotype=protein_coding	NA	NA	NA	NA	NA	NA	NA	NA	NA	NA	NA	NA	NA	NA	NA	NA	NA	NA
gene10517	105374041	LOC105374041	Gene;gene=LOC105374041	NA	NA	NA	NA	NA	NA	NA	NA	NA	NA	NA	NA	NA	NA	NA	NA	NA	NA
gene10518	151888	BTLA	B and T lymphocyte associated;gbkey=Gene;gene=BTLA;gene_biotype=protein_coding	NA	NA	NA	NA	NA	NA	NA	NA	NA	NA	NA	NA	NA	NA	NA	NA	NA	NA
gene10519	81430	OR7E100P	olfactory receptor family 7 subfamily E member 100 pseudogene;gbkey=Gene;gene=OR7E100P;gene_biotype=pseudogene;gene_synonym=OR7E135P	NA	NA	NA	NA	NA	NA	NA	NA	NA	NA	NA	NA	NA	NA	NA	NA	NA	NA
gene1052	107984942	LOC107984942	Gene;gene=LOC107984942	NA	NA	NA	NA	NA	NA	NA	NA	NA	NA	NA	NA	NA	NA	NA	NA	NA	NA
gene10520	64422	ATG3	autophagy related 3;gbkey=Gene;gene=ATG3;gene_biotype=protein_coding	1006.17	955.662	0.0697587	-0.0697587	0.24979	0.513031	1006.54	971.984	0.0475086	-0.0475086	0.429727	0.68209	1007.54	1226.7	-0.279752	0.279752	8.51228e-05	0.000342384
gene10521	55032	SLC35A5	solute carrier family 35 member A5;gbkey=Gene;gene=SLC35A5	464.217	428.187	0.10315	-0.10315	0.20059	0.452826	464.368	456.905	0.0208122	-0.0208122	0.795974	0.916233	464.835	505.741	-0.11871	0.11871	0.197181	0.312741
gene10522	100506621	LINC01279	long intergenic non-protein coding RNA 1279;gbkey=Gene;gene=LINC01279	NA	NA	NA	NA	NA	NA	NA	NA	NA	NA	NA	NA	NA	NA	NA	NA	NA	NA
gene10523	151887	CCDC80	coiled-coil domain containing 80;gbkey=Gene;gene=CCDC80;gene_biotype=protein_coding	NA	NA	NA	NA	NA	NA	NA	NA	NA	NA	NA	NA	NA	NA	NA	NA	NA	NA
gene10524	100653395	LOC100653395	methionine adenosyltransferase 2A pseudogene;gbkey=Gene;gene=LOC100653395;gene_biotype=pseudogene	18.872	11.3728	0.161272	-0.161272	0.125991	1	18.8786	9.70443	0.217725	-0.217725	0.0486789	1	18.8968	11.3413	0.453127	-0.453127	0.112143	0.198474
gene10525	101929694	LINC02042	long intergenic non-protein coding RNA 2042;gbkey=Gene;gene=LINC02042	NA	NA	NA	NA	NA	NA	NA	NA	NA	NA	NA	NA	NA	NA	NA	NA	NA	NA
gene10526	100129297	LOC100129297	Gene;gene=LOC100129297	NA	NA	NA	NA	NA	NA	NA	NA	NA	NA	NA	NA	NA	NA	NA	NA	NA	NA
gene10527	344807	CD200R1L	CD200 receptor 1 like;gbkey=Gene;gene=CD200R1L;gene_biotype=protein_coding	NA	NA	NA	NA	NA	NA	NA	NA	NA	NA	NA	NA	NA	NA	NA	NA	NA	NA
gene10528	131450	CD200R1	CD200 receptor 1;gbkey=Gene;gene=CD200R1;gene_biotype=protein_coding	29.4648	19.0512	0.208426	-0.208426	0.0806119	1	29.4764	12.3736	0.386019	-0.386019	0.00154165	1	29.5055	11.0146	0.934662	-0.934662	0.000743459	0.00247784
gene10529	29083	GTPBP8	GTP binding protein 8 (putative);gbkey=Gene;gene=GTPBP8;gene_biotype=protein_coding	258.558	242.657	0.0758823	-0.0758823	0.425859	0.682991	258.661	225.656	0.165365	-0.165365	0.0851186	0.260273	258.915	257.239	0.00901956	-0.00901956	0.935456	0.957197
gene1053	728431	LINC01137	long intergenic non-protein coding RNA 1137;gbkey=Gene;gene=LINC01137;gene_biotype=lncRNA	12.2514	15.7096	-0.076224	0.076224	0.461803	1	NA	NA	NA	NA	NA	NA	NA	NA	NA	NA	NA	NA
gene10530	25871	NEPRO	nucleolus and neural progenitor protein;gbkey=Gene;gene=NEPRO;gene_biotype=protein_coding	628.662	625.375	0.0069387	-0.0069387	0.922156	0.968387	628.923	625.332	0.00748473	-0.00748473	0.91896	0.972121	629.531	777.697	-0.29947	0.29947	0.000118506	0.000462454
gene10531	107986113	LOC107986113	Gene;gene=LOC107986113	NA	NA	NA	NA	NA	NA	NA	NA	NA	NA	NA	NA	NA	NA	NA	NA	NA	NA
gene10532	107986114	LOC107986114	Gene;gene=LOC107986114	NA	NA	NA	NA	NA	NA	NA	NA	NA	NA	NA	NA	NA	NA	NA	NA	NA	NA
gene10533	101929717	LINC02044	long intergenic non-protein coding RNA 2044;gbkey=Gene;gene=LINC02044	NA	NA	NA	NA	NA	NA	NA	NA	NA	NA	NA	NA	NA	NA	NA	NA	NA	NA
gene10534	102723430	LOC102723430	Gene;gene=LOC102723430	NA	NA	NA	NA	NA	NA	NA	NA	NA	NA	NA	NA	NA	NA	NA	NA	NA	NA
gene10535	91653	BOC	BOC cell adhesion associated%2C oncogene regulated;gbkey=Gene;gene=BOC;gene_biotype=protein_coding	NA	NA	NA	NA	NA	NA	NA	NA	NA	NA	NA	NA	NA	NA	NA	NA	NA	NA
gene10536	55779	CFAP44	cilia and flagella associated protein 44;gbkey=Gene;gene=CFAP44;gene_biotype=protein_coding	58.2588	50.1348	0.112356	-0.112356	0.373989	0.638035	58.2861	42.1309	0.244597	-0.244597	0.0612382	0.20961	58.3421	31.0259	0.747742	-0.747742	0.000870358	0.00285441
gene10537	101180897	LOC101180897	Rab geranylgeranyltransferase beta subunit pseudogene;gbkey=Gene;gene=LOC101180897;gene_biotype=pseudogene	NA	NA	NA	NA	NA	NA	NA	NA	NA	NA	NA	NA	NA	NA	NA	NA	NA	NA
gene10538	450238	PHF5DP	PHD finger protein 5D pseudogene;gbkey=Gene;gene=PHF5DP;gene_biotype=pseudogene	11.5813	16.7122	-0.11115	0.11115	0.282052	1	11.5887	13.0482	-0.0340633	0.0340633	0.744807	1	11.5988	12.3404	-0.0494509	0.0494509	0.865436	0.912141
gene10539	100874029	CFAP44-AS1	CFAP44 antisense RNA 1;gbkey=Gene;gene=CFAP44-AS1;gene_biotype=lncRNA	NA	NA	NA	NA	NA	NA	NA	NA	NA	NA	NA	NA	NA	NA	NA	NA	NA	NA
gene1054	80149	ZC3H12A	zinc finger CCCH-type containing 12A;gbkey=Gene;gene=ZC3H12A;gene_biotype=protein_coding	244.988	230.326	0.07315	-0.07315	0.450787	0.701869	245.085	278.493	-0.155781	0.155781	0.0995741	0.287433	245.326	250.569	-0.0293156	0.0293156	0.796554	0.864498
gene10540	102466253	MIR8076	microRNA 8076;gbkey=Gene;gene=MIR8076;gene_biotype=miRNA	NA	NA	NA	NA	NA	NA	NA	NA	NA	NA	NA	NA	NA	NA	NA	NA	NA	NA
gene10541	152185	SPICE1	spindle and centriole associated protein 1;gbkey=Gene;gene=SPICE1;gene_biotype=protein_coding	156.261	179.457	-0.151396	0.151396	0.162299	0.39972	156.324	176.167	-0.1315	0.1315	0.237358	0.491947	156.478	236.54	-0.56736	0.56736	6.47947e-06	3.24398e-05
gene10542	54847	SIDT1	SID1 transmembrane family member 1;gbkey=Gene;gene=SIDT1;gene_biotype=protein_coding	NA	NA	NA	NA	NA	NA	NA	NA	NA	NA	NA	NA	NA	NA	NA	NA	NA	NA
gene10543	100616476	MIR4446	microRNA 4446;gbkey=Gene;gene=MIR4446;gene_biotype=miRNA	NA	NA	NA	NA	NA	NA	NA	NA	NA	NA	NA	NA	NA	NA	NA	NA	NA	NA
gene10544	106481131	RN7SL767P	RNA%2C 7SL%2C cytoplasmic 767%2C pseudogene;gbkey=Gene;gene=RN7SL767P;gene_biotype=pseudogene	NA	NA	NA	NA	NA	NA	NA	NA	NA	NA	NA	NA	NA	NA	NA	NA	NA	NA
gene10545	205717	USF3	upstream transcription factor family member 3;gbkey=Gene;gene=USF3;gene_biotype=protein_coding	291.673	251.981	0.172844	-0.172844	0.0756437	0.244156	291.786	239.69	0.238647	-0.238647	0.0126002	0.065946	292.077	240.819	0.265063	-0.265063	0.0335286	0.0717992
gene10546	80218	NAA50	N(alpha)-acetyltransferase 50%2C NatE catalytic subunit;gbkey=Gene;gene=NAA50;gene_biotype=protein_coding	3116.17	2981.59	0.0615506	-0.0615506	0.17349	0.414642	3117.3	3022.87	0.0432634	-0.0432634	0.288535	0.551175	3120.37	2702.44	0.205905	-0.205905	4.19541e-05	0.000179348
gene10547	523	ATP6V1A	ATPase H+ transporting V1 subunit A;gbkey=Gene;gene=ATP6V1A;gene_biotype=protein_coding	575.055	511.076	0.15408	-0.15408	0.0374123	0.148507	575.282	518.869	0.135736	-0.135736	0.0682953	0.225432	575.842	534.558	0.105083	-0.105083	0.216483	0.337132
gene10548	54762	GRAMD1C	GRAM domain containing 1C;gbkey=Gene;gene=GRAMD1C	NA	NA	NA	NA	NA	NA	NA	NA	NA	NA	NA	NA	NA	NA	NA	NA	NA	NA
gene10549	728791	RPS10P4	ribosomal protein S10 pseudogene 4;gbkey=Gene;gene=RPS10P4;gene_biotype=pseudogene;gene_synonym=bcm1851,RPS10_2_393	NA	NA	NA	NA	NA	NA	NA	NA	NA	NA	NA	NA	NA	NA	NA	NA	NA	NA
gene1055	102465438	MIR6732	microRNA 6732;gbkey=Gene;gene=MIR6732;gene_biotype=miRNA	NA	NA	NA	NA	NA	NA	NA	NA	NA	NA	NA	NA	NA	NA	NA	NA	NA	NA
gene10550	100420528	LOC100420528	CTD nuclear envelope phosphatase 1 pseudogene;gbkey=Gene;gene=LOC100420528;gene_biotype=pseudogene	505.251	543.15	-0.093827	0.093827	0.218778	0.476707	505.426	558.268	-0.130102	0.130102	0.0870192	0.263944	505.928	571.845	-0.17314	0.17314	0.0368156	0.0777602
gene10551	100421731	VPS26AP1	VPS26A pseudogene 1;gbkey=Gene;gene=VPS26AP1;gene_biotype=pseudogene	28.1457	24.392	0.0701932	-0.0701932	0.558192	1	28.154	29.4045	-0.0233937	0.0233937	0.853192	0.945164	28.1817	25.024	0.127384	-0.127384	0.619333	0.731934
gene10552	254887	ZDHHC23	zinc finger DHHC-type containing 23;gbkey=Gene;gene=ZDHHC23;gene_biotype=protein_coding	151.984	125.678	0.199396	-0.199396	0.0765858	0.24648	152.031	132.077	0.151136	-0.151136	0.185521	0.42511	152.184	117.427	0.346697	-0.346697	0.02295	0.0520913
gene10553	57577	CCDC191	coiled-coil domain containing 191;gbkey=Gene;gene=CCDC191;gene_biotype=protein_coding	30.7885	40.446	-0.163573	0.163573	0.189597	0.437855	30.8006	32.096	-0.0243318	0.0243318	0.850039	0.943801	30.8298	47.3688	-0.497047	0.497047	0.0333523	0.0714774
gene10554	100127892	LOC100127892	ATP synthase%2C H+ transporting%2C mitochondrial Fo complex subunit B1 pseudogene;gbkey=Gene;gene=LOC100127892;gene_biotype=pseudogene	NA	NA	NA	NA	NA	NA	NA	NA	NA	NA	NA	NA	NA	NA	NA	NA	NA	NA
gene10555	105374048	LOC105374048	Gene;gene=LOC105374048	NA	NA	NA	NA	NA	NA	NA	NA	NA	NA	NA	NA	NA	NA	NA	NA	NA	NA
gene10556	79691	QTRT2	queuine tRNA-ribosyltransferase accessory subunit 2;gbkey=Gene;gene=QTRT2;gene_biotype=protein_coding	956.179	959.612	-0.00486153	0.00486153	0.938109	0.974152	956.524	909.597	0.0685787	-0.0685787	0.250369	0.506317	957.475	694.551	0.455377	-0.455377	1.26998e-09	1.06009e-08
gene10557	391566	LOC391566	histone cluster 1%2C H2bj pseudogene;gbkey=Gene;gene=LOC391566;gene_biotype=pseudogene	NA	NA	NA	NA	NA	NA	NA	NA	NA	NA	NA	NA	NA	NA	NA	NA	NA	NA
gene10558	1814	DRD3	dopamine receptor D3;gbkey=Gene;gene=DRD3;gene_biotype=protein_coding	NA	NA	NA	NA	NA	NA	NA	NA	NA	NA	NA	NA	NA	NA	NA	NA	NA	NA
gene10559	7634	ZNF80	zinc finger protein 80;gbkey=Gene;gene=ZNF80;gene_biotype=protein_coding	33.1006	42.1153	-0.148164	0.148164	0.236358	0.497295	33.1164	46.4838	-0.222853	0.222853	0.0873082	0.264555	33.1476	125.123	-1.67292	1.67292	5.72472e-18	1.03831e-16
gene1056	64769	MEAF6	MYST/Esa1 associated factor 6;gbkey=Gene;gene=MEAF6;gene_biotype=protein_coding	828.356	851.404	-0.0369668	0.0369668	0.554853	0.774907	828.666	813.258	0.025378	-0.025378	0.686307	0.857215	829.482	865.443	-0.0604031	0.0604031	0.380344	0.515829
gene10560	107986115	LOC107986115	Gene;gene=LOC107986115	24.1681	17.7175	0.128321	-0.128321	0.262435	1	24.1776	17.7013	0.132522	-0.132522	0.26731	1	24.2023	37.3844	-0.473692	0.473692	0.0601707	0.118378
gene10561	645180	LOC645180	family with sequence similarity 214 member B pseudogene;gbkey=Gene;gene=LOC645180;gene_biotype=pseudogene	NA	NA	NA	NA	NA	NA	10.2702	15.7064	-0.132099	0.132099	0.220986	1	10.2814	34.6996	-1.17969	1.17969	1.57495e-05	7.29038e-05
gene10562	201633	TIGIT	T-cell immunoreceptor with Ig and ITIM domains;gbkey=Gene;gene=TIGIT;gene_biotype=protein_coding	1418.03	1419.68	-0.00164971	0.00164971	0.977653	0.990514	1418.54	1444.86	-0.0253906	0.0253906	0.627231	0.823512	1419.94	1460.3	-0.0400411	0.0400411	0.501991	0.631243
gene10563	26137	ZBTB20	zinc finger and BTB domain containing 20;gbkey=Gene;gene=ZBTB20;gene_biotype=protein_coding	51.9861	53.4765	-0.0201998	0.0201998	0.873091	0.945728	52.0024	45.4722	0.0987528	-0.0987528	0.450229	0.697358	52.0562	63.702	-0.246579	0.246579	0.244713	0.369705
gene10564	693153	MIR568	microRNA 568;gbkey=Gene;gene=MIR568;gene_biotype=miRNA	NA	NA	NA	NA	NA	NA	NA	NA	NA	NA	NA	NA	NA	NA	NA	NA	NA	NA
gene10565	100131117	ZBTB20-AS1	ZBTB20 antisense RNA 1;gbkey=Gene;gene=ZBTB20-AS1	NA	NA	NA	NA	NA	NA	NA	NA	NA	NA	NA	NA	NA	NA	NA	NA	NA	NA
gene10566	101929754	ZBTB20-AS5	ZBTB20 antisense RNA 5;gbkey=Gene;gene=ZBTB20-AS5	NA	NA	NA	NA	NA	NA	NA	NA	NA	NA	NA	NA	NA	NA	NA	NA	NA	NA
gene10567	100616166	MIR4796	microRNA 4796;gbkey=Gene;gene=MIR4796;gene_biotype=miRNA	NA	NA	NA	NA	NA	NA	NA	NA	NA	NA	NA	NA	NA	NA	NA	NA	NA	NA
gene10568	104413890	ZBTB20-AS3	ZBTB20 antisense RNA 3;gbkey=Gene;gene=ZBTB20-AS3	NA	NA	NA	NA	NA	NA	NA	NA	NA	NA	NA	NA	NA	NA	NA	NA	NA	NA
gene10569	100861556	YBX1P3	Y-box binding protein 1 pseudogene 3;gbkey=Gene;gene=YBX1P3;gene_biotype=pseudogene	NA	NA	NA	NA	NA	NA	NA	NA	NA	NA	NA	NA	NA	NA	NA	NA	NA	NA
gene1057	100847010	MIR5581	microRNA 5581;gbkey=Gene;gene=MIR5581	NA	NA	NA	NA	NA	NA	NA	NA	NA	NA	NA	NA	NA	NA	NA	NA	NA	NA
gene10570	100874131	ZBTB20-AS4	ZBTB20 antisense RNA 4;gbkey=Gene;gene=ZBTB20-AS4	NA	NA	NA	NA	NA	NA	NA	NA	NA	NA	NA	NA	NA	NA	NA	NA	NA	NA
gene10571	101926886	LOC101926886	Gene;gene=LOC101926886	NA	NA	NA	NA	NA	NA	NA	NA	NA	NA	NA	NA	NA	NA	NA	NA	NA	NA
gene10572	645207	EIF4E2P2	eukaryotic translation initiation factor 4E family member 2 pseudogene 2;gbkey=Gene;gene=EIF4E2P2;gene_biotype=pseudogene	33.7684	30.7451	0.0530573	-0.0530573	0.66751	0.84618	33.7818	34.4169	-0.0117865	0.0117865	0.927586	0.974437	33.8148	23.6812	0.387778	-0.387778	0.124266	0.216149
gene10573	105374051	LOC105374051	Gene;gene=LOC105374051	NA	NA	NA	NA	NA	NA	NA	NA	NA	NA	NA	NA	NA	NA	NA	NA	NA	NA
gene10574	2596	GAP43	growth associated protein 43;gbkey=Gene;gene=GAP43;gene_biotype=protein_coding	24.1703	26.7571	-0.0468531	0.0468531	0.69135	1	24.1784	23.7205	0.00945298	-0.00945298	0.939524	1	24.2022	29.0393	-0.193708	0.193708	0.453132	0.587773
gene10575	4045	LSAMP	limbic system-associated membrane protein;gbkey=Gene;gene=LSAMP;gene_biotype=protein_coding	129.455	134.732	-0.0412517	0.0412517	0.717343	0.87407	129.502	154.113	-0.185816	0.185816	0.105227	0.298609	129.631	209.195	-0.652703	0.652703	9.93428e-07	5.67178e-06
gene10576	106479519	RN7SL815P	RNA%2C 7SL%2C cytoplasmic 815%2C pseudogene;gbkey=Gene;gene=RN7SL815P;gene_biotype=pseudogene	NA	NA	NA	NA	NA	NA	NA	NA	NA	NA	NA	NA	NA	NA	NA	NA	NA	NA
gene10577	105374053	LOC105374053	Gene;gene=LOC105374053	NA	NA	NA	NA	NA	NA	NA	NA	NA	NA	NA	NA	NA	NA	NA	NA	NA	NA
gene10578	107986116	LOC107986116	Gene;gene=LOC107986116	NA	NA	NA	NA	NA	NA	NA	NA	NA	NA	NA	NA	NA	NA	NA	NA	NA	NA
gene10579	105374052	LOC105374052	Gene;gene=LOC105374052	NA	NA	NA	NA	NA	NA	NA	NA	NA	NA	NA	NA	NA	NA	NA	NA	NA	NA
gene1058	105378649	LOC105378649	Gene;gene=LOC105378649	NA	NA	NA	NA	NA	NA	NA	NA	NA	NA	NA	NA	NA	NA	NA	NA	NA	NA
gene10580	101926903	LSAMP-AS1	LSAMP antisense RNA 1;gbkey=Gene;gene=LSAMP-AS1	NA	NA	NA	NA	NA	NA	NA	NA	NA	NA	NA	NA	NA	NA	NA	NA	NA	NA
gene10581	106479435	RN7SL582P	RNA%2C 7SL%2C cytoplasmic 582%2C pseudogene;gbkey=Gene;gene=RN7SL582P;gene_biotype=pseudogene	NA	NA	NA	NA	NA	NA	NA	NA	NA	NA	NA	NA	NA	NA	NA	NA	NA	NA
gene10582	151579	BZW1P2	basic leucine zipper and W2 domains 1 pseudogene 2;gbkey=Gene;gene=BZW1P2;gene_biotype=pseudogene;gene_synonym=BZW1L1	657.557	661.063	-0.00707099	0.00707099	0.922073	0.968387	657.786	677.262	-0.0389949	0.0389949	0.569098	0.786615	658.443	618.565	0.0883576	-0.0883576	0.273348	0.402398
gene10583	285194	TUSC7	tumor suppressor candidate 7 (non-protein coding);gbkey=Gene;gene=TUSC7;gene_biotype=lncRNA	NA	NA	NA	NA	NA	NA	NA	NA	NA	NA	NA	NA	NA	NA	NA	NA	NA	NA
gene10584	100616485	MIR4447	microRNA 4447;gbkey=Gene;gene=MIR4447	NA	NA	NA	NA	NA	NA	NA	NA	NA	NA	NA	NA	NA	NA	NA	NA	NA	NA
gene10585	100506724	LINC00901	long intergenic non-protein coding RNA 901;gbkey=Gene;gene=LINC00901;gene_biotype=lncRNA	NA	NA	NA	NA	NA	NA	NA	NA	NA	NA	NA	NA	NA	NA	NA	NA	NA	NA
gene10586	100873837	RNU5E-8P	RNA%2C U5E small nuclear 8%2C pseudogene;gbkey=Gene;gene=RNU5E-8P;gene_biotype=pseudogene	NA	NA	NA	NA	NA	NA	NA	NA	NA	NA	NA	NA	NA	NA	NA	NA	NA	NA
gene10587	728873	PTMAP8	prothymosin%2C alpha pseudogene 8;gbkey=Gene;gene=PTMAP8;gene_biotype=pseudogene	NA	NA	NA	NA	NA	NA	12.9186	13.05	-0.00277086	0.00277086	0.97872	1	12.9317	10.346	0.177449	-0.177449	0.543253	0.667737
gene10588	105374054	LOC105374054	Gene;gene=LOC105374054	NA	NA	NA	NA	NA	NA	NA	NA	NA	NA	NA	NA	NA	NA	NA	NA	NA	NA
gene10589	105374056	LOC105374056	Gene;gene=LOC105374056	NA	NA	NA	NA	NA	NA	NA	NA	NA	NA	NA	NA	NA	NA	NA	NA	NA	NA
gene1059	79753	SNIP1	Smad nuclear interacting protein 1;gbkey=Gene;gene=SNIP1;gene_biotype=protein_coding	492.959	425.143	0.191076	-0.191076	0.0137227	0.0729003	493.151	482.649	0.0281401	-0.0281401	0.709926	0.871007	493.635	448.047	0.136584	-0.136584	0.117571	0.206564
gene10590	106481559	RNU6-1200P	RNA%2C U6 small nuclear 1200%2C pseudogene;gbkey=Gene;gene=RNU6-1200P;gene_biotype=pseudogene	NA	NA	NA	NA	NA	NA	NA	NA	NA	NA	NA	NA	NA	NA	NA	NA	NA	NA
gene10591	100421670	LOC100421670	developmentally regulated GTP binding protein 1 pseudogene;gbkey=Gene;gene=LOC100421670;gene_biotype=pseudogene	NA	NA	NA	NA	NA	NA	NA	NA	NA	NA	NA	NA	NA	NA	NA	NA	NA	NA
gene10592	105374057	LOC105374057	Gene;gene=LOC105374057	NA	NA	NA	NA	NA	NA	NA	NA	NA	NA	NA	NA	NA	NA	NA	NA	NA	NA
gene10593	101926953	LOC101926953	Gene;gene=LOC101926953	NA	NA	NA	NA	NA	NA	NA	NA	NA	NA	NA	NA	NA	NA	NA	NA	NA	NA
gene10594	107986022	LOC107986022	Gene;gene=LOC107986022	NA	NA	NA	NA	NA	NA	NA	NA	NA	NA	NA	NA	NA	NA	NA	NA	NA	NA
gene10595	105374058	LOC105374058	Gene;gene=LOC105374058	NA	NA	NA	NA	NA	NA	NA	NA	NA	NA	NA	NA	NA	NA	NA	NA	NA	NA
gene10596	105374060	LOC105374060	uncharacterized LOC105374060;gbkey=Gene;gene=LOC105374060	23.503	28.4163	-0.0940916	0.0940916	0.433664	1	23.5134	24.3991	-0.0185998	0.0185998	0.881394	1	23.5354	36.69	-0.484862	0.484862	0.0538659	0.107773
gene10597	101926968	LOC101926968	uncharacterized LOC101926968;gbkey=Gene;gene=LOC101926968	NA	NA	NA	NA	NA	NA	NA	NA	NA	NA	NA	NA	NA	NA	NA	NA	NA	NA
gene10598	107983969	LOC107983969	Gene;gene=LOC107983969	13.5721	13.3703	0.00463787	-0.00463787	0.964318	1	13.578	15.3755	-0.0417753	0.0417753	0.70569	1	13.5906	16.6823	-0.183707	0.183707	0.518673	0.645148
gene10599	105374059	LOC105374059	Gene;gene=LOC105374059	NA	NA	NA	NA	NA	NA	NA	NA	NA	NA	NA	NA	NA	NA	NA	NA	NA	NA
gene106	107985729	LOC107985729	Gene;gene=LOC107985729	NA	NA	NA	NA	NA	NA	NA	NA	NA	NA	NA	NA	NA	NA	NA	NA	NA	NA
gene1060	2496	FTH1P1	ferritin heavy chain 1 pseudogene 1;gbkey=Gene;gene=FTH1P1;gene_biotype=pseudogene;gene_synonym=FTHL1	NA	NA	NA	NA	NA	NA	NA	NA	NA	NA	NA	NA	NA	NA	NA	NA	NA	NA
gene10600	152404	IGSF11	immunoglobulin superfamily member 11;gbkey=Gene;gene=IGSF11;gene_biotype=protein_coding	16.2233	11.3583	0.109135	-0.109135	0.292672	1	16.2291	13.6986	0.0611385	-0.0611385	0.589806	1	16.2453	8.01125	0.571646	-0.571646	0.0494329	0.100074
gene10601	100506765	IGSF11-AS1	IGSF11 antisense RNA 1;gbkey=Gene;gene=IGSF11-AS1;gene_biotype=lncRNA	NA	NA	NA	NA	NA	NA	NA	NA	NA	NA	NA	NA	NA	NA	NA	NA	NA	NA
gene10602	152405	C3orf30	chromosome 3 open reading frame 30;gbkey=Gene;gene=C3orf30;gene_biotype=protein_coding	NA	NA	NA	NA	NA	NA	NA	NA	NA	NA	NA	NA	NA	NA	NA	NA	NA	NA
gene10603	7348	UPK1B	uroplakin 1B;gbkey=Gene;gene=UPK1B;gene_biotype=protein_coding	NA	NA	NA	NA	NA	NA	NA	NA	NA	NA	NA	NA	NA	NA	NA	NA	NA	NA
gene10604	8702	B4GALT4	beta-1%2C4-galactosyltransferase 4;gbkey=Gene;gene=B4GALT4;gene_biotype=protein_coding	1447.12	1441.68	0.00521175	-0.00521175	0.920644	0.967788	1447.67	1463.18	-0.0147515	0.0147515	0.773088	0.905249	1449.11	1479.06	-0.0292271	0.0292271	0.615932	0.729105
gene10605	100874201	B4GALT4-AS1	B4GALT4 antisense RNA 1;end_range=119235141,.;gbkey=Gene;gene=B4GALT4-AS1;gene_biotype=lncRNA	NA	NA	NA	NA	NA	NA	NA	NA	NA	NA	NA	NA	NA	NA	NA	NA	NA	NA
gene10606	57514	ARHGAP31	Rho GTPase activating protein 31;gbkey=Gene;gene=ARHGAP31;gene_biotype=protein_coding	1925.57	2316.33	-0.256871	0.256871	5.84356e-08	1.88412e-06	1926.28	2434.51	-0.327087	0.327087	1.03806e-12	5.47704e-11	1928.18	2614.87	-0.435604	0.435604	3.05181e-15	4.51142e-14
gene10607	100271105	RPS26P21	ribosomal protein S26 pseudogene 21;gbkey=Gene;gene=RPS26P21;gene_biotype=pseudogene;gene_synonym=RPS26_3_394	NA	NA	NA	NA	NA	NA	NA	NA	NA	NA	NA	NA	NA	NA	NA	NA	NA	NA
gene10608	100874246	ARHGAP31-AS1	ARHGAP31 antisense RNA 1;gbkey=Gene;gene=ARHGAP31-AS1	NA	NA	NA	NA	NA	NA	NA	NA	NA	NA	NA	NA	NA	NA	NA	NA	NA	NA
gene10609	106480640	RNU6-1127P	RNA%2C U6 small nuclear 1127%2C pseudogene;gbkey=Gene;gene=RNU6-1127P;gene_biotype=pseudogene	NA	NA	NA	NA	NA	NA	NA	NA	NA	NA	NA	NA	NA	NA	NA	NA	NA	NA
gene1061	100131572	RPS27P9	ribosomal protein S27 pseudogene 9;gbkey=Gene;gene=RPS27P9;gene_biotype=pseudogene;gene_synonym=RPS27_1_33	21.5168	15.0464	0.130109	-0.130109	0.237093	1	21.5261	18.3733	0.0660284	-0.0660284	0.578019	1	21.5455	19.6981	0.0861934	-0.0861934	0.755854	0.833719
gene10610	107986117	LOC107986117	Gene;gene=LOC107986117	NA	NA	NA	NA	NA	NA	NA	NA	NA	NA	NA	NA	NA	NA	NA	NA	NA	NA
gene10611	55254	TMEM39A	transmembrane protein 39A;gbkey=Gene;gene=TMEM39A	1094.27	1430.23	-0.364961	0.364961	2.7143e-10	1.35056e-08	1094.65	1538.05	-0.467572	0.467572	3.06243e-17	2.64003e-15	1095.75	2354	-1.09027	1.09027	1.51673e-66	1.91303e-64
gene10612	56983	POGLUT1	protein O-glucosyltransferase 1;gbkey=Gene;gene=POGLUT1;gene_biotype=protein_coding	686.982	671.485	0.0303517	-0.0303517	0.653011	0.838793	687.24	712.726	-0.048952	0.048952	0.456384	0.701774	687.914	594.839	0.205652	-0.205652	0.0106923	0.0268342
gene10613	51300	TIMMDC1	translocase of inner mitochondrial membrane domain containing 1;gbkey=Gene;gene=TIMMDC1;gene_biotype=protein_coding	603.56	596.286	0.0159564	-0.0159564	0.822185	0.923084	603.782	598.124	0.0125539	-0.0125539	0.860586	0.947842	604.375	664.305	-0.134032	0.134032	0.0804468	0.151111
gene10614	941	CD80	CD80 molecule;gbkey=Gene;gene=CD80;gene_biotype=protein_coding	1743.18	1766.06	-0.0180626	0.0180626	0.722394	0.877829	1743.8	2051.45	-0.226722	0.226722	1.16339e-06	2.47636e-05	1745.53	2279.93	-0.381597	0.381597	3.80864e-11	3.78333e-10
gene10615	1467	CSRP2P1	cysteine and glycine rich protein 2 pseudogene 1;gbkey=Gene;gene=CSRP2P1;gene_biotype=pseudogene;gene_synonym=CSRP2P	16.5492	19.7157	-0.0636725	0.0636725	0.562271	1	16.5579	22.0609	-0.116402	0.116402	0.322921	1	16.5746	27.0238	-0.478874	0.478874	0.0801496	0.150635
gene10616	107986118	LOC107986118	Gene;gene=LOC107986118	40.067	41.8055	-0.0258794	0.0258794	0.835976	0.928285	40.0788	55.1287	-0.229299	0.229299	0.0796377	0.249694	40.1199	69.7271	-0.677111	0.677111	0.00125021	0.0039796
gene10617	141	ADPRH	ADP-ribosylarginine hydrolase;gbkey=Gene;gene=ADPRH;gene_biotype=protein_coding	402.265	434.537	-0.0986485	0.0986485	0.219683	0.477474	402.412	431.939	-0.0912664	0.0912664	0.257341	0.514725	402.808	579.581	-0.513088	0.513088	3.76884e-09	2.96249e-08
gene10618	51365	PLA1A	phospholipase A1 member A;gbkey=Gene;gene=PLA1A;gene_biotype=protein_coding	29.131	34.4382	-0.0917647	0.0917647	0.454981	0.70474	29.1438	28.4042	0.0144518	-0.0144518	0.909904	0.968579	29.1722	35.6989	-0.226225	0.226225	0.354617	0.489633
gene10619	105374062	LOC105374062	Gene;gene=LOC105374062	31.448	50.4746	-0.299966	0.299966	0.0169498	0.0854272	31.4618	48.4698	-0.289614	0.289614	0.0265057	0.115635	31.4917	53.0376	-0.609909	0.609909	0.00786106	0.0204918
gene1062	7802	DNALI1	dynein axonemal light intermediate chain 1;gbkey=Gene;gene=DNALI1;gene_biotype=protein_coding	NA	NA	NA	NA	NA	NA	NA	NA	NA	NA	NA	NA	NA	NA	NA	NA	NA	NA
gene10620	442086	RPL10P7	ribosomal protein L10 pseudogene 7;gbkey=Gene;gene=RPL10P7;gene_biotype=pseudogene;gene_synonym=RPL10_2_395	NA	NA	NA	NA	NA	NA	NA	NA	NA	NA	NA	NA	NA	NA	NA	NA	NA	NA
gene10621	64091	POPDC2	popeye domain containing 2;gbkey=Gene;gene=POPDC2;gene_biotype=protein_coding	NA	NA	NA	NA	NA	NA	NA	NA	NA	NA	NA	NA	NA	NA	NA	NA	NA	NA
gene10622	10063	COX17	COX17%2C cytochrome c oxidase copper chaperone;gbkey=Gene;gene=COX17	317.499	333.605	-0.0615502	0.0615502	0.47957	0.721923	317.62	322.547	-0.0191993	0.0191993	0.831436	0.934407	317.934	317.385	0.00252918	-0.00252918	0.981379	0.98745
gene10623	105374063	LOC105374063	Gene;gene=LOC105374063	NA	NA	NA	NA	NA	NA	NA	NA	NA	NA	NA	NA	NA	NA	NA	NA	NA	NA
gene10624	105374064	LOC105374064	Gene;gene=LOC105374064	NA	NA	NA	NA	NA	NA	NA	NA	NA	NA	NA	NA	NA	NA	NA	NA	NA	NA
gene10625	89876	MAATS1	MYCBP associated and testis expressed 1;gbkey=Gene;gene=MAATS1;gene_biotype=protein_coding	NA	NA	NA	NA	NA	NA	NA	NA	NA	NA	NA	NA	NA	NA	NA	NA	NA	NA
gene10626	8856	NR1I2	nuclear receptor subfamily 1 group I member 2;gbkey=Gene;gene=NR1I2;gene_biotype=protein_coding	NA	NA	NA	NA	NA	NA	NA	NA	NA	NA	NA	NA	NA	NA	NA	NA	NA	NA
gene10627	100418804	PHBP8	prohibitin pseudogene 8;gbkey=Gene;gene=PHBP8;gene_biotype=pseudogene	165.569	158.108	0.0488592	-0.0488592	0.661474	0.843125	165.617	158.13	0.0497863	-0.0497863	0.661975	0.842977	165.788	145.473	0.176023	-0.176023	0.227921	0.350381
gene10628	2932	GSK3B	glycogen synthase kinase 3 beta;gbkey=Gene;gene=GSK3B	1020.74	876.412	0.206867	-0.206867	0.000536035	0.00561629	1021.11	888.491	0.189805	-0.189805	0.00135159	0.0116184	1022.12	875.699	0.219589	-0.219589	0.00225782	0.00677001
gene10629	100129707	LOC100129707	presenilin associated rhomboid like pseudogene;gbkey=Gene;gene=LOC100129707;gene_biotype=pseudogene	NA	NA	NA	NA	NA	NA	NA	NA	NA	NA	NA	NA	NA	NA	NA	NA	NA	NA
gene1063	29889	GNL2	G protein nucleolar 2;gbkey=Gene;gene=GNL2;gene_biotype=protein_coding	2616.41	2405.31	0.11771	-0.11771	0.00657956	0.0418923	2617.44	2348.02	0.152319	-0.152319	0.000425148	0.00449703	2620	2477.74	0.079973	-0.079973	0.106459	0.190078
gene10630	107986119	LOC107986119	Gene;gene=LOC107986119	NA	NA	NA	NA	NA	NA	NA	NA	NA	NA	NA	NA	NA	NA	NA	NA	NA	NA
gene10631	106479500	RN7SL762P	RNA%2C 7SL%2C cytoplasmic 762%2C pseudogene;gbkey=Gene;gene=RN7SL762P;gene_biotype=pseudogene	NA	NA	NA	NA	NA	NA	NA	NA	NA	NA	NA	NA	NA	NA	NA	NA	NA	NA
gene10632	106479369	RN7SL397P	RNA%2C 7SL%2C cytoplasmic 397%2C pseudogene;gbkey=Gene;gene=RN7SL397P;gene_biotype=pseudogene	NA	NA	NA	NA	NA	NA	NA	NA	NA	NA	NA	NA	NA	NA	NA	NA	NA	NA
gene10633	105374065	LOC105374065	Gene;gene=LOC105374065	NA	NA	NA	NA	NA	NA	NA	NA	NA	NA	NA	NA	NA	NA	NA	NA	NA	NA
gene10634	165829	GPR156	G protein-coupled receptor 156;gbkey=Gene;gene=GPR156;gene_biotype=protein_coding	NA	NA	NA	NA	NA	NA	NA	NA	NA	NA	NA	NA	NA	NA	NA	NA	NA	NA
gene10635	442087	LOC442087	prostate tumor overexpressed 1 pseudogene;gbkey=Gene;gene=LOC442087;gene_biotype=pseudogene	18.8782	19.7186	-0.0166507	0.0166507	0.881259	1	18.8822	20.0656	-0.0239429	0.0239429	0.837331	1	18.9029	25.3639	-0.292325	0.292325	0.281716	0.41163
gene10636	116064	LRRC58	leucine rich repeat containing 58;gbkey=Gene;gene=LRRC58	1204.08	1043.44	0.194609	-0.194609	0.000980935	0.00929505	1204.56	1026.68	0.218673	-0.218673	0.00015786	0.00201129	1205.74	1108.13	0.119569	-0.119569	0.122597	0.213851
gene10637	100130701	LOC100130701	Gene;gene=LOC100130701	NA	NA	NA	NA	NA	NA	NA	NA	NA	NA	NA	NA	NA	NA	NA	NA	NA	NA
gene10638	11167	FSTL1	follistatin like 1;gbkey=Gene;gene=FSTL1;gene_biotype=protein_coding	NA	NA	NA	NA	NA	NA	NA	NA	NA	NA	NA	NA	NA	NA	NA	NA	NA	NA
gene10639	406975	MIR198	microRNA 198;gbkey=Gene;gene=MIR198;gene_biotype=miRNA	NA	NA	NA	NA	NA	NA	NA	NA	NA	NA	NA	NA	NA	NA	NA	NA	NA	NA
gene1064	284654	RSPO1	R-spondin 1;gbkey=Gene;gene=RSPO1;gene_biotype=protein_coding	NA	NA	NA	NA	NA	NA	NA	NA	NA	NA	NA	NA	NA	NA	NA	NA	NA	NA
gene10640	107986120	LOC107986120	Gene;gene=LOC107986120;gene_biotype=pseudogene	NA	NA	NA	NA	NA	NA	NA	NA	NA	NA	NA	NA	NA	NA	NA	NA	NA	NA
gene10641	107986121	LOC107986121	Gene;gene=LOC107986121	NA	NA	NA	NA	NA	NA	NA	NA	NA	NA	NA	NA	NA	NA	NA	NA	NA	NA
gene10642	100271002	RPL34P9	ribosomal protein L34 pseudogene 9;gbkey=Gene;gene=RPL34P9;gene_biotype=pseudogene;gene_synonym=RPL34_7_396	NA	NA	NA	NA	NA	NA	NA	NA	NA	NA	NA	NA	NA	NA	NA	NA	NA	NA
gene10643	4710	NDUFB4	NADH:ubiquinone oxidoreductase subunit B4;gbkey=Gene;gene=NDUFB4;gene_biotype=protein_coding	1168.72	1152.9	0.0186668	-0.0186668	0.737253	0.886007	1169.15	1059	0.135776	-0.135776	0.0160504	0.0792602	1170.3	885.163	0.397919	-0.397919	6.91931e-10	5.9678e-09
gene10644	3081	HGD	homogentisate 1%2C2-dioxygenase;gbkey=Gene;gene=HGD;gene_biotype=protein_coding	NA	NA	NA	NA	NA	NA	NA	NA	NA	NA	NA	NA	NA	NA	NA	NA	NA	NA
gene10645	285282	RABL3	RAB%2C member of RAS oncogene family like 3;gbkey=Gene;gene=RABL3	412.218	430.872	-0.0564317	0.0564317	0.48668	0.727733	412.359	446.29	-0.102163	0.102163	0.201617	0.447055	412.767	496.824	-0.260991	0.260991	0.00368168	0.010447
gene10646	107075225	MTCO1P29	mitochondrially encoded cytochrome c oxidase I pseudogene 29;gbkey=Gene;gene=MTCO1P29;gene_biotype=pseudogene	NA	NA	NA	NA	NA	NA	NA	NA	NA	NA	NA	NA	NA	NA	NA	NA	NA	NA
gene10647	107075194	MTCO2P29	mitochondrially encoded cytochrome c oxidase II pseudogene 29;gbkey=Gene;gene=MTCO2P29;gene_biotype=pseudogene	NA	NA	NA	NA	NA	NA	NA	NA	NA	NA	NA	NA	NA	NA	NA	NA	NA	NA
gene10648	2960	GTF2E1	general transcription factor IIE subunit 1;gbkey=Gene;gene=GTF2E1;gene_biotype=protein_coding	354.579	365.995	-0.0398572	0.0398572	0.637686	0.830131	354.715	347.595	0.0255132	-0.0255132	0.767986	0.902515	355.067	293.966	0.263956	-0.263956	0.00976271	0.0247817
gene10649	100130335	NAP1L1P3	nucleosome assembly protein 1 like 1 pseudogene 3;gbkey=Gene;gene=NAP1L1P3;gene_biotype=pseudogene	325.771	349.65	-0.0870977	0.0870977	0.329716	0.59769	325.896	349.331	-0.0866376	0.0866376	0.332611	0.592251	326.211	410.436	-0.320632	0.320632	0.00195874	0.00595241
gene1065	54955	C1orf109	chromosome 1 open reading frame 109;gbkey=Gene;gene=C1orf109	900.179	902.475	-0.00343729	0.00343729	0.955699	0.982432	900.527	956.636	-0.0822555	0.0822555	0.175553	0.410769	901.417	1144.07	-0.339549	0.339549	2.40009e-07	1.48834e-06
gene10650	101926983	LINC02049	long intergenic non-protein coding RNA 2049;gbkey=Gene;gene=LINC02049	NA	NA	NA	NA	NA	NA	NA	NA	NA	NA	NA	NA	NA	NA	NA	NA	NA	NA
gene10651	105374069	LOC105374069	Gene;gene=LOC105374069	NA	NA	NA	NA	NA	NA	NA	NA	NA	NA	NA	NA	NA	NA	NA	NA	NA	NA
gene10652	9515	STXBP5L	syntaxin binding protein 5 like;gbkey=Gene;gene=STXBP5L;gene_biotype=protein_coding	NA	NA	NA	NA	NA	NA	NA	NA	NA	NA	NA	NA	NA	NA	NA	NA	NA	NA
gene10653	100847043	MIR5682	microRNA 5682;gbkey=Gene;gene=MIR5682	NA	NA	NA	NA	NA	NA	NA	NA	NA	NA	NA	NA	NA	NA	NA	NA	NA	NA
gene10654	100419755	LOC100419755	zinc finger protein 426 pseudogene;gbkey=Gene;gene=LOC100419755;gene_biotype=pseudogene	NA	NA	NA	NA	NA	NA	NA	NA	NA	NA	NA	NA	NA	NA	NA	NA	NA	NA
gene10655	100422044	LOC100422044	actin related protein 2/3 complex subunit 1A pseudogene;gbkey=Gene;gene=LOC100422044;gene_biotype=pseudogene	NA	NA	NA	NA	NA	NA	NA	NA	NA	NA	NA	NA	NA	NA	NA	NA	NA	NA
gene10656	10721	POLQ	DNA polymerase theta;gbkey=Gene;gene=POLQ;gene_biotype=protein_coding	686.671	700.297	-0.02614	0.02614	0.699216	0.863629	686.919	669.803	0.0328408	-0.0328408	0.677092	0.851928	687.597	681.531	0.0124281	-0.0124281	0.886327	0.925185
gene10657	728992	RPL7AP11	ribosomal protein L7a pseudogene 11;gbkey=Gene;gene=RPL7AP11;gene_biotype=pseudogene;gene_synonym=RPL7A_5_397	20.8576	15.7037	0.107561	-0.107561	0.334631	1	20.8655	23.7443	-0.0609982	0.0609982	0.619433	1	20.8855	25.0331	-0.186031	0.186031	0.483668	0.615407
gene10658	503582	ARGFX	arginine-fifty homeobox;gbkey=Gene;gene=ARGFX	NA	NA	NA	NA	NA	NA	NA	NA	NA	NA	NA	NA	NA	NA	NA	NA	NA	NA
gene10659	51725	FBXO40	F-box protein 40;gbkey=Gene;gene=FBXO40;gene_biotype=protein_coding	NA	NA	NA	NA	NA	NA	NA	NA	NA	NA	NA	NA	NA	NA	NA	NA	NA	NA
gene1066	55143	CDCA8	cell division cycle associated 8;gbkey=Gene;gene=CDCA8;gene_biotype=protein_coding	1761.09	1709.59	0.0409133	-0.0409133	0.426931	0.683793	1761.7	1632.01	0.105907	-0.105907	0.0388374	0.152482	1763.46	1597.48	0.141108	-0.141108	0.0177483	0.0416389
gene10660	3059	HCLS1	hematopoietic cell-specific Lyn substrate 1;gbkey=Gene;gene=HCLS1;gene_biotype=protein_coding	3328.63	3367.12	-0.0161816	0.0161816	0.684379	0.855103	3329.88	3235.37	0.0405971	-0.0405971	0.302886	0.56491	3333.16	3347.64	-0.0062051	0.0062051	0.892112	0.929139
gene10661	106480967	RN7SL172P	RNA%2C 7SL%2C cytoplasmic 172%2C pseudogene;gbkey=Gene;gene=RN7SL172P;gene_biotype=pseudogene	NA	NA	NA	NA	NA	NA	NA	NA	NA	NA	NA	NA	NA	NA	NA	NA	NA	NA
gene10662	106479586	RNU4-62P	RNA%2C U4 small nuclear 62%2C pseudogene;gbkey=Gene;gene=RNU4-62P;gene_biotype=pseudogene	NA	NA	NA	NA	NA	NA	NA	NA	NA	NA	NA	NA	NA	NA	NA	NA	NA	NA
gene10663	2804	GOLGB1	golgin B1;gbkey=Gene;gene=GOLGB1;gene_biotype=protein_coding	1901.07	2000.98	-0.0617972	0.0617972	0.50924	0.743806	1901.77	2038.21	-0.0864975	0.0864975	0.332589	0.592251	1903.64	3231.21	-0.752092	0.752092	2.16257e-26	6.4214e-25
gene10664	9657	IQCB1	IQ motif containing B1;gbkey=Gene;gene=IQCB1;gene_biotype=protein_coding	663.785	733.329	-0.133049	0.133049	0.0450197	0.169574	664.046	815.417	-0.275826	0.275826	3.08074e-05	0.000484133	664.697	1254.61	-0.904037	0.904037	1.42592e-40	8.00146e-39
gene10665	55840	EAF2	ELL associated factor 2;gbkey=Gene;gene=EAF2;gene_biotype=protein_coding	230.125	251.71	-0.105536	0.105536	0.281842	0.54893	230.198	256.048	-0.12764	0.12764	0.192989	0.43582	230.431	368.965	-0.652657	0.652657	9.82063e-09	7.33772e-08
gene10666	6565	SLC15A2	solute carrier family 15 member 2;gbkey=Gene;gene=SLC15A2;gene_biotype=protein_coding	33.4341	37.7832	-0.0720664	0.0720664	0.562288	0.780199	33.4489	34.4384	-0.0176932	0.0176932	0.891105	0.962565	33.481	65.3986	-0.809678	0.809678	0.000172125	0.000651175
gene10667	286676	ILDR1	immunoglobulin like domain containing receptor 1;gbkey=Gene;gene=ILDR1;gene_biotype=protein_coding	116.22	150.429	-0.267703	0.267703	0.0184739	0.0911334	116.258	171.526	-0.420578	0.420578	0.00020384	0.0024501	116.375	243.537	-1.00252	1.00252	4.04411e-13	4.97302e-12
gene10668	101927010	LOC101927010	Gene;gene=LOC101927010	14.24	14.0492	0.00410325	-0.00410325	0.968109	1	14.2436	15.7193	-0.0350292	0.0350292	0.756161	1	14.2585	19.0127	-0.267229	0.267229	0.341721	0.475889
gene10669	942	CD86	CD86 molecule;gbkey=Gene;gene=CD86;gene_biotype=protein_coding	2733.39	2831.95	-0.04939	0.04939	0.281198	0.548382	2734.4	2895.45	-0.0801422	0.0801422	0.0701068	0.229363	2737.08	3949.83	-0.525515	0.525515	2.18245e-27	6.66762e-26
gene1067	284656	EPHA10	EPH receptor A10;gbkey=Gene;gene=EPHA10	363.505	375.401	-0.0403559	0.0403559	0.635106	0.828468	363.65	319.902	0.161808	-0.161808	0.0614582	0.210005	364.008	292.332	0.306222	-0.306222	0.00320902	0.00925478
gene10670	846	CASR	calcium sensing receptor;gbkey=Gene;gene=CASR;gene_biotype=protein_coding	24.4899	29.0751	-0.0845008	0.0845008	0.481236	1	24.504	31.1152	-0.11692	0.11692	0.345688	0.606059	24.5268	41.3539	-0.567896	0.567896	0.0245563	0.0552537
gene10671	100130002	HNRNPA1P23	heterogeneous nuclear ribonucleoprotein A1 pseudogene 23;gbkey=Gene;gene=HNRNPA1P23;gene_biotype=pseudogene	NA	NA	NA	NA	NA	NA	NA	NA	NA	NA	NA	NA	NA	NA	NA	NA	NA	NA
gene10672	1475	CSTA	cystatin A;gbkey=Gene;gene=CSTA;gene_biotype=protein_coding	2512.44	2766.82	-0.134169	0.134169	0.00414307	0.0291902	2513.43	2616.28	-0.0560257	0.0560257	0.217566	0.467222	2515.9	2615.18	-0.0553521	0.0553521	0.305012	0.437441
gene10673	131076	CCDC58	coiled-coil domain containing 58;gbkey=Gene;gene=CCDC58	341.995	390.457	-0.165299	0.165299	0.0558599	0.198246	342.127	369.393	-0.0976369	0.0976369	0.246011	0.502465	342.465	351.368	-0.0357859	0.0357859	0.72984	0.816024
gene10674	26355	FAM162A	family with sequence similarity 162 member A;gbkey=Gene;gene=FAM162A;gene_biotype=protein_coding	1253.11	1326.73	-0.0783826	0.0783826	0.146867	0.374774	1253.59	1335.88	-0.0874965	0.0874965	0.109638	0.306447	1254.81	1277.35	-0.0253381	0.0253381	0.688634	0.785847
gene10675	54554	WDR5B	WD repeat domain 5B;gbkey=Gene;gene=WDR5B	51.9781	67.1747	-0.20091	0.20091	0.110786	0.312679	51.9979	63.1608	-0.154531	0.154531	0.235069	0.489388	52.0486	76.428	-0.481618	0.481618	0.0148703	0.0357157
gene10676	102723582	LOC102723582	uncharacterized LOC102723582;gbkey=Gene;gene=LOC102723582	NA	NA	NA	NA	NA	NA	NA	NA	NA	NA	NA	NA	NA	NA	NA	NA	NA	NA
gene10677	107986122	LOC107986122	Gene;gene=LOC107986122	NA	NA	NA	NA	NA	NA	NA	NA	NA	NA	NA	NA	NA	NA	NA	NA	NA	NA
gene10678	3836	KPNA1	karyopherin subunit alpha 1;gbkey=Gene;gene=KPNA1;gene_biotype=protein_coding	1111.8	920.539	0.256342	-0.256342	1.623e-05	0.000291153	1112.2	1029.52	0.105376	-0.105376	0.0748352	0.239191	1113.29	954.637	0.218877	-0.218877	0.00113227	0.00363872
gene10679	107984000	LOC107984000	Gene;gene=LOC107984000	NA	NA	NA	NA	NA	NA	NA	NA	NA	NA	NA	NA	NA	NA	NA	NA	NA	NA
gene1068	105378650	LOC105378650	Gene;gene=LOC105378650	NA	NA	NA	NA	NA	NA	NA	NA	NA	NA	NA	NA	NA	NA	NA	NA	NA	NA
gene10680	105374071	LOC105374071	Gene;gene=LOC105374071	NA	NA	NA	NA	NA	NA	NA	NA	NA	NA	NA	NA	NA	NA	NA	NA	NA	NA
gene10681	83666	PARP9	poly(ADP-ribose) polymerase family member 9;gbkey=Gene;gene=PARP9;gene_biotype=protein_coding	244.978	252.027	-0.0325375	0.0325375	0.74971	0.89201	245.08	209.939	0.182996	-0.182996	0.0689964	0.226837	245.323	152.471	0.647734	-0.647734	1.55756e-06	8.60355e-06
gene10682	151636	DTX3L	deltex E3 ubiquitin ligase 3L;gbkey=Gene;gene=DTX3L;gene_biotype=protein_coding	216.201	314.574	-0.444666	0.444666	4.24768e-06	8.99451e-05	216.278	221.318	-0.0273256	0.0273256	0.784121	0.91036	216.494	262.901	-0.268922	0.268922	0.0199948	0.0461221
gene10683	165631	PARP15	poly(ADP-ribose) polymerase family member 15;gbkey=Gene;gene=PARP15;gene_biotype=protein_coding	NA	NA	NA	NA	NA	NA	NA	NA	NA	NA	NA	NA	NA	NA	NA	NA	NA	NA
gene10684	100421636	LOC100421636	poly(ADP-ribose) polymerase family member 14 pseudogene;gbkey=Gene;gene=LOC100421636;gene_biotype=pseudogene	NA	NA	NA	NA	NA	NA	NA	NA	NA	NA	NA	NA	NA	NA	NA	NA	NA	NA
gene10685	339881	EIF4BP8	eukaryotic translation initiation factor 4B pseudogene 8;gbkey=Gene;gene=EIF4BP8;gene_biotype=pseudogene	19.8659	28.7407	-0.170237	0.170237	0.14947	1	19.8727	22.4046	-0.0559779	0.0559779	0.647586	1	19.8925	23.6869	-0.178791	0.178791	0.502134	0.631355
gene10686	54625	PARP14	poly(ADP-ribose) polymerase family member 14;gbkey=Gene;gene=PARP14;gene_biotype=protein_coding	NA	NA	NA	NA	NA	NA	NA	NA	NA	NA	NA	NA	NA	NA	NA	NA	NA	NA
gene10687	79663	HSPBAP1	HSPB1 associated protein 1;gbkey=Gene;gene=HSPBAP1;gene_biotype=protein_coding	12.2533	15.3747	-0.0703055	0.0703055	0.498797	1	12.256	15.0448	-0.0652488	0.0652488	0.547858	1	12.268	19.6832	-0.427043	0.427043	0.132289	0.226998
gene10688	84925	DIRC2	disrupted in renal carcinoma 2;gbkey=Gene;gene=DIRC2;gene_biotype=protein_coding	NA	NA	NA	NA	NA	NA	NA	NA	NA	NA	NA	NA	NA	NA	NA	NA	NA	NA
gene10689	100129550	LINC02035	long intergenic non-protein coding RNA 2035;gbkey=Gene;gene=LINC02035	NA	NA	NA	NA	NA	NA	NA	NA	NA	NA	NA	NA	NA	NA	NA	NA	NA	NA
gene1069	391026	ACTN4P2	Gene;gene=ACTN4P2;gene_biotype=pseudogene	NA	NA	NA	NA	NA	NA	NA	NA	NA	NA	NA	NA	NA	NA	NA	NA	NA	NA
gene10690	54437	SEMA5B	semaphorin 5B;gbkey=Gene;gene=SEMA5B;gene_biotype=protein_coding	NA	NA	NA	NA	NA	NA	NA	NA	NA	NA	NA	NA	NA	NA	NA	NA	NA	NA
gene10691	10954	PDIA5	protein disulfide isomerase family A member 5;gbkey=Gene;gene=PDIA5;gene_biotype=protein_coding	367.141	416.176	-0.158003	0.158003	0.059797	0.208033	367.29	371.359	-0.013987	0.013987	0.870025	0.951889	367.651	405.668	-0.137958	0.137958	0.158125	0.26201
gene10692	102465667	MIR7110	microRNA 7110;gbkey=Gene;gene=MIR7110;gene_biotype=miRNA	NA	NA	NA	NA	NA	NA	NA	NA	NA	NA	NA	NA	NA	NA	NA	NA	NA	NA
gene10693	26984	SEC22A	SEC22 homolog A%2C vesicle trafficking protein;gbkey=Gene;gene=SEC22A;gene_biotype=protein_coding	308.24	316.205	-0.0315512	0.0315512	0.721721	0.87743	308.352	295.878	0.0514022	-0.0514022	0.569169	0.786615	308.66	346.678	-0.162486	0.162486	0.106687	0.190337
gene10694	111	ADCY5	adenylate cyclase 5;gbkey=Gene;gene=ADCY5;gene_biotype=protein_coding	NA	NA	NA	NA	NA	NA	NA	NA	NA	NA	NA	NA	NA	NA	NA	NA	NA	NA
gene10695	201562	HACD2	3-hydroxyacyl-CoA dehydratase 2;gbkey=Gene;gene=HACD2;gene_biotype=protein_coding	1143.85	1010.03	0.168706	-0.168706	0.00497389	0.0337861	1144.29	1076.05	0.0846018	-0.0846018	0.123759	0.329941	1145.42	1033.91	0.145902	-0.145902	0.0245524	0.0552537
gene10696	100506826	MYLK-AS1	MYLK antisense RNA 1;gbkey=Gene;gene=MYLK-AS1	18.5401	20.0594	-0.0322876	0.0322876	0.777248	1	18.5472	19.3918	-0.0182718	0.0182718	0.87704	1	18.5655	17.3563	0.0647862	-0.0647862	0.81508	0.877298
gene10697	4638	MYLK	myosin light chain kinase;gbkey=Gene;gene=MYLK;gene_biotype=protein_coding	NA	NA	NA	NA	NA	NA	NA	NA	NA	NA	NA	NA	NA	NA	NA	NA	NA	NA
gene10698	100873940	MYLK-AS2	MYLK antisense RNA 2;gbkey=Gene;gene=MYLK-AS2	NA	NA	NA	NA	NA	NA	NA	NA	NA	NA	NA	NA	NA	NA	NA	NA	NA	NA
gene10699	105369194	LOC105369194	Gene;gene=LOC105369194	NA	NA	NA	NA	NA	NA	NA	NA	NA	NA	NA	NA	NA	NA	NA	NA	NA	NA
gene107	64856	VWA1	von Willebrand factor A domain containing 1;gbkey=Gene;gene=VWA1;gene_biotype=protein_coding	NA	NA	NA	NA	NA	NA	NA	NA	NA	NA	NA	NA	NA	NA	NA	NA	NA	NA
gene1070	100129497	LOC100129497	valosin containing protein lysine methyltransferase pseudogene;gbkey=Gene;gene=LOC100129497;gene_biotype=pseudogene	NA	NA	NA	NA	NA	NA	NA	NA	NA	NA	NA	NA	NA	NA	NA	NA	NA	NA
gene10700	64770	CCDC14	coiled-coil domain containing 14;gbkey=Gene;gene=CCDC14	987.64	896.433	0.129019	-0.129019	0.0554506	0.197192	987.993	817.09	0.256612	-0.256612	5.88344e-05	0.000861738	988.978	956.858	0.0469458	-0.0469458	0.48994	0.620995
gene10701	54763	ROPN1	rhophilin associated tail protein 1;gbkey=Gene;gene=ROPN1;gene_biotype=protein_coding	NA	NA	NA	NA	NA	NA	NA	NA	NA	NA	NA	NA	NA	NA	NA	NA	NA	NA
gene10702	8997	KALRN	kalirin%2C RhoGEF kinase;gbkey=Gene;gene=KALRN;gene_biotype=protein_coding	NA	NA	NA	NA	NA	NA	NA	NA	NA	NA	NA	NA	NA	NA	NA	NA	NA	NA
gene10703	100847021	MIR5002	microRNA 5002;gbkey=Gene;gene=MIR5002	NA	NA	NA	NA	NA	NA	NA	NA	NA	NA	NA	NA	NA	NA	NA	NA	NA	NA
gene10704	100270850	RPL7P15	ribosomal protein L7 pseudogene 15;gbkey=Gene;gene=RPL7P15;gene_biotype=pseudogene;gene_synonym=RPL7_4_398	NA	NA	NA	NA	NA	NA	NA	NA	NA	NA	NA	NA	NA	NA	NA	NA	NA	NA
gene10705	105374077	LOC105374077	Gene;gene=LOC105374077	NA	NA	NA	NA	NA	NA	NA	NA	NA	NA	NA	NA	NA	NA	NA	NA	NA	NA
gene10706	102464832	MIR6083	microRNA 6083;gbkey=Gene;gene=MIR6083;gene_biotype=miRNA	NA	NA	NA	NA	NA	NA	NA	NA	NA	NA	NA	NA	NA	NA	NA	NA	NA	NA
gene10707	107986123	LOC107986123	Gene;gene=LOC107986123	NA	NA	NA	NA	NA	NA	NA	NA	NA	NA	NA	NA	NA	NA	NA	NA	NA	NA
gene10708	106479629	RNU6-143P	RNA%2C U6 small nuclear 143%2C pseudogene;gbkey=Gene;gene=RNU6-143P;gene_biotype=pseudogene	NA	NA	NA	NA	NA	NA	NA	NA	NA	NA	NA	NA	NA	NA	NA	NA	NA	NA
gene10709	105374076	LOC105374076	Gene;gene=LOC105374076	NA	NA	NA	NA	NA	NA	NA	NA	NA	NA	NA	NA	NA	NA	NA	NA	NA	NA
gene1071	149175	MANEAL	mannosidase endo-alpha like;gbkey=Gene;gene=MANEAL	1280.62	1161.57	0.133628	-0.133628	0.0160956	0.0821496	1281.1	984.024	0.356421	-0.356421	2.27846e-08	6.77309e-07	1282.37	658.304	0.94765	-0.94765	1.59701e-40	8.9251e-39
gene10710	100420144	LOC100420144	mediator of cell motility 1 pseudogene;gbkey=Gene;gene=LOC100420144;gene_biotype=pseudogene	NA	NA	NA	NA	NA	NA	NA	NA	NA	NA	NA	NA	NA	NA	NA	NA	NA	NA
gene10711	7372	UMPS	uridine monophosphate synthetase;gbkey=Gene;gene=UMPS;gene_biotype=protein_coding	1052.14	996.716	0.0736671	-0.0736671	0.206382	0.460058	1052.54	897.784	0.215541	-0.215541	0.000541984	0.00552001	1053.58	724.378	0.533125	-0.533125	4.87035e-15	7.06304e-14
gene10712	100422864	MIR544B	microRNA 544b;gbkey=Gene;gene=MIR544B	NA	NA	NA	NA	NA	NA	NA	NA	NA	NA	NA	NA	NA	NA	NA	NA	NA	NA
gene10713	100271112	RPS26P22	ribosomal protein S26 pseudogene 22;gbkey=Gene;gene=RPS26P22;gene_biotype=pseudogene;gene_synonym=RPS26_8_399	NA	NA	NA	NA	NA	NA	NA	NA	NA	NA	NA	NA	NA	NA	NA	NA	NA	NA
gene10714	3693	ITGB5	integrin subunit beta 5;gbkey=Gene;gene=ITGB5	83.43	80.9212	0.0266506	-0.0266506	0.829579	0.925868	83.462	64.5114	0.232783	-0.232783	0.0657728	0.219588	83.5445	73.4092	0.166077	-0.166077	0.366075	0.501725
gene10715	100419069	ENO1P3	enolase 1 pseudogene 3;gbkey=Gene;gene=ENO1P3;gene_biotype=pseudogene	NA	NA	NA	NA	NA	NA	NA	NA	NA	NA	NA	NA	NA	NA	NA	NA	NA	NA
gene10716	56667	MUC13	mucin 13%2C cell surface associated;gbkey=Gene;gene=MUC13;gene_biotype=protein_coding	NA	NA	NA	NA	NA	NA	NA	NA	NA	NA	NA	NA	NA	NA	NA	NA	NA	NA
gene10717	57493	HEG1	heart development protein with EGF like domains 1;gbkey=Gene;gene=HEG1;gene_biotype=protein_coding	217.584	279.716	-0.198571	0.198571	0.11469	0.320258	217.633	302.171	-0.375635	0.375635	0.000390327	0.00418743	217.857	238.52	-0.122805	0.122805	0.384316	0.519759
gene10718	100873405	RNA5SP137	RNA%2C 5S ribosomal pseudogene 137;gbkey=Gene;gene=RNA5SP137;gene_biotype=pseudogene;gene_synonym=RN5S137	NA	NA	NA	NA	NA	NA	NA	NA	NA	NA	NA	NA	NA	NA	NA	NA	NA	NA
gene10719	84561	SLC12A8	solute carrier family 12 member 8;gbkey=Gene;gene=SLC12A8;gene_biotype=protein_coding	20.1916	29.4257	-0.171112	0.171112	0.145962	1	20.2011	25.7568	-0.114273	0.114273	0.351916	1	20.2197	30.0326	-0.41558	0.41558	0.111096	0.197001
gene1072	79693	YRDC	yrdC N6-threonylcarbamoyltransferase domain containing;gbkey=Gene;gene=YRDC;gene_biotype=protein_coding	1505.07	1447.95	0.0532696	-0.0532696	0.312054	0.580282	1505.64	1441.42	0.048376	-0.048376	0.660678	0.841909	1507.14	1339.48	0.166975	-0.166975	0.035935	0.0762398
gene10720	106479669	RNU6-230P	RNA%2C U6 small nuclear 230%2C pseudogene;gbkey=Gene;gene=RNU6-230P;gene_biotype=pseudogene	NA	NA	NA	NA	NA	NA	NA	NA	NA	NA	NA	NA	NA	NA	NA	NA	NA	NA
gene10721	105374079	LOC105374079	Gene;gene=LOC105374079	NA	NA	NA	NA	NA	NA	NA	NA	NA	NA	NA	NA	NA	NA	NA	NA	NA	NA
gene10722	100847039	MIR5092	microRNA 5092;gbkey=Gene;gene=MIR5092	NA	NA	NA	NA	NA	NA	NA	NA	NA	NA	NA	NA	NA	NA	NA	NA	NA	NA
gene10723	7707	ZNF148	zinc finger protein 148;gbkey=Gene;gene=ZNF148;gene_biotype=protein_coding	551.263	478.284	0.182503	-0.182503	0.0205616	0.0981098	551.46	527.921	0.0571836	-0.0571836	0.450682	0.697476	552.01	703.817	-0.342169	0.342169	0.000143183	0.000550008
gene10724	548637	DUTP1	deoxyuridine triphosphatase pseudogene 1;gbkey=Gene;gene=DUTP1;gene_biotype=pseudogene;gene_synonym=DUTL	NA	NA	NA	NA	NA	NA	NA	NA	NA	NA	NA	NA	NA	NA	NA	NA	NA	NA
gene10725	100421437	LOC100421437	DnaJ heat shock protein family (Hsp40) member B7 pseudogene;gbkey=Gene;gene=LOC100421437;gene_biotype=pseudogene	NA	NA	NA	NA	NA	NA	NA	NA	NA	NA	NA	NA	NA	NA	NA	NA	NA	NA
gene10726	105374080	LOC105374080	Gene;gene=LOC105374080	NA	NA	NA	NA	NA	NA	NA	NA	NA	NA	NA	NA	NA	NA	NA	NA	NA	NA
gene10727	105374081	LOC105374081	Gene;gene=LOC105374081	NA	NA	NA	NA	NA	NA	NA	NA	NA	NA	NA	NA	NA	NA	NA	NA	NA	NA
gene10728	8723	SNX4	sorting nexin 4;gbkey=Gene;gene=SNX4;gene_biotype=protein_coding	604.839	587.934	0.0372032	-0.0372032	0.608394	0.811304	605.084	606.322	-0.00273974	0.00273974	0.969916	0.987818	605.668	570.496	0.0843654	-0.0843654	0.330851	0.465371
gene10729	114885	OSBPL11	oxysterol binding protein like 11;gbkey=Gene;gene=OSBPL11;gene_biotype=protein_coding	454.548	431.866	0.0659691	-0.0659691	0.399086	0.660089	454.729	397.763	0.173178	-0.173178	0.0293988	0.125023	455.174	435.061	0.0636326	-0.0636326	0.477565	0.609899
gene1073	127687	C1orf122	chromosome 1 open reading frame 122;gbkey=Gene;gene=C1orf122;gene_biotype=protein_coding	1467.27	1241.34	0.228455	-0.228455	5.46568e-05	0.000838649	1467.85	1216.82	0.19524	-0.19524	0.0959304	0.279929	1469.3	999.95	0.493593	-0.493593	0.00742242	0.0194739
gene10730	100419966	LOC100419966	uncharacterized LOC100419966;gbkey=Gene;gene=LOC100419966;gene_biotype=pseudogene	NA	NA	NA	NA	NA	NA	NA	NA	NA	NA	NA	NA	NA	NA	NA	NA	NA	NA
gene10731	100419969	LOC100419969	myosin light chain kinase pseudogene;gbkey=Gene;gene=LOC100419969;gene_biotype=pseudogene	NA	NA	NA	NA	NA	NA	NA	NA	NA	NA	NA	NA	NA	NA	NA	NA	NA	NA
gene10732	389144	OR7E130P	olfactory receptor family 7 subfamily E member 130 pseudogene;gbkey=Gene;gene=OR7E130P;gene_biotype=pseudogene;gene_synonym=OST702	NA	NA	NA	NA	NA	NA	NA	NA	NA	NA	NA	NA	NA	NA	NA	NA	NA	NA
gene10733	26644	OR7E29P	olfactory receptor family 7 subfamily E member 29 pseudogene;gbkey=Gene;gene=OR7E29P;gene_biotype=pseudogene;gene_synonym=OR7E30P,OST032,OST339	NA	NA	NA	NA	NA	NA	NA	NA	NA	NA	NA	NA	NA	NA	NA	NA	NA	NA
gene10734	79282	OR7E93P	olfactory receptor family 7 subfamily E member 93 pseudogene;gbkey=Gene;gene=OR7E93P;gene_biotype=pseudogene;gene_synonym=OR7E131P	NA	NA	NA	NA	NA	NA	NA	NA	NA	NA	NA	NA	NA	NA	NA	NA	NA	NA
gene10735	26478	OR7E53P	olfactory receptor family 7 subfamily E member 53 pseudogene;gbkey=Gene;gene=OR7E53P;gene_biotype=pseudogene;gene_synonym=OR3-142,OR3-143,OR7E132P,OR7E78,OR7E78P	NA	NA	NA	NA	NA	NA	NA	NA	NA	NA	NA	NA	NA	NA	NA	NA	NA	NA
gene10736	79492	OR7E97P	olfactory receptor family 7 subfamily E member 97 pseudogene;gbkey=Gene;gene=OR7E97P;gene_biotype=pseudogene	NA	NA	NA	NA	NA	NA	NA	NA	NA	NA	NA	NA	NA	NA	NA	NA	NA	NA
gene10737	105374312	LOC105374312	Gene;gene=LOC105374312	NA	NA	NA	NA	NA	NA	NA	NA	NA	NA	NA	NA	NA	NA	NA	NA	NA	NA
gene10738	100132496	RPS24P9	ribosomal protein S24 pseudogene 9;gbkey=Gene;gene=RPS24P9;gene_biotype=pseudogene;gene_synonym=RPS24_5_400	NA	NA	NA	NA	NA	NA	NA	NA	NA	NA	NA	NA	NA	NA	NA	NA	NA	NA
gene10739	100302204	MIR548I1	microRNA 548i-1;gbkey=Gene;gene=MIR548I1;gene_biotype=miRNA	NA	NA	NA	NA	NA	NA	NA	NA	NA	NA	NA	NA	NA	NA	NA	NA	NA	NA
gene1074	4520	MTF1	metal regulatory transcription factor 1;gbkey=Gene;gene=MTF1;gene_biotype=protein_coding	836.726	900.036	-0.096712	0.096712	0.162905	0.400505	836.994	867.101	-0.0471291	0.0471291	0.497438	0.730807	837.836	927.621	-0.14342	0.14342	0.111186	0.197135
gene10740	729150	RPS3AP14	ribosomal protein S3a pseudogene 14;gbkey=Gene;gene=RPS3AP14;gene_biotype=pseudogene;gene_synonym=RPS3A_7_401	NA	NA	NA	NA	NA	NA	NA	NA	NA	NA	NA	NA	NA	NA	NA	NA	NA	NA
gene10741	100310850	SNRPCP11	small nuclear ribonucleoprotein polypeptide C pseudogene 11;gbkey=Gene;gene=SNRPCP11;gene_biotype=pseudogene	NA	NA	NA	NA	NA	NA	NA	NA	NA	NA	NA	NA	NA	NA	NA	NA	NA	NA
gene10742	101927056	LOC101927056	uncharacterized LOC101927056;gbkey=Gene;gene=LOC101927056	NA	NA	NA	NA	NA	NA	NA	NA	NA	NA	NA	NA	NA	NA	NA	NA	NA	NA
gene10743	100421816	ENPP7P4	ectonucleotide pyrophosphatase/phosphodiesterase 7 pseudogene 4;gbkey=Gene;gene=ENPP7P4;gene_biotype=pseudogene	NA	NA	NA	NA	NA	NA	NA	NA	NA	NA	NA	NA	NA	NA	NA	NA	NA	NA
gene10744	102723696	LOC102723696	Gene;gene=LOC102723696	NA	NA	NA	NA	NA	NA	NA	NA	NA	NA	NA	NA	NA	NA	NA	NA	NA	NA
gene10745	100125556	FAM86JP	family with sequence similarity 86 member J%2C pseudogene;gbkey=Gene;gene=FAM86JP;gene_biotype=misc_RNA	58.2711	78.1982	-0.242313	0.242313	0.0528706	0.190256	58.292	58.1505	0.0018812	-0.0018812	0.98843	0.995607	58.3487	52.0496	0.140812	-0.140812	0.496397	0.62627
gene10746	200810	ALG1L	ALG1%2C chitobiosyldiphosphodolichol beta-mannosyltransferase like;gbkey=Gene;gene=ALG1L;gene_biotype=protein_coding	NA	NA	NA	NA	NA	NA	NA	NA	NA	NA	NA	NA	NA	NA	NA	NA	NA	NA
gene10747	100533621	LOC100533621	fibrosin like 1 pseudogene;gbkey=Gene;gene=LOC100533621;gene_biotype=pseudogene	NA	NA	NA	NA	NA	NA	NA	NA	NA	NA	NA	NA	NA	NA	NA	NA	NA	NA
gene10748	152015	ROPN1B	rhophilin associated tail protein 1B;gbkey=Gene;gene=ROPN1B	NA	NA	NA	NA	NA	NA	NA	NA	NA	NA	NA	NA	NA	NA	NA	NA	NA	NA
gene10749	54946	SLC41A3	solute carrier family 41 member 3;gbkey=Gene;gene=SLC41A3;gene_biotype=protein_coding	464.222	454.559	0.0266889	-0.0266889	0.743596	0.888208	464.369	472.7	-0.0227593	0.0227593	0.783437	0.910039	464.832	521.167	-0.161076	0.161076	0.0740347	0.140978
gene1075	100270826	RPS2P13	ribosomal protein S2 pseudogene 13;gbkey=Gene;gene=RPS2P13;gene_biotype=pseudogene;gene_synonym=RPS2_1_34	NA	NA	NA	NA	NA	NA	NA	NA	NA	NA	NA	NA	NA	NA	NA	NA	NA	NA
gene10750	107983957	LOC107983957	Gene;gene=LOC107983957	NA	NA	NA	NA	NA	NA	NA	NA	NA	NA	NA	NA	NA	NA	NA	NA	NA	NA
gene10751	105374085	LOC105374085	Gene;gene=LOC105374085	NA	NA	NA	NA	NA	NA	NA	NA	NA	NA	NA	NA	NA	NA	NA	NA	NA	NA
gene10752	10840	ALDH1L1	aldehyde dehydrogenase 1 family member L1;gbkey=Gene;gene=ALDH1L1;gene_biotype=protein_coding	NA	NA	NA	NA	NA	NA	NA	NA	NA	NA	NA	NA	NA	NA	NA	NA	NA	NA
gene10753	100874204	ALDH1L1-AS1	ALDH1L1 antisense RNA 1;gbkey=Gene;gene=ALDH1L1-AS1	NA	NA	NA	NA	NA	NA	NA	NA	NA	NA	NA	NA	NA	NA	NA	NA	NA	NA
gene10754	105374083	LOC105374083	Gene;gene=LOC105374083	NA	NA	NA	NA	NA	NA	NA	NA	NA	NA	NA	NA	NA	NA	NA	NA	NA	NA
gene10755	106480662	RNU1-30P	RNA%2C U1 small nuclear 30%2C pseudogene;gbkey=Gene;gene=RNU1-30P;gene_biotype=pseudogene	NA	NA	NA	NA	NA	NA	NA	NA	NA	NA	NA	NA	NA	NA	NA	NA	NA	NA
gene10756	100862662	ALDH1L1-AS2	ALDH1L1 antisense RNA 2;gbkey=Gene;gene=ALDH1L1-AS2	NA	NA	NA	NA	NA	NA	NA	NA	NA	NA	NA	NA	NA	NA	NA	NA	NA	NA
gene10757	105374086	LOC105374086	Gene;gene=LOC105374086	NA	NA	NA	NA	NA	NA	NA	NA	NA	NA	NA	NA	NA	NA	NA	NA	NA	NA
gene10758	107986124	LOC107986124	Gene;gene=LOC107986124	NA	NA	NA	NA	NA	NA	NA	NA	NA	NA	NA	NA	NA	NA	NA	NA	NA	NA
gene10759	28999	KLF15	Kruppel like factor 15;gbkey=Gene;gene=KLF15;gene_biotype=protein_coding	NA	NA	NA	NA	NA	NA	NA	NA	NA	NA	NA	NA	NA	NA	NA	NA	NA	NA
gene1076	3633	INPP5B	inositol polyphosphate-5-phosphatase B;gbkey=Gene;gene=INPP5B;gene_biotype=protein_coding	459.205	465.3	-0.0170428	0.0170428	0.824714	0.923846	459.377	486.725	-0.0754402	0.0754402	0.326921	0.587145	459.831	514.836	-0.159541	0.159541	0.0593974	0.117041
gene10760	105374088	LOC105374088	Gene;gene=LOC105374088	NA	NA	NA	NA	NA	NA	NA	NA	NA	NA	NA	NA	NA	NA	NA	NA	NA	NA
gene10761	107986044	LOC107986044	Gene;gene=LOC107986044	NA	NA	NA	NA	NA	NA	NA	NA	NA	NA	NA	NA	NA	NA	NA	NA	NA	NA
gene10762	100506907	CCDC37-AS1	CCDC37 antisense RNA 1 (head to head);gbkey=Gene;gene=CCDC37-AS1	NA	NA	NA	NA	NA	NA	NA	NA	NA	NA	NA	NA	NA	NA	NA	NA	NA	NA
gene10763	348807	CFAP100	cilia and flagella associated protein 100;gbkey=Gene;gene=CFAP100;gene_biotype=protein_coding	NA	NA	NA	NA	NA	NA	NA	NA	NA	NA	NA	NA	NA	NA	NA	NA	NA	NA
gene10764	105374089	LOC105374089	Gene;gene=LOC105374089	NA	NA	NA	NA	NA	NA	NA	NA	NA	NA	NA	NA	NA	NA	NA	NA	NA	NA
gene10765	79364	ZXDC	ZXD family zinc finger C;gbkey=Gene;gene=ZXDC;gene_biotype=protein_coding	431.775	426.867	0.0144174	-0.0144174	0.862758	0.941736	431.912	445.949	-0.0410042	0.0410042	0.618682	0.818241	432.348	408.345	0.0800116	-0.0800116	0.408043	0.543741
gene10766	131669	UROC1	urocanate hydratase 1;gbkey=Gene;gene=UROC1;gene_biotype=protein_coding	NA	NA	NA	NA	NA	NA	NA	NA	NA	NA	NA	NA	NA	NA	NA	NA	NA	NA
gene10767	166012	CHST13	carbohydrate sulfotransferase 13;gbkey=Gene;gene=CHST13;gene_biotype=protein_coding	NA	NA	NA	NA	NA	NA	NA	NA	NA	NA	NA	NA	NA	NA	NA	NA	NA	NA
gene10768	152065	C3orf22	chromosome 3 open reading frame 22;gbkey=Gene;gene=C3orf22	NA	NA	NA	NA	NA	NA	NA	NA	NA	NA	NA	NA	NA	NA	NA	NA	NA	NA
gene10769	105374090	LOC105374090	Gene;gene=LOC105374090	NA	NA	NA	NA	NA	NA	NA	NA	NA	NA	NA	NA	NA	NA	NA	NA	NA	NA
gene1077	106479825	RNU6-584P	RNA%2C U6 small nuclear 584%2C pseudogene;gbkey=Gene;gene=RNU6-584P;gene_biotype=pseudogene	NA	NA	NA	NA	NA	NA	NA	NA	NA	NA	NA	NA	NA	NA	NA	NA	NA	NA
gene10770	100873406	RNA5SP138	RNA%2C 5S ribosomal pseudogene 138;gbkey=Gene;gene=RNA5SP138;gene_biotype=pseudogene;gene_synonym=RN5S138	NA	NA	NA	NA	NA	NA	NA	NA	NA	NA	NA	NA	NA	NA	NA	NA	NA	NA
gene10771	645840	TXNRD3NB	thioredoxin reductase 3 neighbor;gbkey=Gene;gene=TXNRD3NB;gene_biotype=protein_coding	NA	NA	NA	NA	NA	NA	NA	NA	NA	NA	NA	NA	NA	NA	NA	NA	NA	NA
gene10772	114112	TXNRD3	thioredoxin reductase 3;gbkey=Gene;gene=TXNRD3;gene_biotype=protein_coding	NA	NA	NA	NA	NA	NA	NA	NA	NA	NA	NA	NA	NA	NA	NA	NA	NA	NA
gene10773	100419878	LOC100419878	methyltransferase like 5 pseudogene;gbkey=Gene;gene=LOC100419878;gene_biotype=pseudogene	NA	NA	NA	NA	NA	NA	NA	NA	NA	NA	NA	NA	NA	NA	NA	NA	NA	NA
gene10774	255330	NUP210P1	nucleoporin 210 pseudogene 1;gbkey=Gene;gene=NUP210P1;gene_biotype=misc_RNA;gene_synonym=C3orf46	NA	NA	NA	NA	NA	NA	NA	NA	NA	NA	NA	NA	NA	NA	NA	NA	NA	NA
gene10775	645852	LOC645852	splicing factor 3a subunit 2 pseudogene;gbkey=Gene;gene=LOC645852;gene_biotype=pseudogene	30.1293	33.0937	-0.0529008	0.0529008	0.668199	0.846727	30.14	29.4163	0.0124938	-0.0124938	0.920589	0.972783	30.1698	34.0423	-0.135171	0.135171	0.580342	0.698238
gene10776	84303	CHCHD6	coiled-coil-helix-coiled-coil-helix domain containing 6;gbkey=Gene;gene=CHCHD6;gene_biotype=protein_coding	338.315	349.657	-0.040152	0.040152	0.660234	0.842433	338.465	345.609	-0.026121	0.026121	0.769471	0.903395	338.792	333.643	0.0214102	-0.0214102	0.836382	0.891985
gene10777	100421090	RCC2P4	regulator of chromosome condensation 2 pseudogene 4;gbkey=Gene;gene=RCC2P4;gene_biotype=pseudogene	NA	NA	NA	NA	NA	NA	NA	NA	NA	NA	NA	NA	NA	NA	NA	NA	NA	NA
gene10778	5361	PLXNA1	plexin A1;gbkey=Gene;gene=PLXNA1;gene_biotype=protein_coding	875.385	875.726	-0.000544941	0.000544941	0.993161	0.997338	875.707	852.718	0.0353107	-0.0353107	0.617615	0.817504	876.581	660.856	0.39996	-0.39996	4.02839e-07	2.42161e-06
gene10779	285311	C3orf56	chromosome 3 open reading frame 56;gbkey=Gene;gene=C3orf56	NA	NA	NA	NA	NA	NA	NA	NA	NA	NA	NA	NA	NA	NA	NA	NA	NA	NA
gene1078	105378651	LOC105378651	Gene;gene=LOC105378651	NA	NA	NA	NA	NA	NA	NA	NA	NA	NA	NA	NA	NA	NA	NA	NA	NA	NA
gene10780	101060159	LOC101060159	Gene;gene=LOC101060159;gene_biotype=pseudogene	NA	NA	NA	NA	NA	NA	NA	NA	NA	NA	NA	NA	NA	NA	NA	NA	NA	NA
gene10781	106481511	RNU6-1047P	RNA%2C U6 small nuclear 1047%2C pseudogene;gbkey=Gene;gene=RNU6-1047P;gene_biotype=pseudogene	NA	NA	NA	NA	NA	NA	NA	NA	NA	NA	NA	NA	NA	NA	NA	NA	NA	NA
gene10782	100419008	LOC100419008	proline rich 20B pseudogene;gbkey=Gene;gene=LOC100419008;gene_biotype=pseudogene	NA	NA	NA	NA	NA	NA	NA	NA	NA	NA	NA	NA	NA	NA	NA	NA	NA	NA
gene10783	101927123	LINC02016	long intergenic non-protein coding RNA 2016;gbkey=Gene;gene=LINC02016	NA	NA	NA	NA	NA	NA	NA	NA	NA	NA	NA	NA	NA	NA	NA	NA	NA	NA
gene10784	105374094	LOC105374094	Gene;gene=LOC105374094	NA	NA	NA	NA	NA	NA	NA	NA	NA	NA	NA	NA	NA	NA	NA	NA	NA	NA
gene10785	101927149	LINC01471	long intergenic non-protein coding RNA 1471;gbkey=Gene;gene=LINC01471	NA	NA	NA	NA	NA	NA	NA	NA	NA	NA	NA	NA	NA	NA	NA	NA	NA	NA
gene10786	107986125	LOC107986125	Gene;gene=LOC107986125	NA	NA	NA	NA	NA	NA	NA	NA	NA	NA	NA	NA	NA	NA	NA	NA	NA	NA
gene10787	131601	TPRA1	transmembrane protein adipocyte associated 1;gbkey=Gene;gene=TPRA1;gene_biotype=protein_coding	1025.97	1231.22	-0.246831	0.246831	4.90464e-05	0.000763217	1026.37	1268.85	-0.290453	0.290453	4.24328e-07	9.88651e-06	1027.38	1294.99	-0.329978	0.329978	2.09882e-07	1.31336e-06
gene10788	102466199	MIR6825	microRNA 6825;gbkey=Gene;gene=MIR6825;gene_biotype=miRNA	NA	NA	NA	NA	NA	NA	NA	NA	NA	NA	NA	NA	NA	NA	NA	NA	NA	NA
gene10789	102465857	MIR7976	microRNA 7976;gbkey=Gene;gene=MIR7976;gene_biotype=miRNA	NA	NA	NA	NA	NA	NA	NA	NA	NA	NA	NA	NA	NA	NA	NA	NA	NA	NA
gene1079	10946	SF3A3	splicing factor 3a subunit 3;gbkey=Gene;gene=SF3A3;gene_biotype=protein_coding	4089.47	3748.74	0.1223	-0.1223	0.00210692	0.017236	4091	3854.6	0.0840731	-0.0840731	0.024758	0.109859	4095.04	3292.52	0.312849	-0.312849	2.62107e-12	2.97069e-11
gene10790	4171	MCM2	minichromosome maintenance complex component 2;gbkey=Gene;gene=MCM2;gene_biotype=protein_coding	4355.35	4197.44	0.0521327	-0.0521327	0.15295	0.384728	4356.97	4190	0.0552257	-0.0552257	0.136131	0.350155	4361.27	3589.59	0.27896	-0.27896	1.09551e-08	8.11914e-08
gene10791	107986126	LOC107986126	Gene;gene=LOC107986126	NA	NA	NA	NA	NA	NA	NA	NA	NA	NA	NA	NA	NA	NA	NA	NA	NA	NA
gene10792	50512	PODXL2	podocalyxin like 2;gbkey=Gene;gene=PODXL2;gene_biotype=protein_coding	77.7946	67.8685	0.116149	-0.116149	0.350593	0.616342	77.8278	67.1933	0.128979	-0.128979	0.312491	0.57378	77.9027	53.0614	0.481201	-0.481201	0.0152617	0.0365154
gene10793	80325	ABTB1	ankyrin repeat and BTB domain containing 1;gbkey=Gene;gene=ABTB1;gene_biotype=protein_coding	190.026	176.824	0.0789767	-0.0789767	0.464752	0.712042	190.104	194.207	-0.024551	0.024551	0.81574	0.927127	190.291	171.183	0.144772	-0.144772	0.2677	0.396076
gene10794	11343	MGLL	monoglyceride lipase;gbkey=Gene;gene=MGLL;gene_biotype=protein_coding	NA	NA	NA	NA	NA	NA	NA	NA	NA	NA	NA	NA	NA	NA	NA	NA	NA	NA
gene10795	107986127	LOC107986127	Gene;gene=LOC107986127	NA	NA	NA	NA	NA	NA	NA	NA	NA	NA	NA	NA	NA	NA	NA	NA	NA	NA
gene10796	107986128	LOC107986128	Gene;gene=LOC107986128	NA	NA	NA	NA	NA	NA	NA	NA	NA	NA	NA	NA	NA	NA	NA	NA	NA	NA
gene10797	107986129	LOC107986129	Gene;gene=LOC107986129	NA	NA	NA	NA	NA	NA	NA	NA	NA	NA	NA	NA	NA	NA	NA	NA	NA	NA
gene10798	105374096	LOC105374096	Gene;gene=LOC105374096	NA	NA	NA	NA	NA	NA	NA	NA	NA	NA	NA	NA	NA	NA	NA	NA	NA	NA
gene10799	166348	KBTBD12	kelch repeat and BTB domain containing 12;gbkey=Gene;gene=KBTBD12;gene_biotype=protein_coding	NA	NA	NA	NA	NA	NA	NA	NA	NA	NA	NA	NA	NA	NA	NA	NA	NA	NA
gene108	219293	ATAD3C	ATPase family%2C AAA domain containing 3C;gbkey=Gene;gene=ATAD3C	NA	NA	NA	NA	NA	NA	NA	NA	NA	NA	NA	NA	NA	NA	NA	NA	NA	NA
gene1080	106481342	RNU6-510P	RNA%2C U6 small nuclear 510%2C pseudogene;gbkey=Gene;gene=RNU6-510P;gene_biotype=pseudogene	NA	NA	NA	NA	NA	NA	NA	NA	NA	NA	NA	NA	NA	NA	NA	NA	NA	NA
gene10800	100873407	RNA5SP139	RNA%2C 5S ribosomal pseudogene 139;gbkey=Gene;gene=RNA5SP139;gene_biotype=pseudogene;gene_synonym=RN5S139	NA	NA	NA	NA	NA	NA	NA	NA	NA	NA	NA	NA	NA	NA	NA	NA	NA	NA
gene10801	102723759	LOC102723759	Gene;gene=LOC102723759	NA	NA	NA	NA	NA	NA	NA	NA	NA	NA	NA	NA	NA	NA	NA	NA	NA	NA
gene10802	29927	SEC61A1	Sec61 translocon alpha 1 subunit;gbkey=Gene;gene=SEC61A1;gene_biotype=protein_coding	9864.27	10548	-0.0950826	0.0950826	0.00332642	0.024705	9868.05	11310.1	-0.193993	0.193993	3.59564e-10	1.38645e-08	9877.76	11938.2	-0.272039	0.272039	1.33528e-11	1.39494e-10
gene10803	8607	RUVBL1	RuvB like AAA ATPase 1;gbkey=Gene;gene=RUVBL1;gene_biotype=protein_coding	2948.13	3227.79	-0.127175	0.127175	0.00204138	0.016825	2949.29	3097.19	-0.0687943	0.0687943	0.094117	0.276456	2952.18	2883.66	0.0336441	-0.0336441	0.487397	0.61872
gene10804	106480213	RNU2-37P	RNA%2C U2 small nuclear 37%2C pseudogene;gbkey=Gene;gene=RNU2-37P;gene_biotype=pseudogene	NA	NA	NA	NA	NA	NA	NA	NA	NA	NA	NA	NA	NA	NA	NA	NA	NA	NA
gene10805	100874089	RUVBL1-AS1	RUVBL1 antisense RNA 1;gbkey=Gene;gene=RUVBL1-AS1	NA	NA	NA	NA	NA	NA	NA	NA	NA	NA	NA	NA	NA	NA	NA	NA	NA	NA
gene10806	106481441	RNU6-823P	RNA%2C U6 small nuclear 823%2C pseudogene;gbkey=Gene;gene=RNU6-823P;gene_biotype=pseudogene	NA	NA	NA	NA	NA	NA	NA	NA	NA	NA	NA	NA	NA	NA	NA	NA	NA	NA
gene10807	60678	EEFSEC	eukaryotic elongation factor%2C selenocysteine-tRNA specific;gbkey=Gene;gene=EEFSEC;gene_biotype=protein_coding	958.112	875.43	0.122481	-0.122481	0.0406071	0.158228	958.483	861.773	0.145125	-0.145125	0.0143066	0.0727254	959.422	705.337	0.43646	-0.43646	6.27351e-09	4.79956e-08
gene10808	165721	DNAJB8	DnaJ heat shock protein family (Hsp40) member B8;gbkey=Gene;gene=DNAJB8;gene_biotype=protein_coding	NA	NA	NA	NA	NA	NA	NA	NA	NA	NA	NA	NA	NA	NA	NA	NA	NA	NA
gene10809	285224	DNAJB8-AS1	DNAJB8 antisense RNA 1;gbkey=Gene;gene=DNAJB8-AS1;gene_biotype=lncRNA	NA	NA	NA	NA	NA	NA	NA	NA	NA	NA	NA	NA	NA	NA	NA	NA	NA	NA
gene1081	2275	FHL3	four and a half LIM domains 3;gbkey=Gene;gene=FHL3;gene_biotype=protein_coding	307.253	415.181	-0.37534	0.37534	1.46362e-05	0.00026744	307.362	367.077	-0.224007	0.224007	0.00970384	0.0539703	307.669	461.419	-0.568663	0.568663	3.12315e-09	2.48478e-08
gene10810	2624	GATA2	GATA binding protein 2;gbkey=Gene;gene=GATA2;gene_biotype=protein_coding	NA	NA	NA	NA	NA	NA	NA	NA	NA	NA	NA	NA	NA	NA	NA	NA	NA	NA
gene10811	101927167	GATA2-AS1	GATA2 antisense RNA 1;gbkey=Gene;gene=GATA2-AS1	NA	NA	NA	NA	NA	NA	NA	NA	NA	NA	NA	NA	NA	NA	NA	NA	NA	NA
gene10812	90246	LOC90246	uncharacterized LOC90246;gbkey=Gene;gene=LOC90246	NA	NA	NA	NA	NA	NA	NA	NA	NA	NA	NA	NA	NA	NA	NA	NA	NA	NA
gene10813	100129727	TMED10P2	transmembrane p24 trafficking protein 10 pseudogene 2;gbkey=Gene;gene=TMED10P2;gene_biotype=pseudogene	NA	NA	NA	NA	NA	NA	NA	NA	NA	NA	NA	NA	NA	NA	NA	NA	NA	NA
gene10814	23434	LINC01565	long intergenic non-protein coding RNA 1565;gbkey=Gene;gene=LINC01565;gene_biotype=lncRNA	NA	NA	NA	NA	NA	NA	NA	NA	NA	NA	NA	NA	NA	NA	NA	NA	NA	NA
gene10815	6184	RPN1	ribophorin I;gbkey=Gene;gene=RPN1;gene_biotype=protein_coding	6626.22	7468.73	-0.169758	0.169758	1.90053e-07	5.55055e-06	6628.68	7738.72	-0.219867	0.219867	1.4672e-11	6.99905e-10	6635.23	9560.08	-0.524525	0.524525	6.08246e-41	3.42711e-39
gene10816	100009668	POU5F1P6	POU class 5 homeobox 1 pseudogene 6;gbkey=Gene;gene=POU5F1P6;gene_biotype=pseudogene	NA	NA	NA	NA	NA	NA	NA	NA	NA	NA	NA	NA	NA	NA	NA	NA	NA	NA
gene10817	7879	RAB7A	RAB7A%2C member RAS oncogene family;gbkey=Gene;gene=RAB7A;gene_biotype=protein_coding	4386.48	4472.42	-0.0273009	0.0273009	0.492179	0.731343	4388.1	4668.5	-0.0871586	0.0871586	0.0326264	0.13474	4392.4	4584.9	-0.0614965	0.0614965	0.186034	0.298586
gene10818	100421498	MARK2P8	microtubule affinity regulating kinase 2 pseudogene 8;gbkey=Gene;gene=MARK2P8;gene_biotype=pseudogene	NA	NA	NA	NA	NA	NA	NA	NA	NA	NA	NA	NA	NA	NA	NA	NA	NA	NA
gene10819	2499	FTH1P4	ferritin heavy chain 1 pseudogene 4;gbkey=Gene;gene=FTH1P4;gene_biotype=pseudogene;gene_synonym=FTHL4	NA	NA	NA	NA	NA	NA	NA	NA	NA	NA	NA	NA	NA	NA	NA	NA	NA	NA
gene1082	51118	UTP11	UTP11%2C small subunit processome component homolog (S. cerevisiae);gbkey=Gene;gene=UTP11;gene_biotype=protein_coding	1450.79	1466.97	-0.0151606	0.0151606	0.790659	0.911017	1451.32	1460.46	-0.00861348	0.00861348	0.879506	0.957061	1452.73	1306.01	0.15139	-0.15139	0.0312746	0.067764
gene10820	106481113	RN7SL698P	RNA%2C 7SL%2C cytoplasmic 698%2C pseudogene;gbkey=Gene;gene=RN7SL698P;gene_biotype=pseudogene	NA	NA	NA	NA	NA	NA	NA	NA	NA	NA	NA	NA	NA	NA	NA	NA	NA	NA
gene10821	100271358	RPS15AP16	ribosomal protein S15a pseudogene 16;gbkey=Gene;gene=RPS15AP16;gene_biotype=pseudogene;gene_synonym=RPS15A_7_402	NA	NA	NA	NA	NA	NA	NA	NA	NA	NA	NA	NA	NA	NA	NA	NA	NA	NA
gene10822	100421499	MARK2P17	microtubule affinity regulating kinase 2 pseudogene 17;gbkey=Gene;gene=MARK2P17;gene_biotype=pseudogene	NA	NA	NA	NA	NA	NA	NA	NA	NA	NA	NA	NA	NA	NA	NA	NA	NA	NA
gene10823	100533754	MARK3P3	microtubule affinity regulating kinase 3 pseudogene 3;gbkey=Gene;gene=MARK3P3;gene_biotype=pseudogene	NA	NA	NA	NA	NA	NA	NA	NA	NA	NA	NA	NA	NA	NA	NA	NA	NA	NA
gene10824	100421500	MARK2P6	microtubule affinity regulating kinase 2 pseudogene 6;gbkey=Gene;gene=MARK2P6;gene_biotype=pseudogene	NA	NA	NA	NA	NA	NA	NA	NA	NA	NA	NA	NA	NA	NA	NA	NA	NA	NA
gene10825	653712	LOC653712	intraflagellar transport 122 homolog (Chlamydomonas) pseudogene;gbkey=Gene;gene=LOC653712;gene_biotype=misc_RNA	NA	NA	NA	NA	NA	NA	NA	NA	NA	NA	NA	NA	NA	NA	NA	NA	NA	NA
gene10826	28976	ACAD9	acyl-CoA dehydrogenase family member 9;gbkey=Gene;gene=ACAD9;gene_biotype=protein_coding	1121.03	1164.8	-0.0522891	0.0522891	0.36163	0.625981	1121.45	1154.57	-0.0399887	0.0399887	0.475164	0.717142	1122.55	1087.07	0.0457797	-0.0457797	0.475465	0.608122
gene10827	57501	KIAA1257	KIAA1257;gbkey=Gene;gene=KIAA1257	NA	NA	NA	NA	NA	NA	NA	NA	NA	NA	NA	NA	NA	NA	NA	NA	NA	NA
gene10828	79825	EFCC1	EF-hand and coiled-coil domain containing 1;gbkey=Gene;gene=EFCC1;gene_biotype=protein_coding	NA	NA	NA	NA	NA	NA	NA	NA	NA	NA	NA	NA	NA	NA	NA	NA	NA	NA
gene10829	100130760	LOC100130760	jumonji domain containing 4 pseudogene;gbkey=Gene;gene=LOC100130760;gene_biotype=pseudogene	NA	NA	NA	NA	NA	NA	NA	NA	NA	NA	NA	NA	NA	NA	NA	NA	NA	NA
gene1083	5453	POU3F1	POU class 3 homeobox 1;gbkey=Gene;gene=POU3F1;gene_biotype=protein_coding	NA	NA	NA	NA	NA	NA	NA	NA	NA	NA	NA	NA	NA	NA	NA	NA	NA	NA
gene10830	2815	GP9	glycoprotein IX platelet;gbkey=Gene;gene=GP9;gene_biotype=protein_coding	NA	NA	NA	NA	NA	NA	NA	NA	NA	NA	NA	NA	NA	NA	NA	NA	NA	NA
gene10831	100534599	ISY1-RAB43	ISY1-RAB43 readthrough;gbkey=Gene;gene=ISY1-RAB43	24.1663	21.4196	0.00189007	-0.00189007	0.942551	1	24.1774	6.36499	0.0202321	-0.0202321	0.47715	1	24.2044	4.34594	0.0634161	-0.0634161	0.533899	0.659552
gene10832	339122	RAB43	RAB43%2C member RAS oncogene family;gbkey=Gene;gene=RAB43;gene_biotype=protein_coding	89.7418	106.623	-0.159182	0.159182	0.18983	0.437855	89.7651	110.66	-0.201628	0.201628	0.101721	0.291503	89.8551	113.762	-0.308646	0.308646	0.070852	0.135835
gene10833	57461	ISY1	ISY1 splicing factor homolog;gbkey=Gene;gene=ISY1;gene_biotype=protein_coding	849.48	828.198	0.0337378	-0.0337378	0.618777	0.817546	849.828	836.35	0.0214861	-0.0214861	0.745172	0.890744	850.648	869.182	-0.0305711	0.0305711	0.676622	0.776348
gene10834	7555	CNBP	CCHC-type zinc finger nucleic acid binding protein;gbkey=Gene;gene=CNBP;gene_biotype=protein_coding	6477.42	8088.04	-0.314409	0.314409	3.71467e-20	5.22257e-18	6479.9	7471.36	-0.201134	0.201134	6.69171e-08	1.77499e-06	6486.29	8361.48	-0.364599	0.364599	3.13273e-19	6.25091e-18
gene10835	105374101	LOC105374101	Gene;gene=LOC105374101	NA	NA	NA	NA	NA	NA	NA	NA	NA	NA	NA	NA	NA	NA	NA	NA	NA	NA
gene10836	100271117	RPS27P12	ribosomal protein S27 pseudogene 12;gbkey=Gene;gene=RPS27P12;gene_biotype=pseudogene;gene_synonym=RPS27_4_403	NA	NA	NA	NA	NA	NA	NA	NA	NA	NA	NA	NA	NA	NA	NA	NA	NA	NA
gene10837	105374102	LOC105374102	Gene;gene=LOC105374102	NA	NA	NA	NA	NA	NA	NA	NA	NA	NA	NA	NA	NA	NA	NA	NA	NA	NA
gene10838	22820	COPG1	coatomer protein complex subunit gamma 1;gbkey=Gene;gene=COPG1;gene_biotype=protein_coding	3913.17	4468.62	-0.187076	0.187076	8.10424e-07	2.09825e-05	3914.72	4652.98	-0.243793	0.243793	1.81739e-10	7.33582e-09	3918.56	5992.37	-0.608836	0.608836	3.24762e-38	1.69122e-36
gene10839	102465496	MIR6826	microRNA 6826;gbkey=Gene;gene=MIR6826;gene_biotype=miRNA	NA	NA	NA	NA	NA	NA	NA	NA	NA	NA	NA	NA	NA	NA	NA	NA	NA	NA
gene1084	107985103	LOC107985103	Gene;gene=LOC107985103	NA	NA	NA	NA	NA	NA	NA	NA	NA	NA	NA	NA	NA	NA	NA	NA	NA	NA
gene10840	56941	HMCES	5-hydroxymethylcytosine (hmC) binding%2C ES cell-specific;gbkey=Gene;gene=HMCES;gene_biotype=protein_coding	379.748	357.997	0.0745671	-0.0745671	0.370784	0.635217	379.889	331.205	0.172528	-0.172528	0.0479774	0.177456	380.264	304.333	0.311586	-0.311586	0.00205966	0.00623156
gene10841	8971	H1FX	H1 histone family member X;gbkey=Gene;gene=H1FX;gene_biotype=protein_coding	2243.31	2268.46	-0.0153931	0.0153931	0.758386	0.895681	2244.18	2132.78	0.06461	-0.06461	0.447742	0.695469	2246.38	2770.64	-0.276014	0.276014	0.0967559	0.175674
gene10842	339942	H1FX-AS1	H1FX antisense RNA 1;gbkey=Gene;gene=H1FX-AS1;gene_biotype=lncRNA	19.8636	18.7145	0.0242694	-0.0242694	0.831268	1	19.8715	9.03424	0.241885	-0.241885	0.0255618	1	19.8906	12.3459	0.439821	-0.439821	0.118255	0.207608
gene10843	100419070	NUP210P3	nucleoporin 210 pseudogene 3;gbkey=Gene;gene=NUP210P3;gene_biotype=pseudogene	NA	NA	NA	NA	NA	NA	NA	NA	NA	NA	NA	NA	NA	NA	NA	NA	NA	NA
gene10844	100421507	MARK2P3	microtubule affinity regulating kinase 2 pseudogene 3;gbkey=Gene;gene=MARK2P3;gene_biotype=pseudogene	NA	NA	NA	NA	NA	NA	NA	NA	NA	NA	NA	NA	NA	NA	NA	NA	NA	NA
gene10845	100421508	LOC100421508	microtubule affinity regulating kinase 2 pseudogene;gbkey=Gene;gene=LOC100421508;gene_biotype=pseudogene	NA	NA	NA	NA	NA	NA	NA	NA	NA	NA	NA	NA	NA	NA	NA	NA	NA	NA
gene10846	132241	RPL32P3	ribosomal protein L32 pseudogene 3;gbkey=Gene;gene=RPL32P3;gene_biotype=misc_RNA	49.9884	50.4861	-0.00702906	0.00702906	0.955677	0.982432	50.0094	58.847	-0.127756	0.127756	0.326822	0.587145	50.0585	80.0938	-0.590709	0.590709	0.00262064	0.00772316
gene10847	677797	SNORA7B	small nucleolar RNA%2C H/ACA box 7B;gbkey=Gene;gene=SNORA7B;gene_biotype=snoRNA	NA	NA	NA	NA	NA	NA	NA	NA	NA	NA	NA	NA	NA	NA	NA	NA	NA	NA
gene10848	90288	EFCAB12	EF-hand calcium binding domain 12;gbkey=Gene;gene=EFCAB12;gene_biotype=protein_coding	NA	NA	NA	NA	NA	NA	NA	NA	NA	NA	NA	NA	NA	NA	NA	NA	NA	NA
gene10849	8930	MBD4	methyl-CpG binding domain 4%2C DNA glycosylase;gbkey=Gene;gene=MBD4;gene_biotype=protein_coding	698.546	752.029	-0.0983797	0.0983797	0.141605	0.36746	698.821	714.317	-0.0294733	0.0294733	0.657345	0.840324	699.504	856.105	-0.286954	0.286954	7.52406e-05	0.000306128
gene1085	105378653	LOC105378653	Gene;gene=LOC105378653	NA	NA	NA	NA	NA	NA	NA	NA	NA	NA	NA	NA	NA	NA	NA	NA	NA	NA
gene10850	55764	IFT122	intraflagellar transport 122;gbkey=Gene;gene=IFT122;gene_biotype=protein_coding	285.071	287.449	-0.0100789	0.0100789	0.913963	0.965044	285.172	283.468	0.00732016	-0.00732016	0.937703	0.977233	285.459	268.589	0.0843806	-0.0843806	0.460955	0.595412
gene10851	6010	RHO	rhodopsin;gbkey=Gene;gene=RHO;gene_biotype=protein_coding	NA	NA	NA	NA	NA	NA	NA	NA	NA	NA	NA	NA	NA	NA	NA	NA	NA	NA
gene10852	132243	H1FOO	H1 histone family member O%2C oocyte specific;gbkey=Gene;gene=H1FOO;gene_biotype=protein_coding	NA	NA	NA	NA	NA	NA	NA	NA	NA	NA	NA	NA	NA	NA	NA	NA	NA	NA
gene10853	23129	PLXND1	plexin D1;gbkey=Gene;gene=PLXND1;gene_biotype=protein_coding	NA	NA	NA	NA	NA	NA	NA	NA	NA	NA	NA	NA	NA	NA	NA	NA	NA	NA
gene10854	106481127	RN7SL752P	RNA%2C 7SL%2C cytoplasmic 752%2C pseudogene;gbkey=Gene;gene=RN7SL752P;gene_biotype=pseudogene	NA	NA	NA	NA	NA	NA	NA	NA	NA	NA	NA	NA	NA	NA	NA	NA	NA	NA
gene10855	23023	TMCC1	transmembrane and coiled-coil domain family 1;gbkey=Gene;gene=TMCC1	396.631	365.991	0.101425	-0.101425	0.225844	0.484422	396.78	403.81	-0.0226642	0.0226642	0.778289	0.908419	397.173	416.713	-0.067588	0.067588	0.460321	0.595118
gene10856	106481714	RNY3P13	RNA%2C Ro-associated Y3 pseudogene 13;gbkey=Gene;gene=RNY3P13;gene_biotype=pseudogene	NA	NA	NA	NA	NA	NA	NA	NA	NA	NA	NA	NA	NA	NA	NA	NA	NA	NA
gene10857	100507032	TMCC1-AS1	TMCC1 antisense RNA 1 (head to head);gbkey=Gene;gene=TMCC1-AS1;gene_biotype=lncRNA	138.735	120.671	0.14327	-0.14327	0.210926	0.465774	138.78	119.349	0.159292	-0.159292	0.169234	0.40246	138.917	119.771	0.198391	-0.198391	0.191991	0.306058
gene10858	7200	TRH	thyrotropin releasing hormone;gbkey=Gene;gene=TRH;gene_biotype=protein_coding	NA	NA	NA	NA	NA	NA	NA	NA	NA	NA	NA	NA	NA	NA	NA	NA	NA	NA
gene10859	107986130	LOC107986130	Gene;gene=LOC107986130;gene_biotype=pseudogene	NA	NA	NA	NA	NA	NA	NA	NA	NA	NA	NA	NA	NA	NA	NA	NA	NA	NA
gene1086	100500801	MIR3659	microRNA 3659;gbkey=Gene;gene=MIR3659;gene_biotype=miRNA	NA	NA	NA	NA	NA	NA	NA	NA	NA	NA	NA	NA	NA	NA	NA	NA	NA	NA
gene10860	100130823	RPS17P9	ribosomal protein S17 pseudogene 9;gbkey=Gene;gene=RPS17P9;gene_biotype=pseudogene;gene_synonym=RPS17_3_404	NA	NA	NA	NA	NA	NA	NA	NA	NA	NA	NA	NA	NA	NA	NA	NA	NA	NA
gene10861	391576	OR7E129P	olfactory receptor family 7 subfamily E member 129 pseudogene;gbkey=Gene;gene=OR7E129P;gene_biotype=pseudogene	NA	NA	NA	NA	NA	NA	NA	NA	NA	NA	NA	NA	NA	NA	NA	NA	NA	NA
gene10862	9432	OR7E21P	olfactory receptor family 7 subfamily E member 21 pseudogene;gbkey=Gene;gene=OR7E21P;gene_biotype=pseudogene;gene_synonym=OR4DG,OR7E127P,OR7E141P,OR7E142P,OR7E49P,OST035	NA	NA	NA	NA	NA	NA	NA	NA	NA	NA	NA	NA	NA	NA	NA	NA	NA	NA
gene10863	644974	ALG1L2	ALG1%2C chitobiosyldiphosphodolichol beta-mannosyltransferase like 2;gbkey=Gene;gene=ALG1L2	NA	NA	NA	NA	NA	NA	NA	NA	NA	NA	NA	NA	NA	NA	NA	NA	NA	NA
gene10864	105374105	LOC105374105	Gene;gene=LOC105374105	16.8809	16.7161	0.00362613	-0.00362613	0.973636	1	16.8892	17.0485	-0.00372787	0.00372787	0.974599	1	16.9051	15.6902	0.0686156	-0.0686156	0.80813	0.87255
gene10865	729375	FAM86HP	family with sequence similarity 86 member H%2C pseudogene;gbkey=Gene;gene=FAM86HP;gene_biotype=misc_RNA	31.4463	42.4699	-0.173302	0.173302	0.162147	0.399643	31.4613	34.4253	-0.0519687	0.0519687	0.685154	0.856371	31.4924	37.6767	-0.197627	0.197627	0.428353	0.564405
gene10866	105374104	LOC105374104	Gene;gene=LOC105374104	12.5859	12.7108	-0.00259411	0.00259411	0.978902	1	12.5881	13.7094	-0.0278195	0.0278195	0.799366	1	12.601	13.0179	-0.0270026	0.0270026	0.925823	0.951521
gene10867	105374103	LOC105374103	Gene;gene=LOC105374103	NA	NA	NA	NA	NA	NA	NA	NA	NA	NA	NA	NA	NA	NA	NA	NA	NA	NA
gene10868	107986131	LOC107986131	Gene;gene=LOC107986131	NA	NA	NA	NA	NA	NA	NA	NA	NA	NA	NA	NA	NA	NA	NA	NA	NA	NA
gene10869	107986133	LOC107986133	Gene;gene=LOC107986133	NA	NA	NA	NA	NA	NA	NA	NA	NA	NA	NA	NA	NA	NA	NA	NA	NA	NA
gene1087	105378655	LOC105378655	Gene;gene=LOC105378655	NA	NA	NA	NA	NA	NA	NA	NA	NA	NA	NA	NA	NA	NA	NA	NA	NA	NA
gene10870	106481658	ENPP7P3	ectonucleotide pyrophosphatase/phosphodiesterase 7 pseudogene 3;gbkey=Gene;gene=ENPP7P3;gene_biotype=pseudogene	NA	NA	NA	NA	NA	NA	NA	NA	NA	NA	NA	NA	NA	NA	NA	NA	NA	NA
gene10871	107986134	LOC107986134	Gene;gene=LOC107986134	NA	NA	NA	NA	NA	NA	NA	NA	NA	NA	NA	NA	NA	NA	NA	NA	NA	NA
gene10872	107986132	LOC107986132	Gene;gene=LOC107986132	NA	NA	NA	NA	NA	NA	NA	NA	NA	NA	NA	NA	NA	NA	NA	NA	NA	NA
gene10873	100310851	SNRPCP8	small nuclear ribonucleoprotein polypeptide C pseudogene 8;gbkey=Gene;gene=SNRPCP8;gene_biotype=pseudogene	NA	NA	NA	NA	NA	NA	NA	NA	NA	NA	NA	NA	NA	NA	NA	NA	NA	NA
gene10874	646300	COL6A4P2	collagen type VI alpha 4 pseudogene 2;gbkey=Gene;gene=COL6A4P2;gene_biotype=misc_RNA;gene_synonym=COL6A4	NA	NA	NA	NA	NA	NA	NA	NA	NA	NA	NA	NA	NA	NA	NA	NA	NA	NA
gene10875	105374106	LOC105374106	Gene;gene=LOC105374106	NA	NA	NA	NA	NA	NA	NA	NA	NA	NA	NA	NA	NA	NA	NA	NA	NA	NA
gene10876	100507083	LOC100507083	ATP synthase%2C H+ transporting%2C mitochondrial Fo complex subunit C2 (subunit 9) pseudogene;gbkey=Gene;gene=LOC100507083;gene_biotype=pseudogene	NA	NA	NA	NA	NA	NA	NA	NA	NA	NA	NA	NA	NA	NA	NA	NA	NA	NA
gene10877	256076	COL6A5	collagen type VI alpha 5 chain;gbkey=Gene;gene=COL6A5;gene_biotype=protein_coding	NA	NA	NA	NA	NA	NA	NA	NA	NA	NA	NA	NA	NA	NA	NA	NA	NA	NA
gene10878	131873	COL6A6	collagen type VI alpha 6 chain;gbkey=Gene;gene=COL6A6	NA	NA	NA	NA	NA	NA	NA	NA	NA	NA	NA	NA	NA	NA	NA	NA	NA	NA
gene10879	30849	PIK3R4	phosphoinositide-3-kinase regulatory subunit 4;gbkey=Gene;gene=PIK3R4;gene_biotype=protein_coding	860.469	764.995	0.157092	-0.157092	0.0174748	0.0871939	860.792	786.492	0.122093	-0.122093	0.0531727	0.190315	861.64	564.168	0.600519	-0.600519	2.60757e-15	3.89238e-14
gene1088	105378654	LOC105378654	Gene;gene=LOC105378654	NA	NA	NA	NA	NA	NA	NA	NA	NA	NA	NA	NA	NA	NA	NA	NA	NA	NA
gene10880	107986023	LOC107986023	Gene;gene=LOC107986023	NA	NA	NA	NA	NA	NA	NA	NA	NA	NA	NA	NA	NA	NA	NA	NA	NA	NA
gene10881	106481750	RN7SKP212	RNA%2C 7SK small nuclear pseudogene 212;gbkey=Gene;gene=RN7SKP212;gene_biotype=pseudogene	NA	NA	NA	NA	NA	NA	NA	NA	NA	NA	NA	NA	NA	NA	NA	NA	NA	NA
gene10882	105374107	LOC105374107	Gene;gene=LOC105374107	NA	NA	NA	NA	NA	NA	NA	NA	NA	NA	NA	NA	NA	NA	NA	NA	NA	NA
gene10883	344813	GSTO3P	glutathione S-transferase omega 3%2C pseudogene;gbkey=Gene;gene=GSTO3P;gene_biotype=pseudogene;gene_synonym=GSTO3P1	NA	NA	NA	NA	NA	NA	NA	NA	NA	NA	NA	NA	NA	NA	NA	NA	NA	NA
gene10884	105374108	LOC105374108	Gene;gene=LOC105374108	NA	NA	NA	NA	NA	NA	NA	NA	NA	NA	NA	NA	NA	NA	NA	NA	NA	NA
gene10885	27032	ATP2C1	ATPase secretory pathway Ca2+ transporting 1;gbkey=Gene;gene=ATP2C1;gene_biotype=protein_coding	1592.43	1534.5	0.0512047	-0.0512047	0.3129	0.58097	1593.05	1609.58	-0.0142918	0.0142918	0.779469	0.90874	1594.61	1830.46	-0.1967	0.1967	0.00186821	0.0057076
gene10886	100420832	LOC100420832	cysteine and glycine rich protein 2 pseudogene;gbkey=Gene;gene=LOC100420832;gene_biotype=pseudogene	NA	NA	NA	NA	NA	NA	NA	NA	NA	NA	NA	NA	NA	NA	NA	NA	NA	NA
gene10887	100420298	LOC100420298	makorin ring finger protein 1 pseudogene;gbkey=Gene;gene=LOC100420298;gene_biotype=pseudogene	NA	NA	NA	NA	NA	NA	NA	NA	NA	NA	NA	NA	NA	NA	NA	NA	NA	NA
gene10888	28990	ASTE1	asteroid homolog 1 (Drosophila);gbkey=Gene;gene=ASTE1;gene_biotype=protein_coding	113.882	104.297	0.0859018	-0.0859018	0.467759	0.713485	113.928	113.342	0.00527429	-0.00527429	0.965022	0.986133	114.037	97.0598	0.211254	-0.211254	0.21071	0.329748
gene10889	79858	NEK11	NIMA related kinase 11;gbkey=Gene;gene=NEK11	15.5605	16.7096	-0.0235737	0.0235737	0.824509	1	NA	NA	NA	NA	NA	NA	15.5804	15.6789	-0.00550282	0.00550282	0.98472	0.988026
gene1089	339442	LINC01343	long intergenic non-protein coding RNA 1343;gbkey=Gene;gene=LINC01343	NA	NA	NA	NA	NA	NA	NA	NA	NA	NA	NA	NA	NA	NA	NA	NA	NA	NA
gene10890	107986024	LOC107986024	Gene;gene=LOC107986024	NA	NA	NA	NA	NA	NA	NA	NA	NA	NA	NA	NA	NA	NA	NA	NA	NA	NA
gene10891	106480604	RNU6-726P	RNA%2C U6 small nuclear 726%2C pseudogene;gbkey=Gene;gene=RNU6-726P;gene_biotype=pseudogene	NA	NA	NA	NA	NA	NA	NA	NA	NA	NA	NA	NA	NA	NA	NA	NA	NA	NA
gene10892	339874	LOC339874	uncharacterized LOC339874;gbkey=Gene;gene=LOC339874	NA	NA	NA	NA	NA	NA	NA	NA	NA	NA	NA	NA	NA	NA	NA	NA	NA	NA
gene10893	152195	NUDT16P1	nudix hydrolase 16 pseudogene 1;gbkey=Gene;gene=NUDT16P1;gene_biotype=misc_RNA;gene_synonym=NUDT16P	NA	NA	NA	NA	NA	NA	NA	NA	NA	NA	NA	NA	NA	NA	NA	NA	NA	NA
gene10894	131870	NUDT16	nudix hydrolase 16;gbkey=Gene;gene=NUDT16	120.188	124.677	-0.0366258	0.0366258	0.753807	0.89328	120.229	128.029	-0.0652865	0.0652865	0.578481	0.792092	120.345	96.094	0.296839	-0.296839	0.0707998	0.135773
gene10895	107986025	LOC107986025	Gene;gene=LOC107986025	NA	NA	NA	NA	NA	NA	NA	NA	NA	NA	NA	NA	NA	NA	NA	NA	NA	NA
gene10896	105374110	LOC105374110	Gene;gene=LOC105374110	NA	NA	NA	NA	NA	NA	NA	NA	NA	NA	NA	NA	NA	NA	NA	NA	NA	NA
gene10897	11222	MRPL3	mitochondrial ribosomal protein L3;gbkey=Gene;gene=MRPL3;gene_biotype=protein_coding	2295.69	2209.7	0.0527628	-0.0527628	0.297419	0.565709	2296.54	2225.5	0.0439	-0.0439	0.34287	0.60331	2298.79	2099.46	0.12977	-0.12977	0.0158004	0.0375786
gene10898	677836	SNORA58	small nucleolar RNA%2C H/ACA box 58;gbkey=Gene;gene=SNORA58;gene_biotype=snoRNA	NA	NA	NA	NA	NA	NA	NA	NA	NA	NA	NA	NA	NA	NA	NA	NA	NA	NA
gene10899	105374114	LOC105374114	Gene;gene=LOC105374114	NA	NA	NA	NA	NA	NA	NA	NA	NA	NA	NA	NA	NA	NA	NA	NA	NA	NA
gene109	83858	ATAD3B	ATPase family%2C AAA domain containing 3B;gbkey=Gene;gene=ATAD3B;gene_biotype=protein_coding	781.934	821.69	-0.0654649	0.0654649	0.350657	0.616342	782.263	880.526	-0.158582	0.158582	0.0181786	0.0869937	783.031	842.596	-0.103703	0.103703	0.194632	0.309305
gene1090	105378657	LOC105378657	Gene;gene=LOC105378657	NA	NA	NA	NA	NA	NA	NA	NA	NA	NA	NA	NA	NA	NA	NA	NA	NA	NA
gene10900	100289095	BCL2L12P1	BCL2 like 12 pseudogene 1;gbkey=Gene;gene=BCL2L12P1;gene_biotype=pseudogene	53.9713	64.5182	-0.137302	0.137302	0.276548	0.544228	53.9887	58.5317	-0.0623874	0.0623874	0.63252	0.825641	54.043	59.3949	-0.117297	0.117297	0.563466	0.68396
gene10901	131034	CPNE4	copine 4;gbkey=Gene;gene=CPNE4;gene_biotype=protein_coding	NA	NA	NA	NA	NA	NA	NA	NA	NA	NA	NA	NA	NA	NA	NA	NA	NA	NA
gene10902	105374113	LOC105374113	Gene;gene=LOC105374113	NA	NA	NA	NA	NA	NA	NA	NA	NA	NA	NA	NA	NA	NA	NA	NA	NA	NA
gene10903	100847040	MIR5704	microRNA 5704;gbkey=Gene;gene=MIR5704	NA	NA	NA	NA	NA	NA	NA	NA	NA	NA	NA	NA	NA	NA	NA	NA	NA	NA
gene10904	105374111	LOC105374111	Gene;gene=LOC105374111	NA	NA	NA	NA	NA	NA	NA	NA	NA	NA	NA	NA	NA	NA	NA	NA	NA	NA
gene10905	729674	LOC729674	proteasome 26S subunit%2C ATPase 2 pseudogene;gbkey=Gene;gene=LOC729674;gene_biotype=pseudogene	243.689	274.097	-0.141335	0.141335	0.134069	0.354865	243.772	263.745	-0.0960265	0.0960265	0.310528	0.572965	244.016	259.597	-0.0858245	0.0858245	0.449317	0.584465
gene10906	100189179	TRC-GCA6-1	Gene;gene=TRC-GCA6-1	NA	NA	NA	NA	NA	NA	NA	NA	NA	NA	NA	NA	NA	NA	NA	NA	NA	NA
gene10907	100189250	TRC-GCA9-1	Gene;gene=TRC-GCA9-1	NA	NA	NA	NA	NA	NA	NA	NA	NA	NA	NA	NA	NA	NA	NA	NA	NA	NA
gene10908	729677	RPL7P16	ribosomal protein L7 pseudogene 16;gbkey=Gene;gene=RPL7P16;gene_biotype=pseudogene;gene_synonym=RPL7_5_405	NA	NA	NA	NA	NA	NA	NA	NA	NA	NA	NA	NA	NA	NA	NA	NA	NA	NA
gene10909	55	ACPP	acid phosphatase%2C prostate;gbkey=Gene;gene=ACPP;gene_biotype=protein_coding	NA	NA	NA	NA	NA	NA	NA	NA	NA	NA	NA	NA	NA	NA	NA	NA	NA	NA
gene1091	100418964	TUBB6P1	tubulin beta 6 class V pseudogene 1;gbkey=Gene;gene=TUBB6P1;gene_biotype=pseudogene	NA	NA	NA	NA	NA	NA	NA	NA	NA	NA	NA	NA	NA	NA	NA	NA	NA	NA
gene10910	100130550	LOC100130550	g2/M phase-specific E3 ubiquitin-protein ligase-like;gbkey=Gene;gene=LOC100130550;gene_biotype=pseudogene	20.2025	19.0609	0.022996	-0.022996	0.838455	1	20.2068	16.7288	0.0748879	-0.0748879	0.521443	1	20.2283	17.0126	0.165888	-0.165888	0.549266	0.672693
gene10911	646392	NIP7P2	NIP7%2C nucleolar pre-rRNA processing protein pseudogene 2;gbkey=Gene;gene=NIP7P2;gene_biotype=pseudogene	41.3801	44.1089	-0.0413571	0.0413571	0.74233	0.888208	41.3979	42.1227	-0.0116033	0.0116033	0.929147	0.974437	41.4383	37.3734	0.121092	-0.121092	0.597215	0.713388
gene10912	23317	DNAJC13	DnaJ heat shock protein family (Hsp40) member C13;gbkey=Gene;gene=DNAJC13;gene_biotype=protein_coding	905.836	958.553	-0.0749634	0.0749634	0.27971	0.547333	906.171	925.717	-0.028868	0.028868	0.645015	0.833656	907.064	1044.91	-0.201386	0.201386	0.00292424	0.00851503
gene10913	100532724	NPHP3-ACAD11	NPHP3-ACAD11 readthrough (NMD candidate);gbkey=Gene;gene=NPHP3-ACAD11	30.1198	0	0.675388	-0.675388	3.77391e-11	1	30.1349	28.8115	0.00196909	-0.00196909	0.965014	0.986133	30.1621	10.3052	0.0937051	-0.0937051	0.517899	0.644584
gene10914	84129	ACAD11	acyl-CoA dehydrogenase family member 11;gbkey=Gene;gene=ACAD11;gene_biotype=protein_coding	301.589	341.297	-0.152777	0.152777	0.0848466	0.263451	301.713	354.012	-0.201359	0.201359	0.0206954	0.0959559	302.006	616.025	-1.00083	1.00083	3.80826e-26	1.12352e-24
gene10915	51554	ACKR4	atypical chemokine receptor 4;gbkey=Gene;gene=ACKR4;gene_biotype=protein_coding	NA	NA	NA	NA	NA	NA	NA	NA	NA	NA	NA	NA	NA	NA	NA	NA	NA	NA
gene10916	100420049	HSPA8P19	heat shock protein family A (Hsp70) member pseudogene 19;gbkey=Gene;gene=HSPA8P19;gene_biotype=pseudogene	NA	NA	NA	NA	NA	NA	NA	NA	NA	NA	NA	NA	NA	NA	NA	NA	NA	NA
gene10917	79876	UBA5	ubiquitin like modifier activating enzyme 5;gbkey=Gene;gene=UBA5;gene_biotype=protein_coding	913.054	958.892	-0.0660269	0.0660269	0.292545	0.560653	913.425	967.802	-0.0782174	0.0782174	0.215095	0.464563	914.32	1054.66	-0.203211	0.203211	0.00273323	0.00801205
gene10918	27031	NPHP3	nephrocystin 3;gbkey=Gene;gene=NPHP3;gene_biotype=protein_coding	52.9889	52.7938	0.00238996	-0.00238996	0.984913	0.993848	53.0006	53.7993	-0.0110953	0.0110953	0.932403	0.97533	53.0555	59.0934	-0.128276	0.128276	0.564306	0.684446
gene10919	348808	NPHP3-AS1	NPHP3 antisense RNA 1;gbkey=Gene;gene=NPHP3-AS1;gene_biotype=lncRNA	NA	NA	NA	NA	NA	NA	NA	NA	NA	NA	NA	NA	NA	NA	NA	NA	NA	NA
gene1092	106479899	RNU6-753P	RNA%2C U6 small nuclear 753%2C pseudogene;gbkey=Gene;gene=RNU6-753P;gene_biotype=pseudogene	NA	NA	NA	NA	NA	NA	NA	NA	NA	NA	NA	NA	NA	NA	NA	NA	NA	NA
gene10920	105374115	LOC105374115	Gene;gene=LOC105374115	NA	NA	NA	NA	NA	NA	NA	NA	NA	NA	NA	NA	NA	NA	NA	NA	NA	NA
gene10921	66000	TMEM108	transmembrane protein 108;gbkey=Gene;gene=TMEM108;gene_biotype=protein_coding	NA	NA	NA	NA	NA	NA	NA	NA	NA	NA	NA	NA	NA	NA	NA	NA	NA	NA
gene10922	101927455	TMEM108-AS1	TMEM108 antisense RNA 1;gbkey=Gene;gene=TMEM108-AS1	NA	NA	NA	NA	NA	NA	NA	NA	NA	NA	NA	NA	NA	NA	NA	NA	NA	NA
gene10923	101927432	LOC101927432	Gene;gene=LOC101927432	NA	NA	NA	NA	NA	NA	NA	NA	NA	NA	NA	NA	NA	NA	NA	NA	NA	NA
gene10924	8419	BFSP2	beaded filament structural protein 2;gbkey=Gene;gene=BFSP2;gene_biotype=protein_coding	NA	NA	NA	NA	NA	NA	NA	NA	NA	NA	NA	NA	NA	NA	NA	NA	NA	NA
gene10925	85003	BFSP2-AS1	BFSP2 antisense RNA 1;gbkey=Gene;gene=BFSP2-AS1	NA	NA	NA	NA	NA	NA	NA	NA	NA	NA	NA	NA	NA	NA	NA	NA	NA	NA
gene10926	391578	LOC391578	MAF1 homolog (S. cerevisiae) pseudogene;gbkey=Gene;gene=LOC391578;gene_biotype=pseudogene	NA	NA	NA	NA	NA	NA	NA	NA	NA	NA	NA	NA	NA	NA	NA	NA	NA	NA
gene10927	55573	CDV3	CDV3 homolog;gbkey=Gene;gene=CDV3;gene_biotype=protein_coding	4330.86	4346.58	-0.00512562	0.00512562	0.888466	0.953782	4332.46	4486.79	-0.0489804	0.0489804	0.277064	0.537601	4336.74	4733.85	-0.125575	0.125575	0.00807842	0.0209828
gene10928	11073	TOPBP1	topoisomerase (DNA) II binding protein 1;gbkey=Gene;gene=TOPBP1;gene_biotype=protein_coding	2457.69	2173.48	0.169991	-0.169991	0.000701279	0.00703665	2458.56	2154.12	0.183472	-0.183472	0.000254022	0.00291149	2461.01	2028.13	0.276375	-0.276375	1.47946e-06	8.18498e-06
gene10929	7018	TF	transferrin;gbkey=Gene;gene=TF;gene_biotype=protein_coding	NA	NA	NA	NA	NA	NA	NA	NA	NA	NA	NA	NA	NA	NA	NA	NA	NA	NA
gene1093	107984943	LOC107984943	Gene;gene=LOC107984943	NA	NA	NA	NA	NA	NA	NA	NA	NA	NA	NA	NA	NA	NA	NA	NA	NA	NA
gene10930	106479865	RNU6-678P	RNA%2C U6 small nuclear 678%2C pseudogene;gbkey=Gene;gene=RNU6-678P;gene_biotype=pseudogene	NA	NA	NA	NA	NA	NA	NA	NA	NA	NA	NA	NA	NA	NA	NA	NA	NA	NA
gene10931	100129696	TFP1	transferrin pseudogene 1;gbkey=Gene;gene=TFP1;gene_biotype=pseudogene;gene_synonym=TFP	NA	NA	NA	NA	NA	NA	NA	NA	NA	NA	NA	NA	NA	NA	NA	NA	NA	NA
gene10932	106478996	RNA5SP140	RNA%2C 5S ribosomal pseudogene 140;gbkey=Gene;gene=RNA5SP140;gene_biotype=pseudogene;gene_synonym=RN5S140	NA	NA	NA	NA	NA	NA	NA	NA	NA	NA	NA	NA	NA	NA	NA	NA	NA	NA
gene10933	100421637	LOC100421637	acyl-CoA synthetase long-chain family member 3 pseudogene;gbkey=Gene;gene=LOC100421637;gene_biotype=pseudogene	NA	NA	NA	NA	NA	NA	NA	NA	NA	NA	NA	NA	NA	NA	NA	NA	NA	NA
gene10934	58477	SRPRB	SRP receptor beta subunit;gbkey=Gene;gene=SRPRB;gene_biotype=protein_coding	1832.15	2145.84	-0.219782	0.219782	3.18703e-06	6.96823e-05	1832.86	2244.32	-0.282665	0.282665	1.18273e-09	4.28661e-08	1834.67	2435.62	-0.405143	0.405143	1.86971e-13	2.38228e-12
gene10935	105374116	LOC105374116	Gene;gene=LOC105374116	NA	NA	NA	NA	NA	NA	NA	NA	NA	NA	NA	NA	NA	NA	NA	NA	NA	NA
gene10936	51560	RAB6B	RAB6B%2C member RAS oncogene family;gbkey=Gene;gene=RAB6B	23.8312	28.4043	-0.0822546	0.0822546	0.487549	1	23.8432	25.7481	-0.0391464	0.0391464	0.75438	1	23.8652	30.705	-0.269306	0.269306	0.294558	0.426047
gene10937	80111	C3orf36	chromosome 3 open reading frame 36;gbkey=Gene;gene=C3orf36	NA	NA	NA	NA	NA	NA	NA	NA	NA	NA	NA	NA	NA	NA	NA	NA	NA	NA
gene10938	6578	SLCO2A1	solute carrier organic anion transporter family member 2A1;gbkey=Gene;gene=SLCO2A1;gene_biotype=protein_coding	NA	NA	NA	NA	NA	NA	NA	NA	NA	NA	NA	NA	NA	NA	NA	NA	NA	NA
gene10939	100507210	LINC02000	long intergenic non-protein coding RNA 2000;gbkey=Gene;gene=LINC02000	NA	NA	NA	NA	NA	NA	NA	NA	NA	NA	NA	NA	NA	NA	NA	NA	NA	NA
gene1094	105378656	LOC105378656	Gene;gene=LOC105378656	NA	NA	NA	NA	NA	NA	NA	NA	NA	NA	NA	NA	NA	NA	NA	NA	NA	NA
gene10940	105374117	LOC105374117	Gene;gene=LOC105374117	NA	NA	NA	NA	NA	NA	NA	NA	NA	NA	NA	NA	NA	NA	NA	NA	NA	NA
gene10941	6259	RYK	receptor-like tyrosine kinase;gbkey=Gene;gene=RYK;gene_biotype=protein_coding	687.334	598.28	0.182947	-0.182947	0.00984988	0.0567506	687.583	619.717	0.138583	-0.138583	0.0447718	0.168994	688.264	608.221	0.175269	-0.175269	0.0215469	0.0492562
gene10942	100873899	HMGB3P14	high mobility group box 3 pseudogene 14;gbkey=Gene;gene=HMGB3P14;gene_biotype=pseudogene	NA	NA	NA	NA	NA	NA	NA	NA	NA	NA	NA	NA	NA	NA	NA	NA	NA	NA
gene10943	105374119	LOC105374119	Gene;gene=LOC105374119	NA	NA	NA	NA	NA	NA	NA	NA	NA	NA	NA	NA	NA	NA	NA	NA	NA	NA
gene10944	105374118	LOC105374118	Gene;gene=LOC105374118	NA	NA	NA	NA	NA	NA	NA	NA	NA	NA	NA	NA	NA	NA	NA	NA	NA	NA
gene10945	553117	RPL39P5	ribosomal protein L39 pseudogene 5;gbkey=Gene;gene=RPL39P5;gene_biotype=pseudogene;gene_synonym=RPL39_7_406	NA	NA	NA	NA	NA	NA	NA	NA	NA	NA	NA	NA	NA	NA	NA	NA	NA	NA
gene10946	51421	AMOTL2	angiomotin like 2;gbkey=Gene;gene=AMOTL2;gene_biotype=protein_coding	NA	NA	NA	NA	NA	NA	NA	NA	NA	NA	NA	NA	NA	NA	NA	NA	NA	NA
gene10947	102466744	MIR6827	microRNA 6827;gbkey=Gene;gene=MIR6827;gene_biotype=miRNA	NA	NA	NA	NA	NA	NA	NA	NA	NA	NA	NA	NA	NA	NA	NA	NA	NA	NA
gene10948	100874410	HMGN1P9	high mobility group nucleosome binding domain 1 pseudogene;gbkey=Gene;gene=HMGN1P9;gene_biotype=pseudogene	NA	NA	NA	NA	NA	NA	NA	NA	NA	NA	NA	NA	NA	NA	NA	NA	NA	NA
gene10949	100289158	HMGB3P13	high mobility group box 3 pseudogene 13;gbkey=Gene;gene=HMGB3P13;gene_biotype=pseudogene	NA	NA	NA	NA	NA	NA	NA	NA	NA	NA	NA	NA	NA	NA	NA	NA	NA	NA
gene1095	105378658	LOC105378658	Gene;gene=LOC105378658	NA	NA	NA	NA	NA	NA	NA	NA	NA	NA	NA	NA	NA	NA	NA	NA	NA	NA
gene10950	100616281	MIR4788	microRNA 4788;gbkey=Gene;gene=MIR4788	NA	NA	NA	NA	NA	NA	NA	NA	NA	NA	NA	NA	NA	NA	NA	NA	NA	NA
gene10951	25847	ANAPC13	anaphase promoting complex subunit 13;gbkey=Gene;gene=ANAPC13;gene_biotype=protein_coding	575.056	645.104	-0.152014	0.152014	0.0295567	0.127133	575.283	572.611	0.00615666	-0.00615666	0.931938	0.97533	575.844	616.518	-0.0965852	0.0965852	0.234057	0.35702
gene10952	80254	CEP63	centrosomal protein 63;gbkey=Gene;gene=CEP63;gene_biotype=protein_coding	257.909	292.086	-0.149275	0.149275	0.115262	0.320967	258.005	257.323	0.00304266	-0.00304266	0.975189	0.989538	258.257	289.899	-0.160303	0.160303	0.158435	0.262366
gene10953	100421154	LOC100421154	developmental pluripotency associated 4 pseudogene;gbkey=Gene;gene=LOC100421154;gene_biotype=pseudogene	NA	NA	NA	NA	NA	NA	NA	NA	NA	NA	NA	NA	NA	NA	NA	NA	NA	NA
gene10954	339855	KY	kyphoscoliosis peptidase;gbkey=Gene;gene=KY;gene_biotype=protein_coding	NA	NA	NA	NA	NA	NA	NA	NA	NA	NA	NA	NA	NA	NA	NA	NA	NA	NA
gene10955	2047	EPHB1	EPH receptor B1;gbkey=Gene;gene=EPHB1;gene_biotype=protein_coding	135.744	108.307	0.228177	-0.228177	0.0488553	0.17982	135.793	112	0.202407	-0.202407	0.0820136	0.254715	135.925	71.7479	0.840474	-0.840474	4.34892e-07	2.60065e-06
gene10956	106481550	RNU6-1174P	RNA%2C U6 small nuclear 1174%2C pseudogene;gbkey=Gene;gene=RNU6-1174P;gene_biotype=pseudogene	NA	NA	NA	NA	NA	NA	NA	NA	NA	NA	NA	NA	NA	NA	NA	NA	NA	NA
gene10957	100873408	RNA5SP141	RNA%2C 5S ribosomal pseudogene 141;gbkey=Gene;gene=RNA5SP141;gene_biotype=pseudogene;gene_synonym=RN5S141	NA	NA	NA	NA	NA	NA	NA	NA	NA	NA	NA	NA	NA	NA	NA	NA	NA	NA
gene10958	105374121	LOC105374121	Gene;gene=LOC105374121	NA	NA	NA	NA	NA	NA	NA	NA	NA	NA	NA	NA	NA	NA	NA	NA	NA	NA
gene10959	105374120	LOC105374120	Gene;gene=LOC105374120	NA	NA	NA	NA	NA	NA	NA	NA	NA	NA	NA	NA	NA	NA	NA	NA	NA	NA
gene1096	105378660	LOC105378660	Gene;gene=LOC105378660	NA	NA	NA	NA	NA	NA	NA	NA	NA	NA	NA	NA	NA	NA	NA	NA	NA	NA
gene10960	102724019	LOC102724019	Gene;gene=LOC102724019	NA	NA	NA	NA	NA	NA	NA	NA	NA	NA	NA	NA	NA	NA	NA	NA	NA	NA
gene10961	105374122	LOC105374122	Gene;gene=LOC105374122	NA	NA	NA	NA	NA	NA	NA	NA	NA	NA	NA	NA	NA	NA	NA	NA	NA	NA
gene10962	105374123	LOC105374123	Gene;gene=LOC105374123	NA	NA	NA	NA	NA	NA	NA	NA	NA	NA	NA	NA	NA	NA	NA	NA	NA	NA
gene10963	105374124	LOC105374124	Gene;gene=LOC105374124	NA	NA	NA	NA	NA	NA	NA	NA	NA	NA	NA	NA	NA	NA	NA	NA	NA	NA
gene10964	107075209	NDUFS6P1	NADH:ubiquinone oxidoreductase subunit S6 pseudogene 1;gbkey=Gene;gene=NDUFS6P1;gene_biotype=pseudogene	NA	NA	NA	NA	NA	NA	NA	NA	NA	NA	NA	NA	NA	NA	NA	NA	NA	NA
gene10965	5523	PPP2R3A	protein phosphatase 2 regulatory subunit B''alpha;gbkey=Gene;gene=PPP2R3A;gene_biotype=protein_coding	NA	NA	NA	NA	NA	NA	NA	NA	NA	NA	NA	NA	NA	NA	NA	NA	NA	NA
gene10966	107986135	LOC107986135	Gene;gene=LOC107986135	NA	NA	NA	NA	NA	NA	NA	NA	NA	NA	NA	NA	NA	NA	NA	NA	NA	NA
gene10967	100420050	LOC100420050	downstream neighbor of SON pseudogene;gbkey=Gene;gene=LOC100420050;gene_biotype=pseudogene	22.8466	20.7243	0.0405447	-0.0405447	0.723482	1	22.8538	18.7322	0.0847739	-0.0847739	0.477675	1	22.8758	27.6961	-0.200713	0.200713	0.442262	0.577747
gene10968	55167	MSL2	male-specific lethal 2 homolog (Drosophila);gbkey=Gene;gene=MSL2;gene_biotype=protein_coding	691.277	621.305	0.14086	-0.14086	0.0455581	0.171229	691.541	648.558	0.0860531	-0.0860531	0.200239	0.444979	692.217	731.931	-0.0790755	0.0790755	0.312637	0.445494
gene10969	22813	TDGF1P6	teratocarcinoma-derived growth factor 1 pseudogene 6;gbkey=Gene;gene=TDGF1P6;gene_biotype=pseudogene;gene_synonym=CR-6,CRIPTO-6,TDGF6	NA	NA	NA	NA	NA	NA	NA	NA	NA	NA	NA	NA	NA	NA	NA	NA	NA	NA
gene1097	400750	LOC400750	heat shock protein family A (Hsp70) member 5 pseudogene;gbkey=Gene;gene=LOC400750;gene_biotype=pseudogene	41.3854	44.1186	-0.0425266	0.0425266	0.735886	0.885854	41.4006	54.1522	-0.201957	0.201957	0.122274	0.327773	41.4419	60.0504	-0.453039	0.453039	0.0321109	0.0692487
gene10970	391581	RPL31P23	ribosomal protein L31 pseudogene 23;gbkey=Gene;gene=RPL31P23;gene_biotype=pseudogene;gene_synonym=RPL31_5_407	NA	NA	NA	NA	NA	NA	NA	NA	NA	NA	NA	NA	NA	NA	NA	NA	NA	NA
gene10971	5096	PCCB	propionyl-CoA carboxylase beta subunit;gbkey=Gene;gene=PCCB	866.046	841.24	0.0389518	-0.0389518	0.547534	0.770781	866.398	824.056	0.0678263	-0.0678263	0.28339	0.544883	867.248	864.804	0.00401325	-0.00401325	0.954988	0.970519
gene10972	10274	STAG1	stromal antigen 1;gbkey=Gene;gene=STAG1;gene_biotype=protein_coding	1374.28	1264.28	0.112174	-0.112174	0.0772463	0.247873	1374.81	1210.48	0.175683	-0.175683	0.00099061	0.00899438	1376.16	1513.89	-0.135785	0.135785	0.0453737	0.0931289
gene10973	106480126	RNU6-1284P	RNA%2C U6 small nuclear 1284%2C pseudogene;gbkey=Gene;gene=RNU6-1284P;gene_biotype=pseudogene	NA	NA	NA	NA	NA	NA	NA	NA	NA	NA	NA	NA	NA	NA	NA	NA	NA	NA
gene10974	100379297	RNY4P4	RNA%2C Ro-associated Y4 pseudogene 4;gbkey=Gene;gene=RNY4P4;gene_biotype=pseudogene	NA	NA	NA	NA	NA	NA	NA	NA	NA	NA	NA	NA	NA	NA	NA	NA	NA	NA
gene10975	100874438	HMGN1P10	high mobility group nucleosome binding domain 1 pseudogene 10;gbkey=Gene;gene=HMGN1P10;gene_biotype=pseudogene	NA	NA	NA	NA	NA	NA	NA	NA	NA	NA	NA	NA	NA	NA	NA	NA	NA	NA
gene10976	106479915	RNU6-789P	RNA%2C U6 small nuclear 789%2C pseudogene;gbkey=Gene;gene=RNU6-789P;gene_biotype=pseudogene	NA	NA	NA	NA	NA	NA	NA	NA	NA	NA	NA	NA	NA	NA	NA	NA	NA	NA
gene10977	100421438	LOC100421438	DnaJ heat shock protein family (Hsp40) member C8 pseudogene;gbkey=Gene;gene=LOC100421438;gene_biotype=pseudogene	205.949	200.544	0.0302256	-0.0302256	0.769472	0.901467	206.017	203.602	0.0138594	-0.0138594	0.891991	0.962572	206.224	199.862	0.0430794	-0.0430794	0.727469	0.814235
gene10978	80723	SLC35G2	solute carrier family 35 member G2;gbkey=Gene;gene=SLC35G2;gene_biotype=protein_coding	240.062	223.63	0.0823522	-0.0823522	0.410875	0.670883	240.136	282.823	-0.197553	0.197553	0.0409499	0.158505	240.376	313.292	-0.367031	0.367031	0.00139206	0.0043945
gene10979	101927597	NCK1-AS1	NCK1 antisense RNA 1 (head to head);gbkey=Gene;gene=NCK1-AS1;gene_biotype=lncRNA	33.1113	29.7367	0.05868	-0.05868	0.632563	0.827472	33.122	30.4097	0.0511404	-0.0511404	0.69168	0.860163	33.1555	27.3531	0.212808	-0.212808	0.390751	0.526258
gene1098	64121	RRAGC	Ras related GTP binding C;gbkey=Gene;gene=RRAGC;gene_biotype=protein_coding	766.442	737.005	0.0525033	-0.0525033	0.417253	0.67691	766.729	815.588	-0.083424	0.083424	0.193869	0.436755	767.482	1005.97	-0.385093	0.385093	1.36517e-08	1.00098e-07
gene10980	4690	NCK1	NCK adaptor protein 1;gbkey=Gene;gene=NCK1;gene_biotype=protein_coding	300.292	319.873	-0.0759794	0.0759794	0.420059	0.67879	300.4	290.163	0.0424989	-0.0424989	0.649657	0.836328	300.691	373.701	-0.303262	0.303262	0.00377761	0.0106839
gene10981	100420047	RAD51AP1P1	RAD51 associated protein 1 pseudogene 1;gbkey=Gene;gene=RAD51AP1P1;gene_biotype=pseudogene	NA	NA	NA	NA	NA	NA	NA	NA	NA	NA	NA	NA	NA	NA	NA	NA	NA	NA
gene10982	107986136	LOC107986136	Gene;gene=LOC107986136	10.9229	18.0478	-0.155504	0.155504	0.136176	1	NA	NA	NA	NA	NA	NA	10.9386	17.6755	-0.417153	0.417153	0.146081	0.245486
gene10983	53833	IL20RB	interleukin 20 receptor subunit beta;gbkey=Gene;gene=IL20RB;gene_biotype=protein_coding	19.202	11.6889	0.147033	-0.147033	0.152241	1	19.2096	19.3918	-0.0038767	0.0038767	0.973869	1	19.2294	19.0145	0.0107816	-0.0107816	0.968813	0.979645
gene10984	100873409	RNA5SP142	RNA%2C 5S ribosomal pseudogene 142;gbkey=Gene;gene=RNA5SP142;gene_biotype=pseudogene;gene_synonym=RN5S142	NA	NA	NA	NA	NA	NA	NA	NA	NA	NA	NA	NA	NA	NA	NA	NA	NA	NA
gene10985	100289118	LOC100289118	mitochondrial carrier 2 pseudogene;gbkey=Gene;gene=LOC100289118;gene_biotype=pseudogene	NA	NA	NA	NA	NA	NA	NA	NA	NA	NA	NA	NA	NA	NA	NA	NA	NA	NA
gene10986	105374126	LOC105374126	Gene;gene=LOC105374126	NA	NA	NA	NA	NA	NA	NA	NA	NA	NA	NA	NA	NA	NA	NA	NA	NA	NA
gene10987	10830	NPM1P17	nucleophosmin 1 pseudogene 17;gbkey=Gene;gene=NPM1P17;gene_biotype=pseudogene	NA	NA	NA	NA	NA	NA	NA	NA	NA	NA	NA	NA	NA	NA	NA	NA	NA	NA
gene10988	8403	SOX14	SRY-box 14;gbkey=Gene;gene=SOX14;gene_biotype=protein_coding	NA	NA	NA	NA	NA	NA	NA	NA	NA	NA	NA	NA	NA	NA	NA	NA	NA	NA
gene10989	100507274	LINC01210	long intergenic non-protein coding RNA 1210;gbkey=Gene;gene=LINC01210	NA	NA	NA	NA	NA	NA	NA	NA	NA	NA	NA	NA	NA	NA	NA	NA	NA	NA
gene1099	100527950	GJA9-MYCBP	GJA9-MYCBP readthrough;gbkey=Gene;gene=GJA9-MYCBP	19.8298	11.0441	0.00909378	-0.00909378	0.731075	1	19.8547	14.0711	0.00553889	-0.00553889	0.840976	1	19.8695	9.98778	0.0551285	-0.0551285	0.686357	0.784245
gene10990	402143	HSPA8P9	heat shock protein family A (Hsp70) member 8 pseudogene 9;gbkey=Gene;gene=HSPA8P9;gene_biotype=pseudogene	95.0331	115.312	-0.181648	0.181648	0.131906	0.35114	95.0624	100.951	-0.0576824	0.0576824	0.640491	0.830478	95.1611	86.3933	0.124503	-0.124503	0.490436	0.62143
gene10991	51208	CLDN18	claudin 18;gbkey=Gene;gene=CLDN18;gene_biotype=protein_coding	NA	NA	NA	NA	NA	NA	NA	NA	NA	NA	NA	NA	NA	NA	NA	NA	NA	NA
gene10992	105374127	LOC105374127	Gene;gene=LOC105374127	NA	NA	NA	NA	NA	NA	NA	NA	NA	NA	NA	NA	NA	NA	NA	NA	NA	NA
gene10993	105374128	LOC105374128	Gene;gene=LOC105374128	NA	NA	NA	NA	NA	NA	NA	NA	NA	NA	NA	NA	NA	NA	NA	NA	NA	NA
gene10994	199221	DZIP1L	DAZ interacting zinc finger protein 1 like;gbkey=Gene;gene=DZIP1L;gene_biotype=protein_coding	NA	NA	NA	NA	NA	NA	NA	NA	NA	NA	NA	NA	NA	NA	NA	NA	NA	NA
gene10995	100418748	KRT8P36	keratin 8 pseudogene 36;gbkey=Gene;gene=KRT8P36;gene_biotype=pseudogene	NA	NA	NA	NA	NA	NA	NA	NA	NA	NA	NA	NA	NA	NA	NA	NA	NA	NA
gene10996	51146	A4GNT	alpha-1%2C4-N-acetylglucosaminyltransferase;gbkey=Gene;gene=A4GNT;gene_biotype=protein_coding	NA	NA	NA	NA	NA	NA	NA	NA	NA	NA	NA	NA	NA	NA	NA	NA	NA	NA
gene10997	51163	DBR1	debranching RNA lariats 1;gbkey=Gene;gene=DBR1	421.108	372.757	0.152784	-0.152784	0.0745597	0.24203	421.276	401.15	0.063086	-0.063086	0.435585	0.686173	421.684	317.982	0.395662	-0.395662	5.05563e-05	0.000212488
gene10998	25852	ARMC8	armadillo repeat containing 8;gbkey=Gene;gene=ARMC8;gene_biotype=protein_coding	510.873	508.058	0.00716874	-0.00716874	0.923572	0.969014	511.054	549.002	-0.0929582	0.0929582	0.235615	0.489777	511.563	515.169	-0.00992972	0.00992972	0.905652	0.938346
gene10999	347736	NME9	NME/NM23 family member 9;gbkey=Gene;gene=NME9;gene_biotype=protein_coding	NA	NA	NA	NA	NA	NA	NA	NA	NA	NA	NA	NA	NA	NA	NA	NA	NA	NA
gene11	107126284	SEPT14P18	septin 14 pseudogene 18;gbkey=Gene;gene=SEPT14P18;gene_biotype=pseudogene	NA	NA	NA	NA	NA	NA	NA	NA	NA	NA	NA	NA	NA	NA	NA	NA	NA	NA
gene110	55210	ATAD3A	ATPase family%2C AAA domain containing 3A;gbkey=Gene;gene=ATAD3A;gene_biotype=protein_coding	1585.81	1633.2	-0.0405866	0.0405866	0.434184	0.690094	1586.43	1650.38	-0.054966	0.054966	0.257658	0.515102	1587.98	1620.88	-0.0292852	0.0292852	0.61243	0.726211
gene1100	26292	MYCBP	MYC binding protein;gbkey=Gene;gene=MYCBP;gene_biotype=protein_coding	735.713	701.909	0.0618459	-0.0618459	0.387796	0.650256	735.957	679.862	0.105313	-0.105313	0.134972	0.348294	736.685	487.5	0.582707	-0.582707	1.00167e-11	1.06012e-10
gene11000	22808	MRAS	muscle RAS oncogene homolog;gbkey=Gene;gene=MRAS;gene_biotype=protein_coding	NA	NA	NA	NA	NA	NA	NA	NA	NA	NA	NA	NA	NA	NA	NA	NA	NA	NA
gene11001	105374129	LOC105374129	Gene;gene=LOC105374129	NA	NA	NA	NA	NA	NA	NA	NA	NA	NA	NA	NA	NA	NA	NA	NA	NA	NA
gene11002	83850	ESYT3	extended synaptotagmin 3;gbkey=Gene;gene=ESYT3;gene_biotype=protein_coding	NA	NA	NA	NA	NA	NA	NA	NA	NA	NA	NA	NA	NA	NA	NA	NA	NA	NA
gene11003	80321	CEP70	centrosomal protein 70;gbkey=Gene;gene=CEP70;gene_biotype=protein_coding	89.3936	66.2019	0.259184	-0.259184	0.036563	0.146482	89.4258	87.9761	0.0146052	-0.0146052	0.908858	0.968579	89.5145	78.4304	0.170632	-0.170632	0.344982	0.47912
gene11004	55179	FAIM	Fas apoptotic inhibitory molecule;gbkey=Gene;gene=FAIM;gene_biotype=protein_coding	386.049	349.287	0.126355	-0.126355	0.130308	0.348189	386.187	342.232	0.151817	-0.151817	0.0828652	0.256502	386.571	322.633	0.253496	-0.253496	0.00888657	0.0228275
gene11005	256374	LOC256374	peptidylprolyl isomerase A (cyclophilin A) pseudogene;gbkey=Gene;gene=LOC256374;gene_biotype=pseudogene	NA	NA	NA	NA	NA	NA	NA	NA	NA	NA	NA	NA	NA	NA	NA	NA	NA	NA
gene11006	5291	PIK3CB	phosphatidylinositol-4%2C5-bisphosphate 3-kinase catalytic subunit beta;gbkey=Gene;gene=PIK3CB;gene_biotype=protein_coding	477.42	449.209	0.078581	-0.078581	0.311361	0.579982	477.596	443.249	0.0969349	-0.0969349	0.215923	0.465539	478.068	373.988	0.345305	-0.345305	0.000164669	0.000624861
gene11007	100128589	GAPDHP39	glyceraldehyde 3 phosphate dehydrogenase pseudogene 39;gbkey=Gene;gene=GAPDHP39;gene_biotype=pseudogene	NA	NA	NA	NA	NA	NA	NA	NA	NA	NA	NA	NA	NA	NA	NA	NA	NA	NA
gene11008	100271462	RPL23AP40	ribosomal protein L23a pseudogene 40;gbkey=Gene;gene=RPL23AP40;gene_biotype=pseudogene;gene_synonym=RPL23A_17_408	NA	NA	NA	NA	NA	NA	NA	NA	NA	NA	NA	NA	NA	NA	NA	NA	NA	NA
gene11009	646612	EEF1A1P25	eukaryotic translation elongation factor 1 alpha 1 pseudogene 25;gbkey=Gene;gene=EEF1A1P25;gene_biotype=pseudogene	20.1829	14.3736	0.111043	-0.111043	0.295343	1	20.1966	18.7192	0.0296584	-0.0296584	0.798536	1	20.2139	24.3712	-0.168034	0.168034	0.554505	0.676848
gene1101	105378663	LOC105378663	uncharacterized LOC105378663;gbkey=Gene;gene=LOC105378663	NA	NA	NA	NA	NA	NA	NA	NA	NA	NA	NA	NA	NA	NA	NA	NA	NA	NA
gene11010	646619	ATP5G1P3	ATP synthase%2C H+ transporting%2C mitochondrial Fo complex subunit C1 (subunit 9) pseudogene 3;gbkey=Gene;gene=ATP5G1P3;gene_biotype=pseudogene	NA	NA	NA	NA	NA	NA	NA	NA	NA	NA	NA	NA	NA	NA	NA	NA	NA	NA
gene11011	103344930	LINC01391	long intergenic non-protein coding RNA 1391;gbkey=Gene;gene=LINC01391	NA	NA	NA	NA	NA	NA	NA	NA	NA	NA	NA	NA	NA	NA	NA	NA	NA	NA
gene11012	668	FOXL2	forkhead box L2;gbkey=Gene;gene=FOXL2;gene_biotype=protein_coding	NA	NA	NA	NA	NA	NA	NA	NA	NA	NA	NA	NA	NA	NA	NA	NA	NA	NA
gene11013	401089	FOXL2NB	FOXL2 neighbor;gbkey=Gene;gene=FOXL2NB;gene_biotype=protein_coding	NA	NA	NA	NA	NA	NA	NA	NA	NA	NA	NA	NA	NA	NA	NA	NA	NA	NA
gene11014	729627	PRR23A	proline rich 23A;gbkey=Gene;gene=PRR23A	NA	NA	NA	NA	NA	NA	NA	NA	NA	NA	NA	NA	NA	NA	NA	NA	NA	NA
gene11015	389151	PRR23B	proline rich 23B;gbkey=Gene;gene=PRR23B	NA	NA	NA	NA	NA	NA	NA	NA	NA	NA	NA	NA	NA	NA	NA	NA	NA	NA
gene11016	389152	PRR23C	proline rich 23C;gbkey=Gene;gene=PRR23C	NA	NA	NA	NA	NA	NA	NA	NA	NA	NA	NA	NA	NA	NA	NA	NA	NA	NA
gene11017	646641	RPL7L1P7	ribosomal protein L7 like 1 pseudogene 7;gbkey=Gene;gene=RPL7L1P7;gene_biotype=pseudogene	NA	NA	NA	NA	NA	NA	NA	NA	NA	NA	NA	NA	NA	NA	NA	NA	NA	NA
gene11018	60467	BPESC1	blepharophimosis%2C epicanthus inversus and ptosis%2C candidate 1 (non-protein coding);gbkey=Gene;gene=BPESC1;gene_biotype=lncRNA	NA	NA	NA	NA	NA	NA	NA	NA	NA	NA	NA	NA	NA	NA	NA	NA	NA	NA
gene11019	140464	PISRT1	polled intersex syndrome regulated transcript 1 (non-protein coding RNA);gbkey=Gene;gene=PISRT1;gene_biotype=lncRNA	NA	NA	NA	NA	NA	NA	NA	NA	NA	NA	NA	NA	NA	NA	NA	NA	NA	NA
gene1102	81025	GJA9	gap junction protein alpha 9;gbkey=Gene;gene=GJA9;gene_biotype=protein_coding	NA	NA	NA	NA	NA	NA	NA	NA	NA	NA	NA	NA	NA	NA	NA	NA	NA	NA
gene11020	56945	MRPS22	mitochondrial ribosomal protein S22;gbkey=Gene;gene=MRPS22;gene_biotype=protein_coding	637.995	648.78	-0.022309	0.022309	0.74256	0.888208	638.229	606.357	0.0684094	-0.0684094	0.317641	0.57857	638.86	606.865	0.0727507	-0.0727507	0.349792	0.484625
gene11021	9276	COPB2	coatomer protein complex subunit beta 2;gbkey=Gene;gene=COPB2;gene_biotype=protein_coding	2534.34	2661.43	-0.0681553	0.0681553	0.141443	0.367287	2535.32	2764.27	-0.121216	0.121216	0.00502956	0.0326003	2537.81	3304	-0.378081	0.378081	3.22475e-15	4.76196e-14
gene11022	100507291	LOC100507291	uncharacterized LOC100507291;gbkey=Gene;gene=LOC100507291	NA	NA	NA	NA	NA	NA	NA	NA	NA	NA	NA	NA	NA	NA	NA	NA	NA	NA
gene11023	5948	RBP2	retinol binding protein 2;gbkey=Gene;gene=RBP2;gene_biotype=protein_coding	NA	NA	NA	NA	NA	NA	NA	NA	NA	NA	NA	NA	NA	NA	NA	NA	NA	NA
gene11024	73	ACTG1P1	actin gamma 1 pseudogene 1;gbkey=Gene;gene=ACTG1P1;gene_biotype=pseudogene;gene_synonym=ACT1GP1,ACTGP1,HY-psi-gamma-AC6	27.15	36.4301	-0.167016	0.167016	0.176739	0.419422	27.1593	27.7405	-0.0118173	0.0118173	0.926047	1	27.1859	15.3432	0.573209	-0.573209	0.0335863	0.0719004
gene11025	5947	RBP1	retinol binding protein 1;gbkey=Gene;gene=RBP1;gene_biotype=protein_coding	NA	NA	NA	NA	NA	NA	NA	NA	NA	NA	NA	NA	NA	NA	NA	NA	NA	NA
gene11026	349565	NMNAT3	nicotinamide nucleotide adenylyltransferase 3;gbkey=Gene;gene=NMNAT3;gene_biotype=protein_coding	NA	NA	NA	NA	NA	NA	NA	NA	NA	NA	NA	NA	NA	NA	NA	NA	NA	NA
gene11027	106480871	RN7SKP124	RNA%2C 7SK small nuclear pseudogene 124;gbkey=Gene;gene=RN7SKP124;gene_biotype=pseudogene	NA	NA	NA	NA	NA	NA	NA	NA	NA	NA	NA	NA	NA	NA	NA	NA	NA	NA
gene11028	106479487	RN7SL724P	RNA%2C 7SL%2C cytoplasmic 724%2C pseudogene;gbkey=Gene;gene=RN7SL724P;gene_biotype=pseudogene	NA	NA	NA	NA	NA	NA	NA	NA	NA	NA	NA	NA	NA	NA	NA	NA	NA	NA
gene11029	106480784	TRMT112P5	tRNA methyltransferase 11-2 homolog (S. cerevisiae) pseudogene 5;gbkey=Gene;gene=TRMT112P5;gene_biotype=pseudogene	NA	NA	NA	NA	NA	NA	NA	NA	NA	NA	NA	NA	NA	NA	NA	NA	NA	NA
gene1103	54933	RHBDL2	rhomboid like 2;gbkey=Gene;gene=RHBDL2;gene_biotype=protein_coding	27.156	24.7306	0.0447098	-0.0447098	0.707415	1	27.1622	20.3856	0.139421	-0.139421	0.259982	1	27.1893	18.3462	0.396787	-0.396787	0.140022	0.237393
gene11030	64084	CLSTN2	calsyntenin 2;gbkey=Gene;gene=CLSTN2;gene_biotype=protein_coding	NA	NA	NA	NA	NA	NA	NA	NA	NA	NA	NA	NA	NA	NA	NA	NA	NA	NA
gene11031	105374132	LOC105374132	Gene;gene=LOC105374132	NA	NA	NA	NA	NA	NA	NA	NA	NA	NA	NA	NA	NA	NA	NA	NA	NA	NA
gene11032	101927808	CLSTN2-AS1	CLSTN2 antisense RNA 1;gbkey=Gene;gene=CLSTN2-AS1	NA	NA	NA	NA	NA	NA	NA	NA	NA	NA	NA	NA	NA	NA	NA	NA	NA	NA
gene11033	102724068	LOC102724068	Gene;gene=LOC102724068	NA	NA	NA	NA	NA	NA	NA	NA	NA	NA	NA	NA	NA	NA	NA	NA	NA	NA
gene11034	287015	TRIM42	tripartite motif containing 42;gbkey=Gene;gene=TRIM42;gene_biotype=protein_coding	NA	NA	NA	NA	NA	NA	NA	NA	NA	NA	NA	NA	NA	NA	NA	NA	NA	NA
gene11035	646685	RPL23AP41	ribosomal protein L23a pseudogene 41;gbkey=Gene;gene=RPL23AP41;gene_biotype=pseudogene;gene_synonym=RPL23A_18_409	NA	NA	NA	NA	NA	NA	NA	NA	NA	NA	NA	NA	NA	NA	NA	NA	NA	NA
gene11036	55186	SLC25A36	solute carrier family 25 member 36;gbkey=Gene;gene=SLC25A36;gene_biotype=protein_coding	1152.12	1206.25	-0.062821	0.062821	0.262987	0.52864	1152.56	1176.45	-0.0281016	0.0281016	0.61867	0.818241	1153.69	1415.91	-0.29186	0.29186	6.4746e-06	3.24338e-05
gene11037	92369	SPSB4	splA/ryanodine receptor domain and SOCS box containing 4;gbkey=Gene;gene=SPSB4;gene_biotype=protein_coding	NA	NA	NA	NA	NA	NA	NA	NA	NA	NA	NA	NA	NA	NA	NA	NA	NA	NA
gene11038	92370	PXYLP1	2-phosphoxylose phosphatase 1;gbkey=Gene;gene=PXYLP1;gene_biotype=protein_coding	297.948	305.208	-0.0293859	0.0293859	0.745871	0.88947	298.07	286.781	0.0477383	-0.0477383	0.601372	0.807988	298.361	224.216	0.396949	-0.396949	0.000339457	0.00121406
gene11039	100270988	RPL31P21	ribosomal protein L31 pseudogene 21;gbkey=Gene;gene=RPL31P21;gene_biotype=pseudogene;gene_synonym=RPL31_8_410	NA	NA	NA	NA	NA	NA	NA	NA	NA	NA	NA	NA	NA	NA	NA	NA	NA	NA
gene1104	105378662	LOC105378662	Gene;gene=LOC105378662	NA	NA	NA	NA	NA	NA	NA	NA	NA	NA	NA	NA	NA	NA	NA	NA	NA	NA
gene11040	107986137	LOC107986137	Gene;gene=LOC107986137	NA	NA	NA	NA	NA	NA	NA	NA	NA	NA	NA	NA	NA	NA	NA	NA	NA	NA
gene11041	100289442	LOC100289442	PHD finger protein 5A pseudogene;gbkey=Gene;gene=LOC100289442;gene_biotype=pseudogene	NA	NA	NA	NA	NA	NA	NA	NA	NA	NA	NA	NA	NA	NA	NA	NA	NA	NA
gene11042	253461	ZBTB38	zinc finger and BTB domain containing 38;gbkey=Gene;gene=ZBTB38;gene_biotype=protein_coding	1503.06	1412.36	0.0848153	-0.0848153	0.141144	0.367083	1503.64	1393.69	0.104835	-0.104835	0.0488535	0.179951	1505.13	1414.41	0.0882944	-0.0882944	0.214497	0.334419
gene11043	391584	KRT18P35	keratin 18 pseudogene 35;gbkey=Gene;gene=KRT18P35;gene_biotype=pseudogene	NA	NA	NA	NA	NA	NA	NA	NA	NA	NA	NA	NA	NA	NA	NA	NA	NA	NA
gene11044	5922	RASA2	RAS p21 protein activator 2;gbkey=Gene;gene=RASA2;gene_biotype=protein_coding	353.293	337.945	0.0550944	-0.0550944	0.529875	0.75849	353.409	338.026	0.05528	-0.05528	0.542621	0.767013	353.765	300.952	0.22537	-0.22537	0.0332143	0.0712704
gene11045	101290504	YWHAQP6	YWHAQ pseudogene 6;gbkey=Gene;gene=YWHAQP6;gene_biotype=pseudogene	91.0539	94.2627	-0.032389	0.032389	0.78864	0.90992	91.0841	115.018	-0.23273	0.23273	0.0540126	0.192238	91.1746	98.7418	-0.104351	0.104351	0.542321	0.66683
gene11046	646730	LOC646730	uncharacterized LOC646730;gbkey=Gene;gene=LOC646730	NA	NA	NA	NA	NA	NA	NA	NA	NA	NA	NA	NA	NA	NA	NA	NA	NA	NA
gene11047	100421439	TPT1P3	tumor protein%2C translationally-controlled 1 pseudogene 3;gbkey=Gene;gene=TPT1P3;gene_biotype=pseudogene	NA	NA	NA	NA	NA	NA	NA	NA	NA	NA	NA	NA	NA	NA	NA	NA	NA	NA
gene11048	9616	RNF7	ring finger protein 7;gbkey=Gene;gene=RNF7;gene_biotype=protein_coding	721.396	747.029	-0.0464788	0.0464788	0.491773	0.731175	721.675	755.514	-0.0614748	0.0614748	0.35604	0.616133	722.375	751.102	-0.0552608	0.0552608	0.466349	0.600315
gene11049	131890	GRK7	G protein-coupled receptor kinase 7;gbkey=Gene;gene=GRK7;gene_biotype=protein_coding	NA	NA	NA	NA	NA	NA	NA	NA	NA	NA	NA	NA	NA	NA	NA	NA	NA	NA
gene1105	106481372	RNU6-605P	RNA%2C U6 small nuclear 605%2C pseudogene;gbkey=Gene;gene=RNU6-605P;gene_biotype=pseudogene	NA	NA	NA	NA	NA	NA	NA	NA	NA	NA	NA	NA	NA	NA	NA	NA	NA	NA
gene11050	105374134	LOC105374134	Gene;gene=LOC105374134	NA	NA	NA	NA	NA	NA	NA	NA	NA	NA	NA	NA	NA	NA	NA	NA	NA	NA
gene11051	729687	HMGN2P25	high mobility group nucleosomal binding domain 2 pseudogene 25;gbkey=Gene;gene=HMGN2P25;gene_biotype=pseudogene	NA	NA	NA	NA	NA	NA	NA	NA	NA	NA	NA	NA	NA	NA	NA	NA	NA	NA
gene11052	483	ATP1B3	ATPase Na+/K+ transporting subunit beta 3;gbkey=Gene;gene=ATP1B3;gene_biotype=protein_coding	1928.44	1913.07	0.011135	-0.011135	0.820774	0.922715	1929.2	1920.66	0.00616021	-0.00616021	0.897564	0.963916	1931.08	1667.01	0.210188	-0.210188	0.000200304	0.000749531
gene11053	106479792	RNU6-509P	RNA%2C U6 small nuclear 509%2C pseudogene;gbkey=Gene;gene=RNU6-509P;gene_biotype=pseudogene	NA	NA	NA	NA	NA	NA	NA	NA	NA	NA	NA	NA	NA	NA	NA	NA	NA	NA
gene11054	7029	TFDP2	transcription factor Dp-2;gbkey=Gene;gene=TFDP2;gene_biotype=protein_coding	1025.63	950.975	0.102874	-0.102874	0.0787899	0.250503	1026.04	979.936	0.0624664	-0.0624664	0.312217	0.57378	1027.04	1240.53	-0.269068	0.269068	3.4534e-05	0.000150007
gene11055	100270946	RPL19P6	ribosomal protein L19 pseudogene 6;gbkey=Gene;gene=RPL19P6;gene_biotype=pseudogene;gene_synonym=RPL19_2_411	30.4629	22.055	0.157426	-0.157426	0.188729	1	30.4722	33.782	-0.0593349	0.0593349	0.643398	0.832458	30.5018	26.6882	0.144915	-0.144915	0.567202	0.687243
gene11056	106481312	RNU6-425P	RNA%2C U6 small nuclear 425%2C pseudogene;gbkey=Gene;gene=RNU6-425P;gene_biotype=pseudogene	NA	NA	NA	NA	NA	NA	NA	NA	NA	NA	NA	NA	NA	NA	NA	NA	NA	NA
gene11057	256356	GK5	glycerol kinase 5 (putative);gbkey=Gene;gene=GK5	241.006	271.116	-0.140214	0.140214	0.143541	0.370105	241.105	237.281	0.0189747	-0.0189747	0.847851	0.942499	241.338	232.877	0.0494089	-0.0494089	0.669089	0.770083
gene11058	54464	XRN1	5'-3' exoribonuclease 1;gbkey=Gene;gene=XRN1;gene_biotype=protein_coding	1416.69	1093.96	0.347028	-0.347028	6.7841e-08	2.16429e-06	1417.21	1306.77	0.0997989	-0.0997989	0.28226	0.543365	1418.61	1231.83	0.200003	-0.200003	0.00973815	0.0247376
gene11059	106480131	RNU6-1294P	RNA%2C U6 small nuclear 1294%2C pseudogene;gbkey=Gene;gene=RNU6-1294P;gene_biotype=pseudogene	NA	NA	NA	NA	NA	NA	NA	NA	NA	NA	NA	NA	NA	NA	NA	NA	NA	NA
gene1106	100288425	EIF1P2	eukaryotic translation initiation factor 1 pseudogene 2;gbkey=Gene;gene=EIF1P2;gene_biotype=pseudogene	NA	NA	NA	NA	NA	NA	NA	NA	NA	NA	NA	NA	NA	NA	NA	NA	NA	NA
gene11060	106480183	RNU1-100P	RNA%2C U1 small nuclear 100%2C pseudogene;gbkey=Gene;gene=RNU1-100P;gene_biotype=pseudogene	NA	NA	NA	NA	NA	NA	NA	NA	NA	NA	NA	NA	NA	NA	NA	NA	NA	NA
gene11061	545	ATR	ATR serine/threonine kinase;gbkey=Gene;gene=ATR;gene_biotype=protein_coding	907.505	726.603	0.291947	-0.291947	5.31665e-05	0.000819944	907.833	695.108	0.358472	-0.358472	7.2331e-08	1.90188e-06	908.727	534.063	0.751724	-0.751724	2.27945e-20	4.93509e-19
gene11062	731755	LOC731755	eukaryotic translation initiation factor 2 alpha kinase 1 pseudogene;gbkey=Gene;gene=LOC731755;gene_biotype=pseudogene	62.5579	61.1701	0.0170392	-0.0170392	0.892701	0.955275	62.5896	72.2188	-0.116788	0.116788	0.367745	0.627856	62.651	75.753	-0.235789	0.235789	0.245277	0.370276
gene11063	100421671	SUCLG2P1	succinate-CoA ligase GDP-forming beta subunit pseudogene 1;gbkey=Gene;gene=SUCLG2P1;gene_biotype=pseudogene	NA	NA	NA	NA	NA	NA	NA	NA	NA	NA	NA	NA	NA	NA	NA	NA	NA	NA
gene11064	100270847	RPL6P9	ribosomal protein L6 pseudogene 9;gbkey=Gene;gene=RPL6P9;gene_biotype=pseudogene;gene_synonym=RPL6_6_412	NA	NA	NA	NA	NA	NA	NA	NA	NA	NA	NA	NA	NA	NA	NA	NA	NA	NA
gene11065	100873410	RNA5SP143	RNA%2C 5S ribosomal pseudogene 143;gbkey=Gene;gene=RNA5SP143;gene_biotype=pseudogene;gene_synonym=RN5S143	NA	NA	NA	NA	NA	NA	NA	NA	NA	NA	NA	NA	NA	NA	NA	NA	NA	NA
gene11066	5357	PLS1	plastin 1;gbkey=Gene;gene=PLS1	349.264	258.012	0.368555	-0.368555	5.95945e-05	0.000900195	349.406	264.441	0.346781	-0.346781	0.000117536	0.00157616	349.746	262.863	0.397608	-0.397608	0.000213425	0.000795167
gene11067	105374136	LOC105374136	Gene;gene=LOC105374136	NA	NA	NA	NA	NA	NA	NA	NA	NA	NA	NA	NA	NA	NA	NA	NA	NA	NA
gene11068	106480364	RN7SKP25	RNA%2C 7SK small nuclear pseudogene 25;gbkey=Gene;gene=RN7SKP25;gene_biotype=pseudogene	NA	NA	NA	NA	NA	NA	NA	NA	NA	NA	NA	NA	NA	NA	NA	NA	NA	NA
gene11069	7220	TRPC1	transient receptor potential cation channel subfamily C member 1;gbkey=Gene;gene=TRPC1;gene_biotype=protein_coding	NA	NA	NA	NA	NA	NA	NA	NA	NA	NA	NA	NA	NA	NA	NA	NA	NA	NA
gene1107	79647	AKIRIN1	akirin 1;gbkey=Gene;gene=AKIRIN1;gene_biotype=protein_coding	3847.2	3781.97	0.0240658	-0.0240658	0.532651	0.760417	3848.6	3933.28	-0.0307203	0.0307203	0.418258	0.672421	3852.41	4632.21	-0.264213	0.264213	2.33011e-08	1.66412e-07
gene11070	100147834	RNU7-47P	RNA%2C U7 small nuclear 47 pseudogene;gbkey=Gene;gene=RNU7-47P;gene_biotype=pseudogene;gene_synonym=U7.47	NA	NA	NA	NA	NA	NA	NA	NA	NA	NA	NA	NA	NA	NA	NA	NA	NA	NA
gene11071	26577	PCOLCE2	procollagen C-endopeptidase enhancer 2;gbkey=Gene;gene=PCOLCE2;gene_biotype=protein_coding	NA	NA	NA	NA	NA	NA	NA	NA	NA	NA	NA	NA	NA	NA	NA	NA	NA	NA
gene11072	100270854	RPL8P3	ribosomal protein L8 pseudogene 3;gbkey=Gene;gene=RPL8P3;gene_biotype=pseudogene;gene_synonym=RPL8_1_413	2335.09	2435.15	-0.0585714	0.0585714	0.189465	0.437767	2335.96	2367.81	-0.0189321	0.0189321	0.67305	0.849354	2338.25	2584.71	-0.14333	0.14333	0.00742785	0.0194814
gene11073	100507389	LOC100507389	uncharacterized LOC100507389;gbkey=Gene;gene=LOC100507389	NA	NA	NA	NA	NA	NA	NA	NA	NA	NA	NA	NA	NA	NA	NA	NA	NA	NA
gene11074	344838	PAQR9	progestin and adipoQ receptor family member 9;gbkey=Gene;gene=PAQR9	NA	NA	NA	NA	NA	NA	NA	NA	NA	NA	NA	NA	NA	NA	NA	NA	NA	NA
gene11075	101927832	PAQR9-AS1	PAQR9 antisense RNA 1;gbkey=Gene;gene=PAQR9-AS1	NA	NA	NA	NA	NA	NA	NA	NA	NA	NA	NA	NA	NA	NA	NA	NA	NA	NA
gene11076	100289361	LOC100289361	uncharacterized LOC100289361;gbkey=Gene;gene=LOC100289361	NA	NA	NA	NA	NA	NA	NA	NA	NA	NA	NA	NA	NA	NA	NA	NA	NA	NA
gene11077	23350	U2SURP	U2 snRNP associated SURP domain containing;gbkey=Gene;gene=U2SURP;gene_biotype=protein_coding	5370.18	5130.89	0.0637267	-0.0637267	0.144383	0.371353	5372.14	5092.91	0.0752991	-0.0752991	0.051839	0.18676	5377.47	3901.08	0.459728	-0.459728	1.35068e-20	2.97105e-19
gene11078	105374138	LOC105374138	Gene;gene=LOC105374138	NA	NA	NA	NA	NA	NA	NA	NA	NA	NA	NA	NA	NA	NA	NA	NA	NA	NA
gene11079	9435	CHST2	carbohydrate sulfotransferase 2;gbkey=Gene;gene=CHST2;gene_biotype=protein_coding	1133.32	1065.28	0.0846126	-0.0846126	0.133765	0.354513	1133.72	1006.51	0.162658	-0.162658	0.00534681	0.0342701	1134.84	482.455	1.21473	-1.21473	1.45927e-62	1.61791e-60
gene1108	4725	NDUFS5	NADH:ubiquinone oxidoreductase subunit S5;gbkey=Gene;gene=NDUFS5;gene_biotype=protein_coding	4081.76	4142.1	-0.0206954	0.0206954	0.577861	0.791719	4083.33	3964.79	0.0415473	-0.0415473	0.288426	0.551054	4087.33	3526.77	0.211229	-0.211229	3.26945e-05	0.000142648
gene11080	105374137	LOC105374137	Gene;gene=LOC105374137	NA	NA	NA	NA	NA	NA	NA	NA	NA	NA	NA	NA	NA	NA	NA	NA	NA	NA
gene11081	5088	PBX2P1	PBX homeobox 2 pseudogene 1;gbkey=Gene;gene=PBX2P1;gene_biotype=pseudogene;gene_synonym=PBX2,PBXP1	75.8093	71.2068	0.0524444	-0.0524444	0.674463	0.849985	75.8418	76.5418	-0.00804107	0.00804107	0.94988	0.982682	75.9174	73.0547	0.0485392	-0.0485392	0.801266	0.867181
gene11082	285195	SLC9A9	solute carrier family 9 member A9;gbkey=Gene;gene=SLC9A9;gene_biotype=protein_coding	NA	NA	NA	NA	NA	NA	NA	NA	NA	NA	NA	NA	NA	NA	NA	NA	NA	NA
gene11083	100885796	SLC9A9-AS1	SLC9A9 antisense RNA 1;gbkey=Gene;gene=SLC9A9-AS1	NA	NA	NA	NA	NA	NA	NA	NA	NA	NA	NA	NA	NA	NA	NA	NA	NA	NA
gene11084	100240712	GAPDHP47	glyceraldehyde 3 phosphate dehydrogenase pseudogene 47;gbkey=Gene;gene=GAPDHP47;gene_biotype=pseudogene	NA	NA	NA	NA	NA	NA	NA	NA	NA	NA	NA	NA	NA	NA	NA	NA	NA	NA
gene11085	100422603	ST13P15	suppression of tumorigenicity 13 (colon carcinoma) (Hsp70 interacting protein) pseudogene 15;gbkey=Gene;gene=ST13P15;gene_biotype=pseudogene	144.36	158.399	-0.0971246	0.0971246	0.390056	0.651772	144.408	158.763	-0.102906	0.102906	0.362313	0.622076	144.549	171.485	-0.23131	0.23131	0.101975	0.183597
gene11086	100128739	LOC100128739	ubiquitin domain containing 2 pseudogene;gbkey=Gene;gene=LOC100128739;gene_biotype=pseudogene	NA	NA	NA	NA	NA	NA	NA	NA	NA	NA	NA	NA	NA	NA	NA	NA	NA	NA
gene11087	102724120	LOC102724120	Gene;gene=LOC102724120	NA	NA	NA	NA	NA	NA	NA	NA	NA	NA	NA	NA	NA	NA	NA	NA	NA	NA
gene11088	100271071	RPS17P10	ribosomal protein S17 pseudogene 10;gbkey=Gene;gene=RPS17P10;gene_biotype=pseudogene;gene_synonym=RPS17_2_414	NA	NA	NA	NA	NA	NA	NA	NA	NA	NA	NA	NA	NA	NA	NA	NA	NA	NA
gene11089	205428	C3orf58	chromosome 3 open reading frame 58;gbkey=Gene;gene=C3orf58;gene_biotype=protein_coding	200.637	160.103	0.249718	-0.249718	0.019474	0.0946959	200.71	146.057	0.359259	-0.359259	0.0008477	0.00792478	200.91	71.7431	1.36659	-1.36659	7.73183e-18	1.39315e-16
gene1109	107984944	LOC107984944	Gene;gene=LOC107984944	9.59664	16.7168	-0.158725	0.158725	0.117842	1	9.60248	15.0603	-0.125706	0.125706	0.226155	1	9.61107	17.02	-0.480075	0.480075	0.0968366	0.17575
gene11090	100873411	RNA5SP144	RNA%2C 5S ribosomal pseudogene 144;gbkey=Gene;gene=RNA5SP144;gene_biotype=pseudogene;gene_synonym=RN5S144	NA	NA	NA	NA	NA	NA	NA	NA	NA	NA	NA	NA	NA	NA	NA	NA	NA	NA
gene11091	105374140	LOC105374140	Gene;gene=LOC105374140	NA	NA	NA	NA	NA	NA	NA	NA	NA	NA	NA	NA	NA	NA	NA	NA	NA	NA
gene11092	105374139	LOC105374139	Gene;gene=LOC105374139	NA	NA	NA	NA	NA	NA	NA	NA	NA	NA	NA	NA	NA	NA	NA	NA	NA	NA
gene11093	105374141	LOC105374141	Gene;gene=LOC105374141	NA	NA	NA	NA	NA	NA	NA	NA	NA	NA	NA	NA	NA	NA	NA	NA	NA	NA
gene11094	100421509	LARP7P4	La ribonucleoprotein domain family member 7 pseudogene 4;gbkey=Gene;gene=LARP7P4;gene_biotype=pseudogene	NA	NA	NA	NA	NA	NA	NA	NA	NA	NA	NA	NA	NA	NA	NA	NA	NA	NA
gene11095	105374142	LOC105374142	Gene;gene=LOC105374142	NA	NA	NA	NA	NA	NA	NA	NA	NA	NA	NA	NA	NA	NA	NA	NA	NA	NA
gene11096	105374143	LOC105374143	Gene;gene=LOC105374143	NA	NA	NA	NA	NA	NA	NA	NA	NA	NA	NA	NA	NA	NA	NA	NA	NA	NA
gene11097	105374144	LOC105374144	Gene;gene=LOC105374144	NA	NA	NA	NA	NA	NA	NA	NA	NA	NA	NA	NA	NA	NA	NA	NA	NA	NA
gene11098	2761	GM2AP1	GM2 ganglioside activator pseudogene 1;gbkey=Gene;gene=GM2AP1;gene_biotype=pseudogene;gene_synonym=GM2AP	NA	NA	NA	NA	NA	NA	NA	NA	NA	NA	NA	NA	NA	NA	NA	NA	NA	NA
gene11099	389156	RPL21P39	ribosomal protein L21 pseudogene 39;gbkey=Gene;gene=RPL21P39;gene_biotype=pseudogene;gene_synonym=RPL21_14_415	NA	NA	NA	NA	NA	NA	NA	NA	NA	NA	NA	NA	NA	NA	NA	NA	NA	NA
gene111	339453	TMEM240	transmembrane protein 240;gbkey=Gene;gene=TMEM240;gene_biotype=protein_coding	NA	NA	NA	NA	NA	NA	NA	NA	NA	NA	NA	NA	NA	NA	NA	NA	NA	NA
gene1110	23499	MACF1	microtubule-actin crosslinking factor 1;gbkey=Gene;gene=MACF1;gene_biotype=protein_coding	5011.53	4719.62	0.0774579	-0.0774579	0.318257	0.586318	5013.24	5133.42	-0.0331795	0.0331795	0.449219	0.696508	5018.24	5647.87	-0.16105	0.16105	0.23119	0.353982
gene11100	107986138	LOC107986138	Gene;gene=LOC107986138	NA	NA	NA	NA	NA	NA	NA	NA	NA	NA	NA	NA	NA	NA	NA	NA	NA	NA
gene11101	5352	PLOD2	procollagen-lysine%2C2-oxoglutarate 5-dioxygenase 2;gbkey=Gene;gene=PLOD2;gene_biotype=protein_coding	NA	NA	NA	NA	NA	NA	NA	NA	NA	NA	NA	NA	NA	NA	NA	NA	NA	NA
gene11102	105374145	LOC105374145	Gene;gene=LOC105374145	NA	NA	NA	NA	NA	NA	NA	NA	NA	NA	NA	NA	NA	NA	NA	NA	NA	NA
gene11103	57088	PLSCR4	phospholipid scramblase 4;gbkey=Gene;gene=PLSCR4;gene_biotype=protein_coding	NA	NA	NA	NA	NA	NA	NA	NA	NA	NA	NA	NA	NA	NA	NA	NA	NA	NA
gene11104	100419967	LOC100419967	phospholipid scramblase 4 pseudogene;gbkey=Gene;gene=LOC100419967;gene_biotype=pseudogene	NA	NA	NA	NA	NA	NA	NA	NA	NA	NA	NA	NA	NA	NA	NA	NA	NA	NA
gene11105	57047	PLSCR2	phospholipid scramblase 2;gbkey=Gene;gene=PLSCR2	NA	NA	NA	NA	NA	NA	NA	NA	NA	NA	NA	NA	NA	NA	NA	NA	NA	NA
gene11106	5359	PLSCR1	phospholipid scramblase 1;gbkey=Gene;gene=PLSCR1;gene_biotype=protein_coding	73.8192	47.1276	0.348964	-0.348964	0.00562779	0.0371023	73.852	58.1462	0.200692	-0.200692	0.119822	0.323828	73.9218	49.7249	0.494175	-0.494175	0.0140929	0.0340927
gene11107	106481894	RNU6-428P	RNA%2C U6 small nuclear 428%2C pseudogene;gbkey=Gene;gene=RNU6-428P;gene_biotype=pseudogene	NA	NA	NA	NA	NA	NA	NA	NA	NA	NA	NA	NA	NA	NA	NA	NA	NA	NA
gene11108	389158	PLSCR5	phospholipid scramblase family member 5;gbkey=Gene;gene=PLSCR5	NA	NA	NA	NA	NA	NA	NA	NA	NA	NA	NA	NA	NA	NA	NA	NA	NA	NA
gene11109	101927866	LINC02010	long intergenic non-protein coding RNA 2010;gbkey=Gene;gene=LINC02010	NA	NA	NA	NA	NA	NA	NA	NA	NA	NA	NA	NA	NA	NA	NA	NA	NA	NA
gene1111	106481373	RNU6-608P	RNA%2C U6 small nuclear 608%2C pseudogene;gbkey=Gene;gene=RNU6-608P;gene_biotype=pseudogene	NA	NA	NA	NA	NA	NA	NA	NA	NA	NA	NA	NA	NA	NA	NA	NA	NA	NA
gene11110	106479790	RNU6-505P	RNA%2C U6 small nuclear 505%2C pseudogene;gbkey=Gene;gene=RNU6-505P;gene_biotype=pseudogene	NA	NA	NA	NA	NA	NA	NA	NA	NA	NA	NA	NA	NA	NA	NA	NA	NA	NA
gene11111	107986139	LOC107986139	Gene;gene=LOC107986139	NA	NA	NA	NA	NA	NA	NA	NA	NA	NA	NA	NA	NA	NA	NA	NA	NA	NA
gene11112	729962	RPL21P71	ribosomal protein L21 pseudogene 71;gbkey=Gene;gene=RPL21P71;gene_biotype=pseudogene;gene_synonym=RPL21_12_416	NA	NA	NA	NA	NA	NA	NA	NA	NA	NA	NA	NA	NA	NA	NA	NA	NA	NA
gene11113	84107	ZIC4	Zic family member 4;gbkey=Gene;gene=ZIC4	NA	NA	NA	NA	NA	NA	NA	NA	NA	NA	NA	NA	NA	NA	NA	NA	NA	NA
gene11114	7545	ZIC1	Zic family member 1;gbkey=Gene;gene=ZIC1;gene_biotype=protein_coding	NA	NA	NA	NA	NA	NA	NA	NA	NA	NA	NA	NA	NA	NA	NA	NA	NA	NA
gene11115	440982	LOC440982	uncharacterized LOC440982;gbkey=Gene;gene=LOC440982	NA	NA	NA	NA	NA	NA	NA	NA	NA	NA	NA	NA	NA	NA	NA	NA	NA	NA
gene11116	646849	NPM1P28	nucleophosmin 1 pseudogene 28;gbkey=Gene;gene=NPM1P28;gene_biotype=pseudogene	NA	NA	NA	NA	NA	NA	NA	NA	NA	NA	NA	NA	NA	NA	NA	NA	NA	NA
gene11117	102724145	LOC102724145	Gene;gene=LOC102724145	NA	NA	NA	NA	NA	NA	NA	NA	NA	NA	NA	NA	NA	NA	NA	NA	NA	NA
gene11118	100507461	LINC02032	long intergenic non-protein coding RNA 2032;gbkey=Gene;gene=LINC02032	NA	NA	NA	NA	NA	NA	NA	NA	NA	NA	NA	NA	NA	NA	NA	NA	NA	NA
gene11119	344741	HNRNPA1P20	heterogeneous nuclear ribonucleoprotein A1 pseudogene 20;gbkey=Gene;gene=HNRNPA1P20;gene_biotype=pseudogene	NA	NA	NA	NA	NA	NA	NA	NA	NA	NA	NA	NA	NA	NA	NA	NA	NA	NA
gene1112	100873283	RNA5SP44	RNA%2C 5S ribosomal pseudogene 44;gbkey=Gene;gene=RNA5SP44;gene_biotype=pseudogene;gene_synonym=RN5S44	NA	NA	NA	NA	NA	NA	NA	NA	NA	NA	NA	NA	NA	NA	NA	NA	NA	NA
gene11120	105374146	LOC105374146	Gene;gene=LOC105374146	NA	NA	NA	NA	NA	NA	NA	NA	NA	NA	NA	NA	NA	NA	NA	NA	NA	NA
gene11121	105374149	LOC105374149	Gene;gene=LOC105374149	NA	NA	NA	NA	NA	NA	NA	NA	NA	NA	NA	NA	NA	NA	NA	NA	NA	NA
gene11122	105374148	LOC105374148	Gene;gene=LOC105374148	NA	NA	NA	NA	NA	NA	NA	NA	NA	NA	NA	NA	NA	NA	NA	NA	NA	NA
gene11123	105374147	LOC105374147	Gene;gene=LOC105374147	NA	NA	NA	NA	NA	NA	NA	NA	NA	NA	NA	NA	NA	NA	NA	NA	NA	NA
gene11124	105374150	LOC105374150	Gene;gene=LOC105374150	NA	NA	NA	NA	NA	NA	NA	NA	NA	NA	NA	NA	NA	NA	NA	NA	NA	NA
gene11125	116809	RPL38P1	ribosomal protein L38 pseudogene 1;gbkey=Gene;gene=RPL38P1;gene_biotype=pseudogene;gene_synonym=RPL38_1_417	NA	NA	NA	NA	NA	NA	NA	NA	NA	NA	NA	NA	NA	NA	NA	NA	NA	NA
gene11126	185	AGTR1	angiotensin II receptor type 1;gbkey=Gene;gene=AGTR1;gene_biotype=protein_coding	NA	NA	NA	NA	NA	NA	NA	NA	NA	NA	NA	NA	NA	NA	NA	NA	NA	NA
gene11127	100873893	HMGB1P30	high mobility group box 1 pseudogene 30;gbkey=Gene;gene=HMGB1P30;gene_biotype=pseudogene	NA	NA	NA	NA	NA	NA	NA	NA	NA	NA	NA	NA	NA	NA	NA	NA	NA	NA
gene11128	1360	CPB1	carboxypeptidase B1;gbkey=Gene;gene=CPB1;gene_biotype=protein_coding	13.8992	17.7102	-0.0818796	0.0818796	0.445152	1	13.9075	15.7151	-0.0430539	0.0430539	0.701931	1	NA	NA	NA	NA	NA	NA
gene11129	1359	CPA3	carboxypeptidase A3;gbkey=Gene;gene=CPA3;gene_biotype=protein_coding	NA	NA	NA	NA	NA	NA	NA	NA	NA	NA	NA	NA	NA	NA	NA	NA	NA	NA
gene1113	100292290	HSPE1P8	heat shock protein family E (Hsp10) member 1 pseudogene 8;gbkey=Gene;gene=HSPE1P8;gene_biotype=pseudogene	NA	NA	NA	NA	NA	NA	NA	NA	NA	NA	NA	NA	NA	NA	NA	NA	NA	NA
gene11130	107986045	LOC107986045	Gene;gene=LOC107986045	NA	NA	NA	NA	NA	NA	NA	NA	NA	NA	NA	NA	NA	NA	NA	NA	NA	NA
gene11131	285329	UBQLN4P1	ubiquilin 4 pseudogene 1;gbkey=Gene;gene=UBQLN4P1;gene_biotype=pseudogene;gene_synonym=C3orf12,UBQLN4P	386.055	420.439	-0.107672	0.107672	0.199473	0.450991	386.19	419.551	-0.105238	0.105238	0.214932	0.464545	386.574	348.583	0.144344	-0.144344	0.161923	0.266696
gene11132	2992	GYG1	glycogenin 1;gbkey=Gene;gene=GYG1;gene_biotype=protein_coding	391.33	376.328	0.0491892	-0.0491892	0.558956	0.778287	391.477	344.659	0.161921	-0.161921	0.0559123	0.196966	391.859	269.878	0.520459	-0.520459	5.64896e-07	3.3317e-06
gene11133	6596	HLTF	helicase like transcription factor;gbkey=Gene;gene=HLTF;gene_biotype=protein_coding	706.519	589.862	0.236084	-0.236084	0.00130276	0.0117287	706.784	614.282	0.181066	-0.181066	0.0244663	0.109094	707.484	750.64	-0.0840368	0.0840368	0.26573	0.393925
gene11134	100873945	HLTF-AS1	HLTF antisense RNA 1;gbkey=Gene;gene=HLTF-AS1	NA	NA	NA	NA	NA	NA	NA	NA	NA	NA	NA	NA	NA	NA	NA	NA	NA	NA
gene11135	106480445	MED28P2	mediator complex subunit 28 pseudogene 2;gbkey=Gene;gene=MED28P2;gene_biotype=pseudogene	NA	NA	NA	NA	NA	NA	NA	NA	NA	NA	NA	NA	NA	NA	NA	NA	NA	NA
gene11136	84343	HPS3	HPS3%2C biogenesis of lysosomal organelles complex 2 subunit 1;gbkey=Gene;gene=HPS3;gene_biotype=protein_coding	470.799	375.037	0.291574	-0.291574	0.000245547	0.00298984	470.971	369.063	0.315685	-0.315685	6.9864e-05	0.0010026	471.435	323.994	0.527148	-0.527148	1.48365e-08	1.08266e-07
gene11137	1356	CP	ceruloplasmin;gbkey=Gene;gene=CP;gene_biotype=protein_coding	NA	NA	NA	NA	NA	NA	NA	NA	NA	NA	NA	NA	NA	NA	NA	NA	NA	NA
gene11138	101927942	LOC101927942	Gene;gene=LOC101927942	NA	NA	NA	NA	NA	NA	NA	NA	NA	NA	NA	NA	NA	NA	NA	NA	NA	NA
gene11139	389160	CPHL1P	ceruloplasmin and hephaestin-like 1 pseudogene;gbkey=Gene;gene=CPHL1P;gene_biotype=pseudogene;gene_synonym=CPHL1	NA	NA	NA	NA	NA	NA	NA	NA	NA	NA	NA	NA	NA	NA	NA	NA	NA	NA
gene1114	643314	KIAA0754	KIAA0754;gbkey=Gene;gene=KIAA0754	NA	NA	NA	NA	NA	NA	NA	NA	NA	NA	NA	NA	NA	NA	NA	NA	NA	NA
gene11140	107986140	LOC107986140	Gene;gene=LOC107986140	NA	NA	NA	NA	NA	NA	NA	NA	NA	NA	NA	NA	NA	NA	NA	NA	NA	NA
gene11141	116441	TM4SF18	transmembrane 4 L six family member 18;gbkey=Gene;gene=TM4SF18;gene_biotype=protein_coding	NA	NA	NA	NA	NA	NA	NA	NA	NA	NA	NA	NA	NA	NA	NA	NA	NA	NA
gene11142	100271102	RPS25P5	ribosomal protein S25 pseudogene 5;gbkey=Gene;gene=RPS25P5;gene_biotype=pseudogene;gene_synonym=RPS25_3_418	NA	NA	NA	NA	NA	NA	NA	NA	NA	NA	NA	NA	NA	NA	NA	NA	NA	NA
gene11143	4071	TM4SF1	transmembrane 4 L six family member 1;gbkey=Gene;gene=TM4SF1;gene_biotype=protein_coding	NA	NA	NA	NA	NA	NA	NA	NA	NA	NA	NA	NA	NA	NA	NA	NA	NA	NA
gene11144	100874091	TM4SF1-AS1	TM4SF1 antisense RNA 1;gbkey=Gene;gene=TM4SF1-AS1;gene_biotype=lncRNA	NA	NA	NA	NA	NA	NA	NA	NA	NA	NA	NA	NA	NA	NA	NA	NA	NA	NA
gene11145	105374151	LOC105374151	Gene;gene=LOC105374151	NA	NA	NA	NA	NA	NA	NA	NA	NA	NA	NA	NA	NA	NA	NA	NA	NA	NA
gene11146	2285	FKBP1AP4	FK506 binding protein 1A pseudogene 4;gbkey=Gene;gene=FKBP1AP4;gene_biotype=pseudogene;gene_synonym=FKBP12,FKBP1P4	NA	NA	NA	NA	NA	NA	NA	NA	NA	NA	NA	NA	NA	NA	NA	NA	NA	NA
gene11147	107986038	LOC107986038	Gene;gene=LOC107986038;gene_biotype=pseudogene	NA	NA	NA	NA	NA	NA	NA	NA	NA	NA	NA	NA	12.2645	15.6919	-0.207889	0.207889	0.472088	0.605554
gene11148	7104	TM4SF4	transmembrane 4 L six family member 4;gbkey=Gene;gene=TM4SF4;gene_biotype=protein_coding	NA	NA	NA	NA	NA	NA	NA	NA	NA	NA	NA	NA	NA	NA	NA	NA	NA	NA
gene11149	100421817	LOC100421817	eukaryotic translation elongation factor 1 alpha 2 pseudogene;gbkey=Gene;gene=LOC100421817;gene_biotype=pseudogene	NA	NA	NA	NA	NA	NA	NA	NA	NA	NA	NA	NA	NA	NA	NA	NA	NA	NA
gene1115	105378950	LOC105378950	Gene;gene=LOC105378950	NA	NA	NA	NA	NA	NA	NA	NA	NA	NA	NA	NA	NA	NA	NA	NA	NA	NA
gene11150	25937	WWTR1	WW domain containing transcription regulator 1;gbkey=Gene;gene=WWTR1;gene_biotype=protein_coding	NA	NA	NA	NA	NA	NA	NA	NA	NA	NA	NA	NA	NA	NA	NA	NA	NA	NA
gene11151	106481935	RNU6-1098P	RNA%2C U6 small nuclear 1098%2C pseudogene;gbkey=Gene;gene=RNU6-1098P;gene_biotype=pseudogene	NA	NA	NA	NA	NA	NA	NA	NA	NA	NA	NA	NA	NA	NA	NA	NA	NA	NA
gene11152	100128025	WWTR1-AS1	WWTR1 antisense RNA 1;gbkey=Gene;gene=WWTR1-AS1	NA	NA	NA	NA	NA	NA	NA	NA	NA	NA	NA	NA	NA	NA	NA	NA	NA	NA
gene11153	51122	COMMD2	COMM domain containing 2;gbkey=Gene;gene=COMMD2;gene_biotype=protein_coding	432.716	384.39	0.151547	-0.151547	0.0583678	0.204262	432.879	397.442	0.110418	-0.110418	0.166161	0.397501	433.305	444.716	-0.0365571	0.0365571	0.697658	0.792809
gene11154	389161	ANKUB1	ankyrin repeat and ubiquitin domain containing 1;gbkey=Gene;gene=ANKUB1;gene_biotype=protein_coding	NA	NA	NA	NA	NA	NA	NA	NA	NA	NA	NA	NA	NA	NA	NA	NA	NA	NA
gene11155	106481341	RNU6-507P	RNA%2C U6 small nuclear 507%2C pseudogene;gbkey=Gene;gene=RNU6-507P;gene_biotype=pseudogene	NA	NA	NA	NA	NA	NA	NA	NA	NA	NA	NA	NA	NA	NA	NA	NA	NA	NA
gene11156	11342	RNF13	ring finger protein 13;gbkey=Gene;gene=RNF13;gene_biotype=protein_coding	444.975	502.678	-0.156998	0.156998	0.045321	0.170443	445.139	512.879	-0.183781	0.183781	0.019383	0.0915949	445.583	689.28	-0.616693	0.616693	8.65518e-14	1.13217e-12
gene11157	106479885	RNU6-720P	RNA%2C U6 small nuclear 720%2C pseudogene;gbkey=Gene;gene=RNU6-720P;gene_biotype=pseudogene	NA	NA	NA	NA	NA	NA	NA	NA	NA	NA	NA	NA	NA	NA	NA	NA	NA	NA
gene11158	100422259	NPM1P29	nucleophosmin 1 pseudogene 29;gbkey=Gene;gene=NPM1P29;gene_biotype=pseudogene	NA	NA	NA	NA	NA	NA	NA	NA	NA	NA	NA	NA	NA	NA	NA	NA	NA	NA
gene11159	105374152	LOC105374152	Gene;gene=LOC105374152	NA	NA	NA	NA	NA	NA	NA	NA	NA	NA	NA	NA	NA	NA	NA	NA	NA	NA
gene1116	353500	BMP8A	bone morphogenetic protein 8a;gbkey=Gene;gene=BMP8A	23.5002	35.7949	-0.179686	0.179686	0.120481	0.330549	23.5121	35.1156	-0.219188	0.219188	0.0845281	0.259321	23.5344	40.0485	-0.567276	0.567276	0.0273571	0.0605022
gene11160	5217	PFN2	profilin 2;gbkey=Gene;gene=PFN2;gene_biotype=protein_coding	546.27	444.867	0.265994	-0.265994	0.000510473	0.00540941	546.479	423.937	0.331238	-0.331238	1.71799e-05	0.000291213	547.018	344.334	0.652067	-0.652067	2.32241e-13	2.94272e-12
gene11161	646903	LOC646903	uncharacterized LOC646903;gbkey=Gene;gene=LOC646903	NA	NA	NA	NA	NA	NA	NA	NA	NA	NA	NA	NA	NA	NA	NA	NA	NA	NA
gene11162	653659	TMEM183B	transmembrane protein 183B;gbkey=Gene;gene=TMEM183B;gene_biotype=protein_coding	204.599	223.631	-0.103731	0.103731	0.29703	0.565306	204.679	211.573	-0.0392119	0.0392119	0.696961	0.863616	204.88	176.825	0.202263	-0.202263	0.106413	0.190044
gene11163	391587	LOC391587	peptidylprolyl isomerase A (cyclophilin A) pseudogene;gbkey=Gene;gene=LOC391587;gene_biotype=pseudogene	NA	NA	NA	NA	NA	NA	NA	NA	NA	NA	NA	NA	NA	NA	NA	NA	NA	NA
gene11164	100874396	HNRNPA1P24	heterogeneous nuclear ribonucleoprotein A1 pseudogene 24;gbkey=Gene;gene=HNRNPA1P24;gene_biotype=pseudogene	NA	NA	NA	NA	NA	NA	NA	NA	NA	NA	NA	NA	NA	NA	NA	NA	NA	NA
gene11165	105374153	LOC105374153	Gene;gene=LOC105374153	NA	NA	NA	NA	NA	NA	NA	NA	NA	NA	NA	NA	NA	NA	NA	NA	NA	NA
gene11166	730021	LOC730021	eukaryotic translation initiation factor 3 subunit J pseudogene;gbkey=Gene;gene=LOC730021;gene_biotype=pseudogene	77.806	84.2233	-0.0705999	0.0705999	0.565839	0.782946	77.834	90.9273	-0.146393	0.146393	0.239881	0.49528	77.9125	81.7264	-0.0616904	0.0616904	0.734237	0.818943
gene11167	107986046	LOC107986046	Gene;gene=LOC107986046	NA	NA	NA	NA	NA	NA	NA	NA	NA	NA	NA	NA	NA	NA	NA	NA	NA	NA
gene11168	105374313	LOC105374313	uncharacterized LOC105374313;gbkey=Gene;gene=LOC105374313	NA	NA	NA	NA	NA	NA	NA	NA	NA	NA	NA	NA	NA	NA	NA	NA	NA	NA
gene11169	100270992	RPL32P9	ribosomal protein L32 pseudogene 9;gbkey=Gene;gene=RPL32P9;gene_biotype=pseudogene;gene_synonym=RPL32_3_420	NA	NA	NA	NA	NA	NA	NA	NA	NA	NA	NA	NA	NA	NA	NA	NA	NA	NA
gene1117	100189464	TRK-CTT12-1	transfer RNA-Lys (CTT) 12-1;gbkey=Gene;gene=TRK-CTT12-1;gene_biotype=pseudogene;gene_synonym=TRNAK36P	NA	NA	NA	NA	NA	NA	NA	NA	NA	NA	NA	NA	NA	NA	NA	NA	NA	NA
gene11170	101927992	LINC01213	long intergenic non-protein coding RNA 1213;gbkey=Gene;gene=LINC01213	NA	NA	NA	NA	NA	NA	NA	NA	NA	NA	NA	NA	NA	NA	NA	NA	NA	NA
gene11171	101928022	LINC01214	long intergenic non-protein coding RNA 1214;gbkey=Gene;gene=LINC01214	NA	NA	NA	NA	NA	NA	NA	NA	NA	NA	NA	NA	NA	NA	NA	NA	NA	NA
gene11172	105374154	LOC105374154	Gene;gene=LOC105374154	NA	NA	NA	NA	NA	NA	NA	NA	NA	NA	NA	NA	NA	NA	NA	NA	NA	NA
gene11173	107986141	LOC107986141	Gene;gene=LOC107986141	NA	NA	NA	NA	NA	NA	NA	NA	NA	NA	NA	NA	NA	NA	NA	NA	NA	NA
gene11174	107986142	LOC107986142	Gene;gene=LOC107986142	NA	NA	NA	NA	NA	NA	NA	NA	NA	NA	NA	NA	NA	NA	NA	NA	NA	NA
gene11175	107986143	LOC107986143	Gene;gene=LOC107986143	NA	NA	NA	NA	NA	NA	NA	NA	NA	NA	NA	NA	NA	NA	NA	NA	NA	NA
gene11176	9819	TSC22D2	TSC22 domain family member 2;gbkey=Gene;gene=TSC22D2;gene_biotype=protein_coding	411.891	350.655	0.202766	-0.202766	0.0159703	0.0818379	412.03	387.158	0.0796564	-0.0796564	0.337816	0.598167	412.441	444.282	-0.103938	0.103938	0.31828	0.451617
gene11177	27230	SERP1	stress associated endoplasmic reticulum protein 1;gbkey=Gene;gene=SERP1;gene_biotype=protein_coding	3349.7	3893.51	-0.21103	0.21103	3.70426e-07	1.01561e-05	3351.02	4066.94	-0.272366	0.272366	2.45278e-11	1.11288e-09	3354.29	4838.35	-0.524998	0.524998	2.90192e-28	9.43157e-27
gene11178	83939	EIF2A	eukaryotic translation initiation factor 2A;gbkey=Gene;gene=EIF2A;gene_biotype=protein_coding	2131.38	2427.97	-0.181536	0.181536	7.72257e-05	0.00111959	2132.23	2494.52	-0.219718	0.219718	6.70925e-07	1.49674e-05	2134.32	3112.79	-0.540297	0.540297	3.21209e-26	9.49674e-25
gene11179	51714	SELENOT	selenoprotein T;gbkey=Gene;gene=SELENOT;gene_biotype=protein_coding	1313.02	1302.24	0.0113242	-0.0113242	0.835135	0.928101	1313.53	1271.43	0.0449172	-0.0449172	0.410132	0.665306	1314.81	1253.32	0.0683714	-0.0683714	0.270119	0.398882
gene1118	192217	OXCT2P1	3-oxoacid CoA-transferase 2 pseudogene 1;gbkey=Gene;gene=OXCT2P1;gene_biotype=misc_RNA;gene_synonym=OXCT2P	NA	NA	NA	NA	NA	NA	NA	NA	NA	NA	NA	NA	NA	NA	NA	NA	NA	NA
gene11180	677762	LOC677762	Sin3A associated protein 30kDa pseudogene;gbkey=Gene;gene=LOC677762;gene_biotype=pseudogene	73.1546	76.1952	-0.0346414	0.0346414	0.780694	0.90589	73.1887	69.1972	0.0494764	-0.0494764	0.698092	0.86413	73.259	96.1139	-0.349657	0.349657	0.0538707	0.107773
gene11181	131831	ERICH6	glutamate rich 6;gbkey=Gene;gene=ERICH6;gene_biotype=protein_coding	NA	NA	NA	NA	NA	NA	NA	NA	NA	NA	NA	NA	NA	NA	NA	NA	NA	NA
gene11182	101928085	ERICH6-AS1	ERICH6 antisense RNA 1;gbkey=Gene;gene=ERICH6-AS1	NA	NA	NA	NA	NA	NA	NA	NA	NA	NA	NA	NA	NA	NA	NA	NA	NA	NA
gene11183	100128469	SNRPCP3	small nuclear ribonucleoprotein polypeptide C pseudogene 3;gbkey=Gene;gene=SNRPCP3;gene_biotype=pseudogene	NA	NA	NA	NA	NA	NA	NA	NA	NA	NA	NA	NA	NA	NA	NA	NA	NA	NA
gene11184	101928105	LOC101928105	uncharacterized LOC101928105;gbkey=Gene;gene=LOC101928105	NA	NA	NA	NA	NA	NA	NA	NA	NA	NA	NA	NA	NA	NA	NA	NA	NA	NA
gene11185	6478	SIAH2	siah E3 ubiquitin protein ligase 2;gbkey=Gene;gene=SIAH2;gene_biotype=protein_coding	1929.46	1871.46	0.0424735	-0.0424735	0.364538	0.628539	1930.21	1904.23	0.0187198	-0.0187198	0.718128	0.875728	1932.1	1869	0.0472248	-0.0472248	0.493191	0.624115
gene11186	105374155	LOC105374155	Gene;gene=LOC105374155	NA	NA	NA	NA	NA	NA	NA	NA	NA	NA	NA	NA	NA	NA	NA	NA	NA	NA
gene11187	107986145	LOC107986145	Gene;gene=LOC107986145	NA	NA	NA	NA	NA	NA	NA	NA	NA	NA	NA	NA	NA	NA	NA	NA	NA	NA
gene11188	646951	FAM188B2	Gene;gene=FAM188B2	NA	NA	NA	NA	NA	NA	NA	NA	NA	NA	NA	NA	NA	NA	NA	NA	NA	NA
gene11189	107986144	LOC107986144	Gene;gene=LOC107986144	NA	NA	NA	NA	NA	NA	NA	NA	NA	NA	NA	NA	NA	NA	NA	NA	NA	NA
gene1119	728448	PPIEL	peptidylprolyl isomerase E like pseudogene;gbkey=Gene;gene=PPIEL;gene_biotype=misc_RNA;gene_synonym=PPIEP1	68.5461	101.316	-0.327752	0.327752	0.0085926	0.0515613	68.5652	99.9424	-0.347532	0.347532	0.0056441	0.0355154	68.6343	106.44	-0.568625	0.568625	0.00134731	0.00426693
gene11190	7401	CLRN1	clarin 1;gbkey=Gene;gene=CLRN1;gene_biotype=protein_coding	NA	NA	NA	NA	NA	NA	NA	NA	NA	NA	NA	NA	NA	NA	NA	NA	NA	NA
gene11191	116933	CLRN1-AS1	CLRN1 antisense RNA 1;gbkey=Gene;gene=CLRN1-AS1;gene_biotype=lncRNA	NA	NA	NA	NA	NA	NA	NA	NA	NA	NA	NA	NA	NA	NA	NA	NA	NA	NA
gene11192	116931	MED12L	mediator complex subunit 12 like;gbkey=Gene;gene=MED12L;gene_biotype=protein_coding	598.598	567.601	0.0700091	-0.0700091	0.327695	0.596441	598.817	622.244	-0.0502266	0.0502266	0.504763	0.736056	599.406	547.143	0.128935	-0.128935	0.116763	0.205276
gene11193	100873412	RNA5SP145	RNA%2C 5S ribosomal pseudogene 145;gbkey=Gene;gene=RNA5SP145;gene_biotype=pseudogene;gene_synonym=RN5S145	NA	NA	NA	NA	NA	NA	NA	NA	NA	NA	NA	NA	NA	NA	NA	NA	NA	NA
gene11194	29909	GPR171	G protein-coupled receptor 171;gbkey=Gene;gene=GPR171;gene_biotype=protein_coding	2852.1	2918.57	-0.0322224	0.0322224	0.459049	0.707412	2853.23	3188.54	-0.15592	0.15592	0.000260991	0.00298047	2856.01	3223.92	-0.173503	0.173503	0.000627817	0.00212907
gene11195	9934	P2RY14	purinergic receptor P2Y14;gbkey=Gene;gene=P2RY14;gene_biotype=protein_coding	NA	NA	NA	NA	NA	NA	NA	NA	NA	NA	NA	NA	NA	NA	NA	NA	NA	NA
gene11196	100419187	SETP11	SET pseudogene 11;gbkey=Gene;gene=SETP11;gene_biotype=pseudogene	NA	NA	NA	NA	NA	NA	NA	NA	NA	NA	NA	NA	NA	NA	NA	NA	NA	NA
gene11197	53836	GPR87	G protein-coupled receptor 87;gbkey=Gene;gene=GPR87;gene_biotype=protein_coding	38.0782	20.3842	0.32803	-0.32803	0.00720771	0.0449682	38.0902	26.0612	0.226054	-0.226054	0.0795311	0.249574	38.1281	22.026	0.584767	-0.584767	0.0231278	0.0524393
gene11198	53829	P2RY13	purinergic receptor P2Y13;gbkey=Gene;gene=P2RY13;gene_biotype=protein_coding	NA	NA	NA	NA	NA	NA	NA	NA	NA	NA	NA	NA	NA	NA	NA	NA	NA	NA
gene11199	64805	P2RY12	purinergic receptor P2Y12;gbkey=Gene;gene=P2RY12;gene_biotype=protein_coding	NA	NA	NA	NA	NA	NA	NA	NA	NA	NA	NA	NA	NA	NA	NA	NA	NA	NA
gene112	29101	SSU72	SSU72 homolog%2C RNA polymerase II CTD phosphatase;gbkey=Gene;gene=SSU72;gene_biotype=protein_coding	2232.79	2053.4	0.116913	-0.116913	0.00917602	0.0541999	2233.62	2044.92	0.123062	-0.123062	0.00872989	0.0497925	2235.83	1510.76	0.558827	-0.558827	1.4125e-18	2.67481e-17
gene1120	8761	PABPC4	poly(A) binding protein cytoplasmic 4;gbkey=Gene;gene=PABPC4;gene_biotype=protein_coding	7279.46	7173.44	0.0207768	-0.0207768	0.539998	0.766328	7282.16	7221.2	0.0119194	-0.0119194	0.724857	0.87989	7289.37	6911.29	0.076347	-0.076347	0.100534	0.181351
gene11200	285313	IGSF10	immunoglobulin superfamily member 10;gbkey=Gene;gene=IGSF10;gene_biotype=protein_coding	NA	NA	NA	NA	NA	NA	NA	NA	NA	NA	NA	NA	NA	NA	NA	NA	NA	NA
gene11201	106480794	MRPL42P6	mitochondrial ribosomal protein L42 pseudogene 6;gbkey=Gene;gene=MRPL42P6;gene_biotype=pseudogene	NA	NA	NA	NA	NA	NA	NA	NA	NA	NA	NA	NA	NA	NA	NA	NA	NA	NA
gene11202	100847036	MIR5186	microRNA 5186;gbkey=Gene;gene=MIR5186	NA	NA	NA	NA	NA	NA	NA	NA	NA	NA	NA	NA	NA	NA	NA	NA	NA	NA
gene11203	105374157	LOC105374157	Gene;gene=LOC105374157	NA	NA	NA	NA	NA	NA	NA	NA	NA	NA	NA	NA	NA	NA	NA	NA	NA	NA
gene11204	105374158	LOC105374158	Gene;gene=LOC105374158	NA	NA	NA	NA	NA	NA	NA	NA	NA	NA	NA	NA	NA	NA	NA	NA	NA	NA
gene11205	344752	AADACL2	arylacetamide deacetylase like 2;gbkey=Gene;gene=AADACL2	NA	NA	NA	NA	NA	NA	NA	NA	NA	NA	NA	NA	NA	NA	NA	NA	NA	NA
gene11206	101928142	AADACL2-AS1	AADACL2 antisense RNA 1;gbkey=Gene;gene=AADACL2-AS1	NA	NA	NA	NA	NA	NA	NA	NA	NA	NA	NA	NA	NA	NA	NA	NA	NA	NA
gene11207	201651	AADACP1	arylacetamide deacetylase pseudogene 1;gbkey=Gene;gene=AADACP1;gene_biotype=misc_RNA	NA	NA	NA	NA	NA	NA	NA	NA	NA	NA	NA	NA	NA	NA	NA	NA	NA	NA
gene11208	105374160	LOC105374160	Gene;gene=LOC105374160	NA	NA	NA	NA	NA	NA	NA	NA	NA	NA	NA	NA	NA	NA	NA	NA	NA	NA
gene11209	13	AADAC	arylacetamide deacetylase;gbkey=Gene;gene=AADAC;gene_biotype=protein_coding	NA	NA	NA	NA	NA	NA	NA	NA	NA	NA	NA	NA	NA	NA	NA	NA	NA	NA
gene1121	101929516	LOC101929516	uncharacterized LOC101929516;gbkey=Gene;gene=LOC101929516	NA	NA	NA	NA	NA	NA	NA	NA	NA	NA	NA	NA	NA	NA	NA	NA	NA	NA
gene11210	56670	SUCNR1	succinate receptor 1;gbkey=Gene;gene=SUCNR1;gene_biotype=protein_coding	NA	NA	NA	NA	NA	NA	NA	NA	NA	NA	NA	NA	NA	NA	NA	NA	NA	NA
gene11211	105374159	LOC105374159	Gene;gene=LOC105374159	NA	NA	NA	NA	NA	NA	NA	NA	NA	NA	NA	NA	NA	NA	NA	NA	NA	NA
gene11212	107986047	LOC107986047	Gene;gene=LOC107986047	NA	NA	NA	NA	NA	NA	NA	NA	NA	NA	NA	NA	NA	NA	NA	NA	NA	NA
gene11213	101928166	LOC101928166	uncharacterized LOC101928166;gbkey=Gene;gene=LOC101928166	NA	NA	NA	NA	NA	NA	NA	NA	NA	NA	NA	NA	NA	NA	NA	NA	NA	NA
gene11214	4154	MBNL1	muscleblind like splicing regulator 1;gbkey=Gene;gene=MBNL1;gene_biotype=protein_coding	7464.04	6919.73	0.105239	-0.105239	0.026499	0.118011	7466.72	6500.09	0.195998	-0.195998	9.48009e-08	2.45001e-06	7474.13	6859.78	0.122651	-0.122651	0.024309	0.0547511
gene11215	401093	MBNL1-AS1	MBNL1 antisense RNA 1;gbkey=Gene;gene=MBNL1-AS1	14.2306	13.3707	0.0190687	-0.0190687	0.853535	1	14.2387	14.0486	0.00453347	-0.00453347	0.967052	1	14.2514	11.6716	0.165169	-0.165169	0.569314	0.68893
gene11216	105374162	LOC105374162	Gene;gene=LOC105374162	NA	NA	NA	NA	NA	NA	8.94203	19.0411	-0.249741	0.249741	0.0245314	1	NA	NA	NA	NA	NA	NA
gene11217	645843	TMEM14EP	transmembrane protein 14E%2C pseudogene;gbkey=Gene;gene=TMEM14EP;gene_biotype=misc_RNA;gene_synonym=TMEM14E	NA	NA	NA	NA	NA	NA	NA	NA	NA	NA	NA	NA	NA	NA	NA	NA	NA	NA
gene11218	105374163	LOC105374163	Gene;gene=LOC105374163	NA	NA	NA	NA	NA	NA	NA	NA	NA	NA	NA	NA	NA	NA	NA	NA	NA	NA
gene11219	102724289	LOC102724289	Gene;gene=LOC102724289	NA	NA	NA	NA	NA	NA	NA	NA	NA	NA	NA	NA	NA	NA	NA	NA	NA	NA
gene1122	677834	SNORA55	small nucleolar RNA%2C H/ACA box 55;gbkey=Gene;gene=SNORA55;gene_biotype=snoRNA	NA	NA	NA	NA	NA	NA	NA	NA	NA	NA	NA	NA	NA	NA	NA	NA	NA	NA
gene11220	100287091	ATP5LP5	ATP synthase%2C H+ transporting%2C mitochondrial Fo complex subunit G pseudogene 5;gbkey=Gene;gene=ATP5LP5;gene_biotype=pseudogene	NA	NA	NA	NA	NA	NA	NA	NA	NA	NA	NA	NA	NA	NA	NA	NA	NA	NA
gene11221	5028	P2RY1	purinergic receptor P2Y1;gbkey=Gene;gene=P2RY1;gene_biotype=protein_coding	NA	NA	NA	NA	NA	NA	NA	NA	NA	NA	NA	NA	NA	NA	NA	NA	NA	NA
gene11222	107986146	LOC107986146	Gene;gene=LOC107986146	NA	NA	NA	NA	NA	NA	NA	NA	NA	NA	NA	NA	NA	NA	NA	NA	NA	NA
gene11223	100289682	HMGN2P13	high mobility group nucleosomal binding domain 2 pseudogene 13;gbkey=Gene;gene=HMGN2P13;gene_biotype=pseudogene	NA	NA	NA	NA	NA	NA	NA	NA	NA	NA	NA	NA	NA	NA	NA	NA	NA	NA
gene11224	100418712	LOC100418712	KIAA1328 pseudogene;gbkey=Gene;gene=LOC100418712;gene_biotype=pseudogene	NA	NA	NA	NA	NA	NA	NA	NA	NA	NA	NA	NA	NA	NA	NA	NA	NA	NA
gene11225	5912	RAP2B	RAP2B%2C member of RAS oncogene family;gbkey=Gene;gene=RAP2B	814.13	673.242	0.253134	-0.253134	0.000169507	0.00218497	814.43	640.827	0.318243	-0.318243	7.17885e-06	0.000131742	815.236	502.147	0.687115	-0.687115	1.89798e-19	3.8657e-18
gene11226	105374164	LOC105374164	Gene;gene=LOC105374164	NA	NA	NA	NA	NA	NA	NA	NA	NA	NA	NA	NA	NA	NA	NA	NA	NA	NA
gene11227	106481004	RN7SL300P	RNA%2C 7SL%2C cytoplasmic 300%2C pseudogene;gbkey=Gene;gene=RN7SL300P;gene_biotype=pseudogene	NA	NA	NA	NA	NA	NA	NA	NA	NA	NA	NA	NA	NA	NA	NA	NA	NA	NA
gene11228	105374166	LOC105374166	Gene;gene=LOC105374166	34.4278	25.7523	0.147853	-0.147853	0.22151	0.479256	34.4431	23.7378	0.205544	-0.205544	0.106351	0.3008	34.4775	19.3527	0.610835	-0.610835	0.0183854	0.0429357
gene11229	105374165	LOC105374165	Gene;gene=LOC105374165	NA	NA	NA	NA	NA	NA	NA	NA	NA	NA	NA	NA	NA	NA	NA	NA	NA	NA
gene1123	26508	HEYL	hes related family bHLH transcription factor with YRPW motif-like;gbkey=Gene;gene=HEYL;gene_biotype=protein_coding	NA	NA	NA	NA	NA	NA	NA	NA	NA	NA	NA	NA	NA	NA	NA	NA	NA	NA
gene11230	107986147	LOC107986147	Gene;gene=LOC107986147	NA	NA	NA	NA	NA	NA	NA	NA	NA	NA	NA	NA	NA	NA	NA	NA	NA	NA
gene11231	106479965	RNU6-901P	RNA%2C U6 small nuclear 901%2C pseudogene;gbkey=Gene;gene=RNU6-901P;gene_biotype=pseudogene	NA	NA	NA	NA	NA	NA	NA	NA	NA	NA	NA	NA	NA	NA	NA	NA	NA	NA
gene11232	152118	C3orf79	chromosome 3 open reading frame 79;gbkey=Gene;gene=C3orf79	NA	NA	NA	NA	NA	NA	NA	NA	NA	NA	NA	NA	NA	NA	NA	NA	NA	NA
gene11233	100271162	RPL21P42	ribosomal protein L21 pseudogene 42;gbkey=Gene;gene=RPL21P42;gene_biotype=pseudogene;gene_synonym=RPL21_13_421	NA	NA	NA	NA	NA	NA	NA	NA	NA	NA	NA	NA	NA	NA	NA	NA	NA	NA
gene11234	100507524	ARHGEF26-AS1	ARHGEF26 antisense RNA 1;gbkey=Gene;gene=ARHGEF26-AS1	NA	NA	NA	NA	NA	NA	NA	NA	NA	NA	NA	NA	NA	NA	NA	NA	NA	NA
gene11235	26084	ARHGEF26	Rho guanine nucleotide exchange factor 26;gbkey=Gene;gene=ARHGEF26;gene_biotype=protein_coding	NA	NA	NA	NA	NA	NA	NA	NA	NA	NA	NA	NA	NA	NA	NA	NA	NA	NA
gene11236	105374167	LOC105374167	Gene;gene=LOC105374167	NA	NA	NA	NA	NA	NA	NA	NA	NA	NA	NA	NA	NA	NA	NA	NA	NA	NA
gene11237	170506	DHX36	DEAH-box helicase 36;gbkey=Gene;gene=DHX36;gene_biotype=protein_coding	431.061	401.462	0.0909784	-0.0909784	0.257374	0.52256	431.224	436.249	-0.0149386	0.0149386	0.85264	0.94495	431.65	470.744	-0.122001	0.122001	0.182693	0.29452
gene11238	344758	GPR149	G protein-coupled receptor 149;gbkey=Gene;gene=GPR149;gene_biotype=protein_coding	NA	NA	NA	NA	NA	NA	NA	NA	NA	NA	NA	NA	NA	NA	NA	NA	NA	NA
gene11239	100421328	DDX50P2	DEAD-box helicase 50 pseudogene 2;gbkey=Gene;gene=DDX50P2;gene_biotype=pseudogene;gene_synonym=RH_II/GuBp2	32.1182	30.4196	0.0302546	-0.0302546	0.805927	0.916669	32.1286	30.4317	0.0320813	-0.0320813	0.803034	0.920138	32.1616	44.0499	-0.364116	0.364116	0.119021	0.208712
gene1124	84618	NT5C1A	5'-nucleotidase%2C cytosolic IA;gbkey=Gene;gene=NT5C1A;gene_biotype=protein_coding	NA	NA	NA	NA	NA	NA	NA	NA	NA	NA	NA	NA	NA	NA	NA	NA	NA	NA
gene11240	100130011	LOC100130011	synaptophysin like 1 pseudogene;gbkey=Gene;gene=LOC100130011;gene_biotype=pseudogene	NA	NA	NA	NA	NA	NA	NA	NA	NA	NA	NA	NA	NA	NA	NA	NA	NA	NA
gene11241	106480681	DYNLL1P5	dynein light chain LC8-type 1 pseudogene 5;gbkey=Gene;gene=DYNLL1P5;gene_biotype=pseudogene	NA	NA	NA	NA	NA	NA	NA	NA	NA	NA	NA	NA	NA	NA	NA	NA	NA	NA
gene11242	100270857	RPL9P15	ribosomal protein L9 pseudogene 15;gbkey=Gene;gene=RPL9P15;gene_biotype=pseudogene;gene_synonym=RPL9_4_422	NA	NA	NA	NA	NA	NA	NA	NA	NA	NA	NA	NA	NA	NA	NA	NA	NA	NA
gene11243	105374170	LOC105374170	Gene;gene=LOC105374170	NA	NA	NA	NA	NA	NA	NA	NA	NA	NA	NA	NA	NA	NA	NA	NA	NA	NA
gene11244	105374171	LOC105374171	Gene;gene=LOC105374171	NA	NA	NA	NA	NA	NA	NA	NA	NA	NA	NA	NA	NA	NA	NA	NA	NA	NA
gene11245	4311	MME	membrane metalloendopeptidase;gbkey=Gene;gene=MME;gene_biotype=protein_coding	NA	NA	NA	NA	NA	NA	NA	NA	NA	NA	NA	NA	NA	NA	NA	NA	NA	NA
gene11246	101928190	LINC01487	long intergenic non-protein coding RNA 1487;gbkey=Gene;gene=LINC01487	NA	NA	NA	NA	NA	NA	NA	NA	NA	NA	NA	NA	NA	NA	NA	NA	NA	NA
gene11247	100507537	LOC100507537	uncharacterized LOC100507537;gbkey=Gene;gene=LOC100507537	NA	NA	NA	NA	NA	NA	NA	NA	NA	NA	NA	NA	NA	NA	NA	NA	NA	NA
gene11248	285314	PABPC1P10	poly(A) binding protein cytoplasmic 1 pseudogene 10;gbkey=Gene;gene=PABPC1P10;gene_biotype=pseudogene;gene_synonym=D3S3192,PAB1,PABPL1	NA	NA	NA	NA	NA	NA	NA	NA	NA	NA	NA	NA	NA	NA	NA	NA	NA	NA
gene11249	105374172	LOC105374172	Gene;gene=LOC105374172	NA	NA	NA	NA	NA	NA	NA	NA	NA	NA	NA	NA	NA	NA	NA	NA	NA	NA
gene1125	51440	HPCAL4	hippocalcin like 4;gbkey=Gene;gene=HPCAL4;gene_biotype=protein_coding	NA	NA	NA	NA	NA	NA	NA	NA	NA	NA	NA	NA	NA	NA	NA	NA	NA	NA
gene11250	100419750	LOC100419750	DTW domain containing 1 pseudogene;gbkey=Gene;gene=LOC100419750;gene_biotype=pseudogene	NA	NA	NA	NA	NA	NA	NA	NA	NA	NA	NA	NA	NA	NA	NA	NA	NA	NA
gene11251	106479483	RN7SL715P	RNA%2C 7SL%2C cytoplasmic 715%2C pseudogene;gbkey=Gene;gene=RN7SL715P;gene_biotype=pseudogene	NA	NA	NA	NA	NA	NA	NA	NA	NA	NA	NA	NA	NA	NA	NA	NA	NA	NA
gene11252	23007	PLCH1	phospholipase C eta 1;gbkey=Gene;gene=PLCH1;gene_biotype=protein_coding	NA	NA	NA	NA	NA	NA	NA	NA	NA	NA	NA	NA	NA	NA	NA	NA	NA	NA
gene11253	100874036	PLCH1-AS2	Gene;gene=PLCH1-AS2	NA	NA	NA	NA	NA	NA	NA	NA	NA	NA	NA	NA	NA	NA	NA	NA	NA	NA
gene11254	100270848	RPL6P7	ribosomal protein L6 pseudogene 7;gbkey=Gene;gene=RPL6P7;gene_biotype=pseudogene;gene_synonym=RPL6_7_423	NA	NA	NA	NA	NA	NA	NA	NA	NA	NA	NA	NA	NA	NA	NA	NA	NA	NA
gene11255	100271041	RPL7AP24	ribosomal protein L7a pseudogene 24;gbkey=Gene;gene=RPL7AP24;gene_biotype=pseudogene;gene_synonym=RPL7A_6_424	NA	NA	NA	NA	NA	NA	NA	NA	NA	NA	NA	NA	NA	NA	NA	NA	NA	NA
gene11256	285315	C3orf33	chromosome 3 open reading frame 33;gbkey=Gene;gene=C3orf33;gene_biotype=protein_coding	45.0207	41.7731	0.0500771	-0.0500771	0.691369	0.85891	45.0403	57.5017	-0.179407	0.179407	0.170162	0.403317	45.0834	48.3843	-0.0851775	0.0851775	0.694724	0.790651
gene11257	9197	SLC33A1	solute carrier family 33 member 1;gbkey=Gene;gene=SLC33A1;gene_biotype=protein_coding	621.425	669.139	-0.0979111	0.0979111	0.160169	0.396927	621.662	758.157	-0.266	0.266	7.6144e-05	0.00108371	622.279	985.793	-0.652127	0.652127	2.64732e-17	4.56654e-16
gene11258	105374174	LOC105374174	Gene;gene=LOC105374174	NA	NA	NA	NA	NA	NA	NA	NA	NA	NA	NA	NA	NA	NA	NA	NA	NA	NA
gene11259	8833	GMPS	guanine monophosphate synthase;gbkey=Gene;gene=GMPS	1994.14	1962.38	0.0223028	-0.0223028	0.637146	0.8298	1994.85	1990.59	0.00296139	-0.00296139	0.950276	0.982807	1996.82	2052.85	-0.0396044	0.0396044	0.464755	0.598824
gene1126	100128091	LOC100128091	coiled-coil domain containing 25 pseudogene;gbkey=Gene;gene=LOC100128091;gene_biotype=pseudogene	12.2503	12.7113	-0.00985292	0.00985292	0.92031	1	12.2546	12.715	-0.0104415	0.0104415	0.920269	1	12.2663	15.007	-0.173985	0.173985	0.545505	0.669548
gene11260	389168	SETP14	SET pseudogene 14;gbkey=Gene;gene=SETP14;gene_biotype=pseudogene	912.078	948.21	-0.0524408	0.0524408	0.399132	0.660089	912.438	987.789	-0.108108	0.108108	0.0713904	0.231991	913.325	935.519	-0.0341505	0.0341505	0.623167	0.735012
gene11261	344760	VN2R1P	vomeronasal 2 receptor 1 pseudogene;gbkey=Gene;gene=VN2R1P;gene_biotype=pseudogene;gene_synonym=CASRL1,GPRC2B	NA	NA	NA	NA	NA	NA	NA	NA	NA	NA	NA	NA	NA	NA	NA	NA	NA	NA
gene11262	730086	ALG1L15P	asparagine-linked glycosylation 1-like 15%2C pseudogene;gbkey=Gene;gene=ALG1L15P;gene_biotype=pseudogene	98.9879	84.8887	0.143514	-0.143514	0.234892	0.495651	99.0273	80.2396	0.202405	-0.202405	0.100701	0.289803	99.1251	84.7344	0.205167	-0.205167	0.228796	0.351329
gene11263	4362	MRE11P1	MRE11 homolog%2C double strand break repair nuclease pseudogene 1;gbkey=Gene;gene=MRE11P1;gene_biotype=pseudogene;gene_synonym=hMRE11B,MRE11B	36.0916	28.7531	0.126852	-0.126852	0.303264	0.572083	36.1033	35.4173	0.011743	-0.011743	0.927754	0.974437	36.1404	30.3555	0.195519	-0.195519	0.423059	0.558929
gene11264	7881	KCNAB1	potassium voltage-gated channel subfamily A member regulatory beta subunit 1;gbkey=Gene;gene=KCNAB1;gene_biotype=protein_coding	NA	NA	NA	NA	NA	NA	11.9231	17.7053	-0.137162	0.137162	0.221055	1	11.9351	18.6969	-0.397149	0.397149	0.164293	0.269889
gene11265	751837	LOC751837	small nuclear ribonucleoprotein U5 subunit 40 pseudogene;gbkey=Gene;gene=LOC751837;gene_biotype=pseudogene	115.55	106.955	0.076917	-0.076917	0.510786	0.744917	115.591	108.67	0.0632157	-0.0632157	0.594968	0.803652	115.705	84.1101	0.417785	-0.417785	0.0139322	0.0337813
gene11266	100874083	KCNAB1-AS2	KCNAB1 antisense RNA 2;gbkey=Gene;gene=KCNAB1-AS2	NA	NA	NA	NA	NA	NA	NA	NA	NA	NA	NA	NA	NA	NA	NA	NA	NA	NA
gene11267	100874084	KCNAB1-AS1	KCNAB1 antisense RNA 1;gbkey=Gene;gene=KCNAB1-AS1	NA	NA	NA	NA	NA	NA	NA	NA	NA	NA	NA	NA	NA	NA	NA	NA	NA	NA
gene11268	6747	SSR3	signal sequence receptor subunit 3;gbkey=Gene;gene=SSR3;gene_biotype=protein_coding	2818.38	3585.65	-0.338526	0.338526	1.78178e-17	1.92353e-15	2819.48	3915.7	-0.463111	0.463111	1.22607e-32	2.74026e-30	2822.24	5022.67	-0.826695	0.826695	2.26599e-75	3.66504e-73
gene11269	100287227	TIPARP-AS1	TIPARP antisense RNA 1;gbkey=Gene;gene=TIPARP-AS1	NA	NA	NA	NA	NA	NA	NA	NA	NA	NA	NA	NA	NA	NA	NA	NA	NA	NA
gene1127	106480449	RNU7-121P	RNA%2C U7 small nuclear 121 pseudogene;gbkey=Gene;gene=RNU7-121P;gene_biotype=pseudogene	NA	NA	NA	NA	NA	NA	NA	NA	NA	NA	NA	NA	NA	NA	NA	NA	NA	NA
gene11270	25976	TIPARP	TCDD inducible poly(ADP-ribose) polymerase;gbkey=Gene;gene=TIPARP;gene_biotype=protein_coding	257.913	241.938	0.074145	-0.074145	0.459334	0.707762	258.007	255.745	0.010766	-0.010766	0.909557	0.968579	258.26	295.951	-0.189487	0.189487	0.0824896	0.154358
gene11271	107986148	LOC107986148	Gene;gene=LOC107986148	NA	NA	NA	NA	NA	NA	NA	NA	NA	NA	NA	NA	NA	NA	NA	NA	NA	NA
gene11272	100130758	METTL15P1	methyltransferase like 15 pseudogene 1;gbkey=Gene;gene=METTL15P1;gene_biotype=pseudogene;gene_synonym=METT5D2	22.1839	17.3859	0.101042	-0.101042	0.377738	1	22.1912	19.0585	0.0693103	-0.0693103	0.56876	1	22.213	21.0311	0.0551254	-0.0551254	0.838195	0.893503
gene11273	730091	LINC00886	long intergenic non-protein coding RNA 886;gbkey=Gene;gene=LINC00886;gene_biotype=lncRNA	NA	NA	NA	NA	NA	NA	NA	NA	NA	NA	NA	NA	NA	NA	NA	NA	NA	NA
gene11274	647033	PA2G4P4	proliferation-associated 2G4 pseudogene 4;gbkey=Gene;gene=PA2G4P4;gene_biotype=misc_RNA;gene_synonym=PA2G4L1	1959.39	1990.49	-0.0219259	0.0219259	0.640403	0.831788	1960.09	1901.44	0.042357	-0.042357	0.367882	0.628001	1962.04	1773.64	0.144317	-0.144317	0.00891332	0.0228791
gene11275	389170	LEKR1	leucine%2C glutamate and lysine rich 1;gbkey=Gene;gene=LEKR1	NA	NA	NA	NA	NA	NA	NA	NA	NA	NA	NA	NA	NA	NA	NA	NA	NA	NA
gene11276	100124394	KLF3P2	Kruppel like factor 3 pseudogene 2;gbkey=Gene;gene=KLF3P2;gene_biotype=pseudogene	NA	NA	NA	NA	NA	NA	NA	NA	NA	NA	NA	NA	NA	NA	NA	NA	NA	NA
gene11277	100422426	LOC100422426	CASP2 and RIPK1 domain containing adaptor with death domain pseudogene;gbkey=Gene;gene=LOC100422426;gene_biotype=pseudogene	NA	NA	NA	NA	NA	NA	NA	NA	NA	NA	NA	NA	NA	NA	NA	NA	NA	NA
gene11278	106479174	RN7SKP177	RNA%2C 7SK small nuclear pseudogene 177;gbkey=Gene;gene=RN7SKP177;gene_biotype=pseudogene	NA	NA	NA	NA	NA	NA	NA	NA	NA	NA	NA	NA	NA	NA	NA	NA	NA	NA
gene11279	339894	LINC00880	long intergenic non-protein coding RNA 880;gbkey=Gene;gene=LINC00880;gene_biotype=lncRNA	NA	NA	NA	NA	NA	NA	NA	NA	NA	NA	NA	NA	NA	NA	NA	NA	NA	NA
gene1128	10450	PPIE	peptidylprolyl isomerase E;gbkey=Gene;gene=PPIE;gene_biotype=protein_coding	791.245	974.451	-0.280096	0.280096	1.02674e-05	0.000197996	791.555	891.215	-0.160468	0.160468	0.010945	0.0593273	792.33	1127.84	-0.50238	0.50238	1.68223e-13	2.15739e-12
gene11280	105374177	LINC02029	long intergenic non-protein coding RNA 2029;gbkey=Gene;gene=LINC02029	NA	NA	NA	NA	NA	NA	NA	NA	NA	NA	NA	NA	NA	NA	NA	NA	NA	NA
gene11281	100498859	LINC00881	long intergenic non-protein coding RNA 881;gbkey=Gene;gene=LINC00881;gene_biotype=lncRNA	NA	NA	NA	NA	NA	NA	NA	NA	NA	NA	NA	NA	NA	NA	NA	NA	NA	NA
gene11282	57018	CCNL1	cyclin L1;gbkey=Gene;gene=CCNL1;gene_biotype=protein_coding	1088.93	1165.12	-0.0917307	0.0917307	0.12739	0.342946	1089.33	1162.64	-0.0893072	0.0893072	0.116137	0.318052	1090.4	1182.01	-0.114962	0.114962	0.0790348	0.148988
gene11283	391589	KRT18P34	keratin 18 pseudogene 34;gbkey=Gene;gene=KRT18P34;gene_biotype=pseudogene	NA	NA	NA	NA	NA	NA	NA	NA	NA	NA	NA	NA	NA	NA	NA	NA	NA	NA
gene11284	101928236	LOC101928236	Gene;gene=LOC101928236	NA	NA	NA	NA	NA	NA	NA	NA	NA	NA	NA	NA	NA	NA	NA	NA	NA	NA
gene11285	100873413	RNA5SP146	RNA%2C 5S ribosomal pseudogene 146;gbkey=Gene;gene=RNA5SP146;gene_biotype=pseudogene;gene_synonym=RN5S146	NA	NA	NA	NA	NA	NA	NA	NA	NA	NA	NA	NA	NA	NA	NA	NA	NA	NA
gene11286	100420048	LOC100420048	poly(rC) binding protein 1 pseudogene;gbkey=Gene;gene=LOC100420048;gene_biotype=pseudogene	NA	NA	NA	NA	NA	NA	NA	NA	NA	NA	NA	NA	NA	NA	NA	NA	NA	NA
gene11287	105374179	LOC105374179	Gene;gene=LOC105374179	NA	NA	NA	NA	NA	NA	NA	NA	NA	NA	NA	NA	NA	NA	NA	NA	NA	NA
gene11288	79674	VEPH1	ventricular zone expressed PH domain containing 1;gbkey=Gene;gene=VEPH1;gene_biotype=protein_coding	NA	NA	NA	NA	NA	NA	NA	NA	NA	NA	NA	NA	NA	NA	NA	NA	NA	NA
gene11289	5806	PTX3	pentraxin 3;gbkey=Gene;gene=PTX3;gene_biotype=protein_coding	NA	NA	NA	NA	NA	NA	NA	NA	NA	NA	NA	NA	NA	NA	NA	NA	NA	NA
gene1129	656	BMP8B	bone morphogenetic protein 8b;gbkey=Gene;gene=BMP8B;gene_biotype=protein_coding	130.452	107.298	0.198156	-0.198156	0.0863583	0.266299	130.497	100.912	0.258664	-0.258664	0.0312476	0.13072	130.625	58.0454	1.05161	-1.05161	2.57859e-09	2.06949e-08
gene11290	152078	PQLC2L	PQ loop repeat containing 2 like;gbkey=Gene;gene=PQLC2L;gene_biotype=protein_coding	NA	NA	NA	NA	NA	NA	NA	NA	NA	NA	NA	NA	NA	NA	NA	NA	NA	NA
gene11291	106480847	RN7SKP46	RNA%2C 7SK small nuclear pseudogene 46;gbkey=Gene;gene=RN7SKP46;gene_biotype=pseudogene	NA	NA	NA	NA	NA	NA	NA	NA	NA	NA	NA	NA	NA	NA	NA	NA	NA	NA
gene11292	6474	SHOX2	short stature homeobox 2;gbkey=Gene;gene=SHOX2;gene_biotype=protein_coding	21.8611	9.68903	0.249159	-0.249159	0.0173852	1	21.8643	15.7151	0.135425	-0.135425	0.251897	1	21.8875	18.6823	0.154191	-0.154191	0.574615	0.693607
gene11293	51319	RSRC1	arginine and serine rich coiled-coil 1;gbkey=Gene;gene=RSRC1;gene_biotype=protein_coding	345.633	346.575	-0.00344889	0.00344889	0.968211	0.986903	345.768	334.93	0.0400847	-0.0400847	0.645412	0.833813	346.106	351.657	-0.0223107	0.0223107	0.818853	0.880187
gene11294	100270933	RPL15P6	ribosomal protein L15 pseudogene 6;gbkey=Gene;gene=RPL15P6;gene_biotype=pseudogene;gene_synonym=RPL15_1_425	NA	NA	NA	NA	NA	NA	NA	NA	NA	NA	NA	NA	NA	NA	NA	NA	NA	NA
gene11295	100422604	LOC100422604	leukocyte immunoglobulin like receptor A2 pseudogene;gbkey=Gene;gene=LOC100422604;gene_biotype=pseudogene	NA	NA	NA	NA	NA	NA	NA	NA	NA	NA	NA	NA	NA	NA	NA	NA	NA	NA
gene11296	100271055	RPS12P7	ribosomal protein S12 pseudogene 7;gbkey=Gene;gene=RPS12P7;gene_biotype=pseudogene;gene_synonym=RPS12_3_426	NA	NA	NA	NA	NA	NA	NA	NA	NA	NA	NA	NA	NA	NA	NA	NA	NA	NA
gene11297	100996447	LOC100996447	uncharacterized LOC100996447;gbkey=Gene;gene=LOC100996447	31.4521	33.7551	-0.0399909	0.0399909	0.746047	0.889564	31.464	34.4321	-0.0561081	0.0561081	0.665037	0.844632	31.4951	32.3682	-0.0304137	0.0304137	0.901655	0.935365
gene11298	4291	MLF1	myeloid leukemia factor 1;gbkey=Gene;gene=MLF1	NA	NA	NA	NA	NA	NA	NA	NA	NA	NA	NA	NA	NA	NA	NA	NA	NA	NA
gene11299	100874257	MTAPP1	methylthioadenosine phosphorylase pseudogene 1;gbkey=Gene;gene=MTAPP1;gene_biotype=pseudogene	NA	NA	NA	NA	NA	NA	NA	NA	NA	NA	NA	NA	NA	NA	NA	NA	NA	NA
gene113	643988	FNDC10	fibronectin type III domain containing 10;gbkey=Gene;gene=FNDC10;gene_biotype=protein_coding	NA	NA	NA	NA	NA	NA	NA	NA	NA	NA	NA	NA	NA	NA	NA	NA	NA	NA
gene1130	64064	OXCT2	3-oxoacid CoA-transferase 2;gbkey=Gene;gene=OXCT2;gene_biotype=protein_coding	NA	NA	NA	NA	NA	NA	NA	NA	NA	NA	NA	NA	NA	NA	NA	NA	NA	NA
gene11300	85476	GFM1	G elongation factor mitochondrial 1;gbkey=Gene;gene=GFM1;gene_biotype=protein_coding	1540.14	1476.94	0.05749	-0.05749	0.290313	0.55779	1540.73	1502.92	0.0344256	-0.0344256	0.500247	0.732866	1542.25	1507.59	0.0324017	-0.0324017	0.589271	0.706673
gene11301	56925	LXN	latexin;gbkey=Gene;gene=LXN;gene_biotype=protein_coding	NA	NA	NA	NA	NA	NA	NA	NA	NA	NA	NA	NA	NA	NA	NA	NA	NA	NA
gene11302	5918	RARRES1	retinoic acid receptor responder 1;gbkey=Gene;gene=RARRES1;gene_biotype=protein_coding	NA	NA	NA	NA	NA	NA	NA	NA	NA	NA	NA	NA	NA	NA	NA	NA	NA	NA
gene11303	100287290	LOC100287290	Gene;gene=LOC100287290	NA	NA	NA	NA	NA	NA	NA	NA	NA	NA	NA	NA	NA	NA	NA	NA	NA	NA
gene11304	100271311	RPL35AP9	ribosomal protein L35a pseudogene 9;gbkey=Gene;gene=RPL35AP9;gene_biotype=pseudogene;gene_synonym=RPL35A_2_427	NA	NA	NA	NA	NA	NA	NA	NA	NA	NA	NA	NA	NA	NA	NA	NA	NA	NA
gene11305	64747	MFSD1	major facilitator superfamily domain containing 1;gbkey=Gene;gene=MFSD1;gene_biotype=protein_coding	43.033	46.4698	-0.0494267	0.0494267	0.694276	0.86115	43.0529	32.7637	0.177759	-0.177759	0.172217	0.406364	43.0955	47.7069	-0.12049	0.12049	0.591955	0.70877
gene11306	27200	GPR79	G protein-coupled receptor 79%2C pseudogene;gbkey=Gene;gene=GPR79;gene_biotype=pseudogene;gene_synonym=GPR79P	NA	NA	NA	NA	NA	NA	NA	NA	NA	NA	NA	NA	NA	NA	NA	NA	NA	NA
gene11307	105374181	LOC105374181	Gene;gene=LOC105374181	NA	NA	NA	NA	NA	NA	NA	NA	NA	NA	NA	NA	NA	NA	NA	NA	NA	NA
gene11308	100505385	IQCJ-SCHIP1	IQCJ-SCHIP1 readthrough;gbkey=Gene;gene=IQCJ-SCHIP1	190.69	209.237	-0.10687	0.10687	0.292459	0.560577	190.766	187.572	0.0194412	-0.0194412	0.854359	0.94538	190.952	161.138	0.23208	-0.23208	0.0755424	0.143348
gene11309	654502	IQCJ	IQ motif containing J;gbkey=Gene;gene=IQCJ	NA	NA	NA	NA	NA	NA	NA	NA	NA	NA	NA	NA	NA	NA	NA	NA	NA	NA
gene1131	105378666	LOC105378666	Gene;gene=LOC105378666	NA	NA	NA	NA	NA	NA	NA	NA	NA	NA	NA	NA	NA	NA	NA	NA	NA	NA
gene11310	29970	SCHIP1	schwannomin interacting protein 1;gbkey=Gene;gene=SCHIP1;gene_biotype=protein_coding	NA	NA	NA	NA	NA	NA	NA	NA	NA	NA	NA	NA	NA	NA	NA	NA	NA	NA
gene11311	100500803	MIR3919	microRNA 3919;gbkey=Gene;gene=MIR3919	NA	NA	NA	NA	NA	NA	NA	NA	NA	NA	NA	NA	NA	NA	NA	NA	NA	NA
gene11312	100270859	RPS2P19	ribosomal protein S2 pseudogene 19;gbkey=Gene;gene=RPS2P19;gene_biotype=pseudogene;gene_synonym=RPS2_4_428	NA	NA	NA	NA	NA	NA	NA	NA	NA	NA	NA	NA	NA	NA	NA	NA	NA	NA
gene11313	100420738	LOC100420738	chromosome 9 open reading frame 78 pseudogene;gbkey=Gene;gene=LOC100420738;gene_biotype=pseudogene	NA	NA	NA	NA	NA	NA	NA	NA	NA	NA	NA	NA	NA	NA	NA	NA	NA	NA
gene11314	100874433	IQCJ-SCHIP1-AS1	IQCJ-SCHIP1 readthrough antisense RNA 1;gbkey=Gene;gene=IQCJ-SCHIP1-AS1;gene_biotype=lncRNA	NA	NA	NA	NA	NA	NA	NA	NA	NA	NA	NA	NA	NA	NA	NA	NA	NA	NA
gene11315	101928351	LOC101928351	Gene;gene=LOC101928351	NA	NA	NA	NA	NA	NA	NA	NA	NA	NA	NA	NA	NA	NA	NA	NA	NA	NA
gene11316	106480210	RNU2-31P	RNA%2C U2 small nuclear 31%2C pseudogene;gbkey=Gene;gene=RNU2-31P;gene_biotype=pseudogene	NA	NA	NA	NA	NA	NA	NA	NA	NA	NA	NA	NA	NA	NA	NA	NA	NA	NA
gene11317	101928376	IL12A-AS1	IL12A antisense RNA 1;gbkey=Gene;gene=IL12A-AS1	NA	NA	NA	NA	NA	NA	NA	NA	NA	NA	NA	NA	NA	NA	NA	NA	NA	NA
gene11318	3592	IL12A	interleukin 12A;gbkey=Gene;gene=IL12A;gene_biotype=protein_coding	102.968	88.5877	0.141739	-0.141739	0.239062	0.499928	103.006	106.296	-0.0315462	0.0315462	0.793487	0.914889	103.109	95.1095	0.104798	-0.104798	0.553796	0.676222
gene11319	730109	LINC01100	long intergenic non-protein coding RNA 1100;gbkey=Gene;gene=LINC01100	NA	NA	NA	NA	NA	NA	NA	NA	NA	NA	NA	NA	NA	NA	NA	NA	NA	NA
gene1132	101929536	LOC101929536	uncharacterized LOC101929536;gbkey=Gene;gene=LOC101929536	17.8807	15.7167	0.0377693	-0.0377693	0.710456	1	17.8864	17.7142	0.00373173	-0.00373173	0.974378	1	17.9057	14.6892	0.174496	-0.174496	0.542064	0.666633
gene11320	105374314	LOC105374314	Gene;gene=LOC105374314	NA	NA	NA	NA	NA	NA	NA	NA	NA	NA	NA	NA	NA	NA	NA	NA	NA	NA
gene11321	647076	BRD7P2	bromodomain containing 7 pseudogene 2;gbkey=Gene;gene=BRD7P2;gene_biotype=pseudogene	195.672	179.475	0.0967105	-0.0967105	0.358812	0.623423	195.743	195.253	0.00296111	-0.00296111	0.977429	0.990645	195.94	175.127	0.152815	-0.152815	0.257099	0.384093
gene11322	107986149	LOC107986149	Gene;gene=LOC107986149	NA	NA	NA	NA	NA	NA	NA	NA	NA	NA	NA	NA	NA	NA	NA	NA	NA	NA
gene11323	401097	C3orf80	chromosome 3 open reading frame 80;gbkey=Gene;gene=C3orf80	12.9117	23.0585	-0.211776	0.211776	0.055426	1	12.9165	15.704	-0.065354	0.065354	0.554031	1	12.9282	14.0154	-0.0684619	0.0684619	0.812641	0.875632
gene11324	57560	IFT80	intraflagellar transport 80;gbkey=Gene;gene=IFT80;gene_biotype=protein_coding	104.943	107.311	-0.0216172	0.0216172	0.855294	0.938588	104.986	90.6101	0.143575	-0.143575	0.241188	0.496995	105.087	151.801	-0.493148	0.493148	0.00103152	0.00334388
gene11325	100271313	RPL35AP10	ribosomal protein L35a pseudogene 10;gbkey=Gene;gene=RPL35AP10;gene_biotype=pseudogene;gene_synonym=RPL35A_3_429	NA	NA	NA	NA	NA	NA	NA	NA	NA	NA	NA	NA	NA	NA	NA	NA	NA	NA
gene11326	10051	SMC4	structural maintenance of chromosomes 4;gbkey=Gene;gene=SMC4;gene_biotype=protein_coding	3710.15	3172.56	0.218163	-0.218163	1.84111e-06	4.28093e-05	3711.49	3231.63	0.192368	-0.192368	9.8695e-05	0.00135821	3715.18	3363.88	0.142143	-0.142143	0.00625011	0.0167181
gene11327	406949	MIR15B	microRNA 15b;gbkey=Gene;gene=MIR15B;gene_biotype=miRNA	NA	NA	NA	NA	NA	NA	NA	NA	NA	NA	NA	NA	NA	NA	NA	NA	NA	NA
gene11328	406951	MIR16-2	microRNA 16-2;gbkey=Gene;gene=MIR16-2;gene_biotype=miRNA	NA	NA	NA	NA	NA	NA	NA	NA	NA	NA	NA	NA	NA	NA	NA	NA	NA	NA
gene11329	286827	TRIM59	tripartite motif containing 59;gbkey=Gene;gene=TRIM59;gene_biotype=protein_coding	504.198	431.522	0.198617	-0.198617	0.0140533	0.0740385	504.403	493.427	0.028712	-0.028712	0.710388	0.871188	504.897	594.944	-0.231872	0.231872	0.00524738	0.0143165
gene1133	105378951	LOC105378951	Gene;gene=LOC105378951	NA	NA	NA	NA	NA	NA	NA	NA	NA	NA	NA	NA	NA	NA	NA	NA	NA	NA
gene11330	402146	B3GAT3P1	beta-1%2C3-glucuronyltransferase 3 pseudogene 1;gbkey=Gene;gene=B3GAT3P1;gene_biotype=pseudogene;gene_synonym=B3GAT3P,PSIGLCAT-I	59.2629	67.5356	-0.103642	0.103642	0.410117	0.670135	59.2847	67.5504	-0.107578	0.107578	0.405955	0.662177	59.3417	56.3939	0.0633212	-0.0633212	0.755611	0.833519
gene11331	106479076	RNU7-136P	RNA%2C U7 small nuclear 136 pseudogene;gbkey=Gene;gene=RNU7-136P;gene_biotype=pseudogene	NA	NA	NA	NA	NA	NA	NA	NA	NA	NA	NA	NA	NA	NA	NA	NA	NA	NA
gene11332	3840	KPNA4	karyopherin subunit alpha 4;gbkey=Gene;gene=KPNA4;gene_biotype=protein_coding	1306.06	1205.97	0.109689	-0.109689	0.0394082	0.154552	1306.57	1213.44	0.102019	-0.102019	0.0565274	0.19815	1307.85	1480.36	-0.176849	0.176849	0.00335373	0.00961566
gene11333	677767	SCARNA7	small Cajal body-specific RNA 7;gbkey=Gene;gene=SCARNA7;gene_biotype=guide_RNA	NA	NA	NA	NA	NA	NA	NA	NA	NA	NA	NA	NA	NA	NA	NA	NA	NA	NA
gene11334	90133	KRT8P12	keratin 8 pseudogene 12;gbkey=Gene;gene=KRT8P12;gene_biotype=pseudogene;gene_synonym=KRT8L2	52.3184	55.1341	-0.0383697	0.0383697	0.761577	0.897225	52.3342	55.1287	-0.0398022	0.0398022	0.760575	0.898701	52.3879	53.0699	-0.0155807	0.0155807	0.942117	0.960918
gene11335	100133100	RPL6P8	ribosomal protein L6 pseudogene 8;gbkey=Gene;gene=RPL6P8;gene_biotype=pseudogene;gene_synonym=RPL6_8_430	NA	NA	NA	NA	NA	NA	NA	NA	NA	NA	NA	NA	NA	NA	NA	NA	NA	NA
gene11336	80117	ARL14	ADP ribosylation factor like GTPase 14;gbkey=Gene;gene=ARL14;gene_biotype=protein_coding	19.5364	17.0414	0.0534323	-0.0534323	0.634886	1	19.5422	18.0472	0.0341747	-0.0341747	0.775253	1	19.5618	19.0314	0.0267108	-0.0267108	0.923059	0.949403
gene11337	151742	PPM1L	protein phosphatase%2C Mg2+/Mn2+ dependent 1L;gbkey=Gene;gene=PPM1L;gene_biotype=protein_coding	377.76	346.943	0.107401	-0.107401	0.199154	0.45051	377.901	380.153	-0.00747502	0.00747502	0.929076	0.974437	378.275	432.662	-0.188526	0.188526	0.0505129	0.102035
gene11338	8706	B3GALNT1	beta-1%2C3-N-acetylgalactosaminyltransferase 1 (globoside blood group);gbkey=Gene;gene=B3GALNT1;gene_biotype=protein_coding	NA	NA	NA	NA	NA	NA	NA	NA	NA	NA	NA	NA	NA	NA	NA	NA	NA	NA
gene11339	105374186	LOC105374186	Gene;gene=LOC105374186	NA	NA	NA	NA	NA	NA	NA	NA	NA	NA	NA	NA	NA	NA	NA	NA	NA	NA
gene1134	107985740	LOC107985740	Gene;gene=LOC107985740	NA	NA	NA	NA	NA	NA	NA	NA	NA	NA	NA	NA	NA	NA	NA	NA	NA	NA
gene11340	51068	NMD3	NMD3 ribosome export adaptor;gbkey=Gene;gene=NMD3;gene_biotype=protein_coding	899.489	1034.1	-0.188778	0.188778	0.00193368	0.0161131	899.849	1054.05	-0.214323	0.214323	0.00059803	0.00596498	900.727	1273.06	-0.492416	0.492416	3.76977e-13	4.64814e-12
gene11341	105374187	LOC105374187	Gene;gene=LOC105374187	NA	NA	NA	NA	NA	NA	NA	NA	NA	NA	NA	NA	NA	NA	NA	NA	NA	NA
gene11342	100129403	EEF1GP4	eukaryotic translation elongation factor 1 gamma pseudogene 4;gbkey=Gene;gene=EEF1GP4;gene_biotype=pseudogene	NA	NA	NA	NA	NA	NA	NA	NA	NA	NA	NA	NA	NA	NA	NA	NA	NA	NA
gene11343	646085	PSMC1P7	proteasome 26S subunit%2C ATPase 1 pseudogene 7;gbkey=Gene;gene=PSMC1P7;gene_biotype=pseudogene	NA	NA	NA	NA	NA	NA	NA	NA	NA	NA	NA	NA	NA	NA	NA	NA	NA	NA
gene11344	165679	SPTSSB	serine palmitoyltransferase small subunit B;gbkey=Gene;gene=SPTSSB;gene_biotype=protein_coding	NA	NA	NA	NA	NA	NA	NA	NA	NA	NA	NA	NA	NA	NA	NA	NA	NA	NA
gene11345	107986150	LOC107986150	Gene;gene=LOC107986150	NA	NA	NA	NA	NA	NA	NA	NA	NA	NA	NA	NA	NA	NA	NA	NA	NA	NA
gene11346	101243545	LINC02067	long intergenic non-protein coding RNA 2067;gbkey=Gene;gene=LINC02067	NA	NA	NA	NA	NA	NA	NA	NA	NA	NA	NA	NA	NA	NA	NA	NA	NA	NA
gene11347	647099	RPL23AP42	ribosomal protein L23a pseudogene 42;gbkey=Gene;gene=RPL23AP42;gene_biotype=pseudogene;gene_synonym=RPL23A_13_431	812.114	894.513	-0.13035	0.13035	0.0363245	0.145913	812.426	904.546	-0.146006	0.146006	0.0167996	0.0821868	813.22	830.801	-0.0302888	0.0302888	0.698442	0.792914
gene11348	131149	OTOL1	otolin 1;gbkey=Gene;gene=OTOL1;gene_biotype=protein_coding	NA	NA	NA	NA	NA	NA	NA	NA	NA	NA	NA	NA	NA	NA	NA	NA	NA	NA
gene11349	107986048	LOC107986048	Gene;gene=LOC107986048	NA	NA	NA	NA	NA	NA	NA	NA	NA	NA	NA	NA	NA	NA	NA	NA	NA	NA
gene1135	105378665	LOC105378665	Gene;gene=LOC105378665	NA	NA	NA	NA	NA	NA	NA	NA	NA	NA	NA	NA	NA	NA	NA	NA	NA	NA
gene11350	107986049	LOC107986049	Gene;gene=LOC107986049	NA	NA	NA	NA	NA	NA	NA	NA	NA	NA	NA	NA	NA	NA	NA	NA	NA	NA
gene11351	100287573	TOMM22P6	TOMM22 pseudogene 6;gbkey=Gene;gene=TOMM22P6;gene_biotype=pseudogene	NA	NA	NA	NA	NA	NA	NA	NA	NA	NA	NA	NA	NA	NA	NA	NA	NA	NA
gene11352	100131548	RPS6P4	ribosomal protein S6 pseudogene 4;gbkey=Gene;gene=RPS6P4;gene_biotype=pseudogene;gene_synonym=RPS6_2_432	NA	NA	NA	NA	NA	NA	NA	NA	NA	NA	NA	NA	NA	NA	NA	NA	NA	NA
gene11353	647107	LINC01192	long intergenic non-protein coding RNA 1192;gbkey=Gene;gene=LINC01192;gene_biotype=lncRNA	NA	NA	NA	NA	NA	NA	NA	NA	NA	NA	NA	NA	NA	NA	NA	NA	NA	NA
gene11354	105374188	LOC105374188	Gene;gene=LOC105374188	NA	NA	NA	NA	NA	NA	NA	NA	NA	NA	NA	NA	NA	NA	NA	NA	NA	NA
gene11355	100151679	RNU7-82P	RNA%2C U7 small nuclear 82 pseudogene;gbkey=Gene;gene=RNU7-82P;gene_biotype=pseudogene;gene_synonym=RNU7-163P,U7.82	NA	NA	NA	NA	NA	NA	NA	NA	NA	NA	NA	NA	NA	NA	NA	NA	NA	NA
gene11356	730129	LOC730129	neugrin%2C neurite outgrowth associated pseudogene;gbkey=Gene;gene=LOC730129;gene_biotype=pseudogene	NA	NA	NA	NA	NA	NA	NA	NA	NA	NA	NA	NA	NA	NA	NA	NA	NA	NA
gene11357	102724419	LOC102724419	Gene;gene=LOC102724419	NA	NA	NA	NA	NA	NA	NA	NA	NA	NA	NA	NA	NA	NA	NA	NA	NA	NA
gene11358	100302148	MIR1263	microRNA 1263;gbkey=Gene;gene=MIR1263;gene_biotype=miRNA	NA	NA	NA	NA	NA	NA	NA	NA	NA	NA	NA	NA	NA	NA	NA	NA	NA	NA
gene11359	105374189	LOC105374189	Gene;gene=LOC105374189	NA	NA	NA	NA	NA	NA	NA	NA	NA	NA	NA	NA	NA	NA	NA	NA	NA	NA
gene1136	105378667	LOC105378667	Gene;gene=LOC105378667	NA	NA	NA	NA	NA	NA	NA	NA	NA	NA	NA	NA	NA	NA	NA	NA	NA	NA
gene11360	105374190	LOC105374190	Gene;gene=LOC105374190	NA	NA	NA	NA	NA	NA	NA	NA	NA	NA	NA	NA	NA	NA	NA	NA	NA	NA
gene11361	105374191	LOC105374191	Gene;gene=LOC105374191	NA	NA	NA	NA	NA	NA	NA	NA	NA	NA	NA	NA	NA	NA	NA	NA	NA	NA
gene11362	107986151	LOC107986151	Gene;gene=LOC107986151	NA	NA	NA	NA	NA	NA	NA	NA	NA	NA	NA	NA	NA	NA	NA	NA	NA	NA
gene11363	104355289	LINC01324	long intergenic non-protein coding RNA 1324;gbkey=Gene;gene=LINC01324	NA	NA	NA	NA	NA	NA	NA	NA	NA	NA	NA	NA	NA	NA	NA	NA	NA	NA
gene11364	107986050	LOC107986050	Gene;gene=LOC107986050	NA	NA	NA	NA	NA	NA	NA	NA	NA	NA	NA	NA	NA	NA	NA	NA	NA	NA
gene11365	6476	SI	sucrase-isomaltase;gbkey=Gene;gene=SI	NA	NA	NA	NA	NA	NA	NA	NA	NA	NA	NA	NA	NA	NA	NA	NA	NA	NA
gene11366	105374192	LOC105374192	Gene;gene=LOC105374192	NA	NA	NA	NA	NA	NA	NA	NA	NA	NA	NA	NA	NA	NA	NA	NA	NA	NA
gene11367	101928405	LOC101928405	Gene;gene=LOC101928405	NA	NA	NA	NA	NA	NA	NA	NA	NA	NA	NA	NA	NA	NA	NA	NA	NA	NA
gene11368	22865	SLITRK3	SLIT and NTRK like family member 3;gbkey=Gene;gene=SLITRK3	NA	NA	NA	NA	NA	NA	NA	NA	NA	NA	NA	NA	NA	NA	NA	NA	NA	NA
gene11369	103695433	LINC01322	long intergenic non-protein coding RNA 1322;gbkey=Gene;gene=LINC01322	NA	NA	NA	NA	NA	NA	NA	NA	NA	NA	NA	NA	NA	NA	NA	NA	NA	NA
gene1137	54802	TRIT1	tRNA isopentenyltransferase 1;gbkey=Gene;gene=TRIT1;gene_biotype=protein_coding	589.679	652.189	-0.132123	0.132123	0.0692921	0.230303	589.884	654.861	-0.138636	0.138636	0.0514489	0.185854	590.465	662.61	-0.163193	0.163193	0.0412345	0.0856333
gene11370	590	BCHE	butyrylcholinesterase;gbkey=Gene;gene=BCHE;gene_biotype=protein_coding	NA	NA	NA	NA	NA	NA	NA	NA	NA	NA	NA	NA	NA	NA	NA	NA	NA	NA
gene11371	100873242	MTND4P17	mitochondrially encoded NADH:ubiquinone oxidoreductase core subunit 4 pseudogene 17;gbkey=Gene;gene=MTND4P17;gene_biotype=pseudogene	NA	NA	NA	NA	NA	NA	NA	NA	NA	NA	NA	NA	NA	NA	NA	NA	NA	NA
gene11372	107075099	MTND4LP10	mitochondrially encoded NADH:ubiquinone oxidoreductase core subunit 4L pseudogene 10;gbkey=Gene;gene=MTND4LP10;gene_biotype=pseudogene	NA	NA	NA	NA	NA	NA	NA	NA	NA	NA	NA	NA	NA	NA	NA	NA	NA	NA
gene11373	100873183	MTND3P7	mitochondrially encoded NADH:ubiquinone oxidoreductase core subunit 3 pseudogene 7;gbkey=Gene;gene=MTND3P7;gene_biotype=pseudogene	NA	NA	NA	NA	NA	NA	NA	NA	NA	NA	NA	NA	NA	NA	NA	NA	NA	NA
gene11374	107075187	MTCO3P38	mitochondrially encoded cytochrome c oxidase III pseudogene 38;gbkey=Gene;gene=MTCO3P38;gene_biotype=pseudogene	NA	NA	NA	NA	NA	NA	NA	NA	NA	NA	NA	NA	NA	NA	NA	NA	NA	NA
gene11375	100420620	LOC100420620	mitochondrial calcium uniporter regulator 1 pseudogene;gbkey=Gene;gene=LOC100420620;gene_biotype=pseudogene	NA	NA	NA	NA	NA	NA	NA	NA	NA	NA	NA	NA	NA	NA	NA	NA	NA	NA
gene11376	106479228	RN7SKP298	RNA%2C 7SK small nuclear pseudogene 298;gbkey=Gene;gene=RN7SKP298;gene_biotype=pseudogene	NA	NA	NA	NA	NA	NA	NA	NA	NA	NA	NA	NA	NA	NA	NA	NA	NA	NA
gene11377	100287630	PSAT1P4	phosphoserine aminotransferase 1 pseudogene 4;gbkey=Gene;gene=PSAT1P4;gene_biotype=pseudogene	26.8175	58.8256	-0.508185	0.508185	5.48901e-05	0.000841161	26.8273	56.8365	-0.511275	0.511275	9.16693e-05	0.00127461	26.8535	102.762	-1.64408	1.64408	2.65298e-15	3.95159e-14
gene11378	100133259	CBX1P5	chromobox 1 pseudogene 5;gbkey=Gene;gene=CBX1P5;gene_biotype=pseudogene;gene_synonym=CBX9	NA	NA	NA	NA	NA	NA	NA	NA	NA	NA	NA	NA	NA	NA	NA	NA	NA	NA
gene11379	105374194	LOC105374194	uncharacterized LOC105374194;gbkey=Gene;gene=LOC105374194;gene_biotype=lncRNA	NA	NA	NA	NA	NA	NA	NA	NA	NA	NA	NA	NA	NA	NA	NA	NA	NA	NA
gene1138	4610	MYCL	v-myc avian myelocytomatosis viral oncogene lung carcinoma derived homolog;gbkey=Gene;gene=MYCL;gene_biotype=protein_coding	NA	NA	NA	NA	NA	NA	NA	NA	NA	NA	NA	NA	NA	NA	NA	NA	NA	NA
gene11380	105374193	LOC105374193	Gene;gene=LOC105374193	13.91	18.7109	-0.0993696	0.0993696	0.352783	1	13.9128	18.3863	-0.105507	0.105507	0.359829	1	13.9272	33.3751	-0.883286	0.883286	0.000963979	0.00313898
gene11381	105374195	LOC105374195	Gene;gene=LOC105374195	NA	NA	NA	NA	NA	NA	NA	NA	NA	NA	NA	NA	NA	NA	NA	NA	NA	NA
gene11382	131055	LOC131055	peptidylprolyl isomerase A (cyclophilin A) pseudogene;gbkey=Gene;gene=LOC131055;gene_biotype=pseudogene	21.8539	23.4012	-0.030412	0.030412	0.794568	1	21.8609	23.0725	-0.0251761	0.0251761	0.837114	1	21.8839	24.695	-0.12308	0.12308	0.645292	0.75201
gene11383	105374196	LOC105374196	Gene;gene=LOC105374196	25.4926	20.0633	0.106503	-0.106503	0.36209	1	25.5022	24.4342	0.0194981	-0.0194981	0.872259	1	25.5269	19.6809	0.26407	-0.26407	0.324144	0.458
gene11384	79740	ZBBX	zinc finger B-box domain containing;gbkey=Gene;gene=ZBBX	NA	NA	NA	NA	NA	NA	NA	NA	NA	NA	NA	NA	NA	NA	NA	NA	NA	NA
gene11385	104310350	LINC01327	long intergenic non-protein coding RNA 1327;gbkey=Gene;gene=LINC01327;gene_biotype=lncRNA	NA	NA	NA	NA	NA	NA	NA	NA	NA	NA	NA	NA	NA	NA	NA	NA	NA	NA
gene11386	5276	SERPINI2	serpin family I member 2;gbkey=Gene;gene=SERPINI2;gene_biotype=protein_coding	NA	NA	NA	NA	NA	NA	NA	NA	NA	NA	NA	NA	NA	NA	NA	NA	NA	NA
gene11387	105374197	LOC105374197	Gene;gene=LOC105374197	NA	NA	NA	NA	NA	NA	NA	NA	NA	NA	NA	NA	NA	NA	NA	NA	NA	NA
gene11388	151790	WDR49	WD repeat domain 49;gbkey=Gene;gene=WDR49	NA	NA	NA	NA	NA	NA	NA	NA	NA	NA	NA	NA	NA	NA	NA	NA	NA	NA
gene11389	11235	PDCD10	programmed cell death 10;gbkey=Gene;gene=PDCD10;gene_biotype=protein_coding	707.491	689.897	0.0334877	-0.0334877	0.622539	0.820235	707.766	664.441	0.0839314	-0.0839314	0.232137	0.485809	708.461	676.93	0.0645474	-0.0645474	0.392761	0.528046
gene1139	105378668	LOC105378668	Gene;gene=LOC105378668	NA	NA	NA	NA	NA	NA	NA	NA	NA	NA	NA	NA	NA	NA	NA	NA	NA	NA
gene11390	100874431	HMGN1P8	high mobility group nucleosome binding domain 1 pseudogene 8;gbkey=Gene;gene=HMGN1P8;gene_biotype=pseudogene	NA	NA	NA	NA	NA	NA	NA	NA	NA	NA	NA	NA	NA	NA	NA	NA	NA	NA
gene11391	5274	SERPINI1	serpin family I member 1;gbkey=Gene;gene=SERPINI1;gene_biotype=protein_coding	14.8961	13.7007	0.0269643	-0.0269643	0.798079	1	14.9028	14.3706	0.0130906	-0.0130906	0.908022	1	14.9167	15.3378	-0.0248484	0.0248484	0.930711	0.954597
gene11392	100462782	MEMO1P3	mediator of cell motility 1 pseudogene 3;gbkey=Gene;gene=MEMO1P3;gene_biotype=pseudogene	NA	NA	NA	NA	NA	NA	NA	NA	NA	NA	NA	NA	NA	NA	NA	NA	NA	NA
gene11393	646168	LINC01330	long intergenic non-protein coding RNA 1330;gbkey=Gene;gene=LINC01330;gene_biotype=misc_RNA	NA	NA	NA	NA	NA	NA	NA	NA	NA	NA	NA	NA	NA	NA	NA	NA	NA	NA
gene11394	107986039	LOC107986039	Gene;gene=LOC107986039;gene_biotype=pseudogene	NA	NA	NA	NA	NA	NA	NA	NA	NA	NA	NA	NA	NA	NA	NA	NA	NA	NA
gene11395	100874470	HMGN2P26	high mobility group nucleosomal binding domain 2 pseudogene 26;gbkey=Gene;gene=HMGN2P26;gene_biotype=pseudogene	NA	NA	NA	NA	NA	NA	NA	NA	NA	NA	NA	NA	NA	NA	NA	NA	NA	NA
gene11396	107986152	LOC107986152	Gene;gene=LOC107986152	NA	NA	NA	NA	NA	NA	NA	NA	NA	NA	NA	NA	NA	NA	NA	NA	NA	NA
gene11397	27333	GOLIM4	golgi integral membrane protein 4;gbkey=Gene;gene=GOLIM4;gene_biotype=protein_coding	986.328	921.144	0.092434	-0.092434	0.130702	0.348933	986.673	858.144	0.189967	-0.189967	0.00167608	0.0137143	987.652	749.904	0.390173	-0.390173	4.63635e-07	2.76292e-06
gene11398	93556	EGFEM1P	EGF like and EMI domain containing 1%2C pseudogene;gbkey=Gene;gene=EGFEM1P;gene_biotype=misc_RNA;gene_synonym=C3orf50,NCRNA00259	NA	NA	NA	NA	NA	NA	NA	NA	NA	NA	NA	NA	NA	NA	NA	NA	NA	NA
gene11399	106481640	RNU2-20P	RNA%2C U2 small nuclear 20%2C pseudogene;gbkey=Gene;gene=RNU2-20P;gene_biotype=pseudogene	NA	NA	NA	NA	NA	NA	NA	NA	NA	NA	NA	NA	NA	NA	NA	NA	NA	NA
gene114	105378586	LOC105378586	Gene;gene=LOC105378586	NA	NA	NA	NA	NA	NA	NA	NA	NA	NA	NA	NA	NA	NA	NA	NA	NA	NA
gene1140	84879	MFSD2A	major facilitator superfamily domain containing 2A;gbkey=Gene;gene=MFSD2A;gene_biotype=protein_coding	403.277	394.082	0.0291684	-0.0291684	0.724871	0.879153	403.416	470.965	-0.195113	0.195113	0.0249266	0.110097	403.82	523.455	-0.365187	0.365187	6.02173e-05	0.000249543
gene11400	693136	MIR551B	microRNA 551b;gbkey=Gene;gene=MIR551B;gene_biotype=miRNA	NA	NA	NA	NA	NA	NA	NA	NA	NA	NA	NA	NA	NA	NA	NA	NA	NA	NA
gene11401	105374200	LOC105374200	Gene;gene=LOC105374200	NA	NA	NA	NA	NA	NA	NA	NA	NA	NA	NA	NA	NA	NA	NA	NA	NA	NA
gene11402	647158	RPSAP33	ribosomal protein SA pseudogene 33;gbkey=Gene;gene=RPSAP33;gene_biotype=pseudogene;gene_synonym=RPSA_10_433	NA	NA	NA	NA	NA	NA	NA	NA	NA	NA	NA	NA	NA	NA	NA	NA	NA	NA
gene11403	100271163	RPL21P43	ribosomal protein L21 pseudogene 43;gbkey=Gene;gene=RPL21P43;gene_biotype=pseudogene;gene_synonym=RPL21_15_434	NA	NA	NA	NA	NA	NA	NA	NA	NA	NA	NA	NA	NA	NA	NA	NA	NA	NA
gene11404	100507661	LINC02082	long intergenic non-protein coding RNA 2082;gbkey=Gene;gene=LINC02082	NA	NA	NA	NA	NA	NA	NA	NA	NA	NA	NA	NA	NA	NA	NA	NA	NA	NA
gene11405	105374201	LOC105374201	Gene;gene=LOC105374201	NA	NA	NA	NA	NA	NA	NA	NA	NA	NA	NA	NA	NA	NA	NA	NA	NA	NA
gene11406	107986051	LOC107986051	Gene;gene=LOC107986051	NA	NA	NA	NA	NA	NA	NA	NA	NA	NA	NA	NA	NA	NA	NA	NA	NA	NA
gene11407	2122	MECOM	MDS1 and EVI1 complex locus;gbkey=Gene;gene=MECOM;gene_biotype=protein_coding	NA	NA	NA	NA	NA	NA	NA	NA	NA	NA	NA	NA	NA	NA	NA	NA	NA	NA
gene11408	105374206	LOC105374206	Gene;gene=LOC105374206	NA	NA	NA	NA	NA	NA	NA	NA	NA	NA	NA	NA	NA	NA	NA	NA	NA	NA
gene11409	105374205	LOC105374205	uncharacterized LOC105374205;gbkey=Gene;gene=LOC105374205	NA	NA	NA	NA	NA	NA	NA	NA	NA	NA	NA	NA	NA	NA	NA	NA	NA	NA
gene1141	650901	RPS2P12	ribosomal protein S2 pseudogene 12;gbkey=Gene;gene=RPS2P12;gene_biotype=pseudogene;gene_synonym=RPS2_2_35	NA	NA	NA	NA	NA	NA	NA	NA	NA	NA	NA	NA	12.9286	16.0175	-0.189736	0.189736	0.506586	0.634988
gene11410	125371	RPL22P1	ribosomal protein L22 pseudogene 1;gbkey=Gene;gene=RPL22P1;gene_biotype=pseudogene;gene_synonym=RPL22_5_435	621.43	667.504	-0.095075	0.095075	0.162528	0.399958	621.663	610.109	0.0249642	-0.0249642	0.723519	0.879184	622.275	626.314	-0.00912515	0.00912515	0.907777	0.940122
gene11411	29771	SDHDP3	succinate dehydrogenase complex subunit D pseudogene 3;gbkey=Gene;gene=SDHDP3;gene_biotype=pseudogene	NA	NA	NA	NA	NA	NA	NA	NA	NA	NA	NA	NA	NA	NA	NA	NA	NA	NA
gene11412	7012	TERC	telomerase RNA component;gbkey=Gene;gene=TERC;gene_biotype=telomerase_RNA	NA	NA	NA	NA	NA	NA	NA	NA	NA	NA	NA	NA	NA	NA	NA	NA	NA	NA
gene11413	84517	ACTRT3	actin related protein T3;gbkey=Gene;gene=ACTRT3;gene_biotype=protein_coding	68.8627	46.8078	0.28917	-0.28917	0.0221109	0.103062	68.8895	52.8226	0.213875	-0.213875	0.0996923	0.287568	68.9587	27.0279	1.11411	-1.11411	5.27366e-07	3.12779e-06
gene11414	100189318	TRV-AAC1-1	Gene;gene=TRV-AAC1-1	NA	NA	NA	NA	NA	NA	NA	NA	NA	NA	NA	NA	NA	NA	NA	NA	NA	NA
gene11415	55892	MYNN	myoneurin;gbkey=Gene;gene=MYNN;gene_biotype=protein_coding	289.063	351.273	-0.238362	0.238362	0.00878281	0.0524151	289.155	310.286	-0.0861534	0.0861534	0.359806	0.619471	289.443	385.047	-0.398778	0.398778	0.000102102	0.000403941
gene11416	151827	LRRC34	leucine rich repeat containing 34;gbkey=Gene;gene=LRRC34	NA	NA	NA	NA	NA	NA	NA	NA	NA	NA	NA	NA	NA	NA	NA	NA	NA	NA
gene11417	344657	LRRIQ4	leucine rich repeats and IQ motif containing 4;gbkey=Gene;gene=LRRIQ4;gene_biotype=protein_coding	NA	NA	NA	NA	NA	NA	NA	NA	NA	NA	NA	NA	NA	NA	NA	NA	NA	NA
gene11418	79782	LRRC31	leucine rich repeat containing 31;gbkey=Gene;gene=LRRC31;gene_biotype=protein_coding	NA	NA	NA	NA	NA	NA	NA	NA	NA	NA	NA	NA	NA	NA	NA	NA	NA	NA
gene11419	151825	KRT18P43	keratin 18 pseudogene 43;gbkey=Gene;gene=KRT18P43;gene_biotype=pseudogene	NA	NA	NA	NA	NA	NA	NA	NA	NA	NA	NA	NA	NA	NA	NA	NA	NA	NA
gene1142	105378669	LOC105378669	Gene;gene=LOC105378669	NA	NA	NA	NA	NA	NA	NA	NA	NA	NA	NA	NA	NA	NA	NA	NA	NA	NA
gene11420	344658	SAMD7	sterile alpha motif domain containing 7;gbkey=Gene;gene=SAMD7	NA	NA	NA	NA	NA	NA	NA	NA	NA	NA	NA	NA	NA	NA	NA	NA	NA	NA
gene11421	100421510	LOC100421510	family with sequence similarity 20 member B pseudogene;gbkey=Gene;gene=LOC100421510;gene_biotype=pseudogene	NA	NA	NA	NA	NA	NA	NA	NA	NA	NA	NA	NA	NA	NA	NA	NA	NA	NA
gene11422	100128164	LOC100128164	four and a half LIM domains 1 pseudogene;gbkey=Gene;gene=LOC100128164;gene_biotype=misc_RNA	NA	NA	NA	NA	NA	NA	NA	NA	NA	NA	NA	NA	NA	NA	NA	NA	NA	NA
gene11423	7095	SEC62	SEC62 homolog%2C preprotein translocation factor;gbkey=Gene;gene=SEC62;gene_biotype=protein_coding	1378.6	1434.58	-0.054971	0.054971	0.283864	0.551157	1379.12	1472.12	-0.090273	0.090273	0.0832806	0.257194	1380.47	1532.6	-0.149172	0.149172	0.0157671	0.0375159
gene11424	26996	GPR160	G protein-coupled receptor 160;gbkey=Gene;gene=GPR160;gene_biotype=protein_coding	156.272	127.681	0.212618	-0.212618	0.0584017	0.204265	156.328	121.387	0.267538	-0.267538	0.0208146	0.0963234	156.48	122.113	0.333616	-0.333616	0.0234124	0.0529833
gene11425	106479574	RNU4-38P	RNA%2C U4 small nuclear 38%2C pseudogene;gbkey=Gene;gene=RNU4-38P;gene_biotype=pseudogene	NA	NA	NA	NA	NA	NA	NA	NA	NA	NA	NA	NA	NA	NA	NA	NA	NA	NA
gene11426	100421819	LOC100421819	lysine methyltransferase 5A pseudogene;gbkey=Gene;gene=LOC100421819;gene_biotype=pseudogene	NA	NA	NA	NA	NA	NA	NA	NA	NA	NA	NA	NA	NA	NA	NA	NA	NA	NA
gene11427	80012	PHC3	polyhomeotic homolog 3;gbkey=Gene;gene=PHC3;gene_biotype=protein_coding	757.827	783.172	-0.0441084	0.0441084	0.495395	0.734497	758.114	790.593	-0.0566747	0.0566747	0.373926	0.632237	758.855	887.329	-0.221491	0.221491	0.00535277	0.0145838
gene11428	105374209	LOC105374209	Gene;gene=LOC105374209	NA	NA	NA	NA	NA	NA	NA	NA	NA	NA	NA	NA	NA	NA	NA	NA	NA	NA
gene11429	106479707	RNU6-315P	RNA%2C U6 small nuclear 315%2C pseudogene;gbkey=Gene;gene=RNU6-315P;gene_biotype=pseudogene	NA	NA	NA	NA	NA	NA	NA	NA	NA	NA	NA	NA	NA	NA	NA	NA	NA	NA
gene1143	10487	CAP1	adenylate cyclase associated protein 1;gbkey=Gene;gene=CAP1;gene_biotype=protein_coding	3377.97	3424.22	-0.0191317	0.0191317	0.633816	0.828036	3379.24	3341.88	0.0156206	-0.0156206	0.698505	0.864369	3382.57	3284.86	0.0420217	-0.0420217	0.370538	0.506146
gene11430	100147819	RNU7-32P	RNA%2C U7 small nuclear 32 pseudogene;gbkey=Gene;gene=RNU7-32P;gene_biotype=pseudogene;gene_synonym=U7.32	NA	NA	NA	NA	NA	NA	NA	NA	NA	NA	NA	NA	NA	NA	NA	NA	NA	NA
gene11431	5584	PRKCI	protein kinase C iota;gbkey=Gene;gene=PRKCI;gene_biotype=protein_coding	387.673	353.59	0.11517	-0.11517	0.178713	0.422408	387.828	404.783	-0.0550826	0.0550826	0.498046	0.731211	388.208	334.305	0.209449	-0.209449	0.032763	0.0704672
gene11432	6498	SKIL	SKI like proto-oncogene;gbkey=Gene;gene=SKIL;gene_biotype=protein_coding	254.914	297.479	-0.187571	0.187571	0.0419909	0.161383	255.017	279.493	-0.112086	0.112086	0.232392	0.486007	255.264	409.399	-0.659223	0.659223	2.60431e-10	2.33861e-09
gene11433	5010	CLDN11	claudin 11;gbkey=Gene;gene=CLDN11;gene_biotype=protein_coding	NA	NA	NA	NA	NA	NA	NA	NA	NA	NA	NA	NA	NA	NA	NA	NA	NA	NA
gene11434	102465497	MIR6828	microRNA 6828;gbkey=Gene;gene=MIR6828;gene_biotype=miRNA	NA	NA	NA	NA	NA	NA	NA	NA	NA	NA	NA	NA	NA	NA	NA	NA	NA	NA
gene11435	57709	SLC7A14	solute carrier family 7 member 14;gbkey=Gene;gene=SLC7A14;gene_biotype=protein_coding	NA	NA	NA	NA	NA	NA	NA	NA	NA	NA	NA	NA	NA	NA	NA	NA	NA	NA
gene11436	101928583	LOC101928583	uncharacterized LOC101928583;gbkey=Gene;gene=LOC101928583	NA	NA	NA	NA	NA	NA	NA	NA	NA	NA	NA	NA	NA	NA	NA	NA	NA	NA
gene11437	730023	KRT8P13	keratin 8 pseudogene 13;gbkey=Gene;gene=KRT8P13;gene_biotype=pseudogene	NA	NA	NA	NA	NA	NA	NA	NA	NA	NA	NA	NA	NA	NA	NA	NA	NA	NA
gene11438	402149	RPL28P1	ribosomal protein L28 pseudogene 1;gbkey=Gene;gene=RPL28P1;gene_biotype=pseudogene;gene_synonym=bcm2489,RPL28_2_436	NA	NA	NA	NA	NA	NA	NA	NA	NA	NA	NA	NA	NA	NA	NA	NA	NA	NA
gene11439	105374211	LOC105374211	Gene;gene=LOC105374211	NA	NA	NA	NA	NA	NA	NA	NA	NA	NA	NA	NA	NA	NA	NA	NA	NA	NA
gene1144	5538	PPT1	palmitoyl-protein thioesterase 1;gbkey=Gene;gene=PPT1;gene_biotype=protein_coding	5372.56	5005.14	0.100195	-0.100195	0.00436149	0.0304122	5374.65	5045.05	0.0895045	-0.0895045	0.0134576	0.0694101	5379.91	4271.62	0.330753	-0.330753	6.68862e-13	8.05211e-12
gene11440	100379664	RNY5P3	RNA%2C Ro-associated Y5 pseudogene 3;gbkey=Gene;gene=RNY5P3;gene_biotype=pseudogene	NA	NA	NA	NA	NA	NA	NA	NA	NA	NA	NA	NA	NA	NA	NA	NA	NA	NA
gene11441	200916	RPL22L1	ribosomal protein L22 like 1;gbkey=Gene;gene=RPL22L1	2499.45	2744.28	-0.130218	0.130218	0.00443955	0.0308675	2500.48	2693.68	-0.103133	0.103133	0.0426992	0.163453	2502.92	3053.69	-0.284517	0.284517	1.04477e-07	6.82678e-07
gene11442	56648	EIF5A2	eukaryotic translation initiation factor 5A2;gbkey=Gene;gene=EIF5A2;gene_biotype=protein_coding	208.899	197.2	0.0657349	-0.0657349	0.522983	0.753504	208.982	209.918	-0.00519478	0.00519478	0.960153	0.985046	209.184	218.901	-0.0624119	0.0624119	0.611627	0.725696
gene11443	100128036	KLF7P1	kruppel like factor 7 pseudogene 1;gbkey=Gene;gene=KLF7P1;gene_biotype=pseudogene;gene_synonym=KLF7P	NA	NA	NA	NA	NA	NA	NA	NA	NA	NA	NA	NA	NA	NA	NA	NA	NA	NA
gene11444	107105264	RNU1-70P	RNA%2C U1 small nuclear 70%2C pseudogene;gbkey=Gene;gene=RNU1-70P;gene_biotype=pseudogene	NA	NA	NA	NA	NA	NA	NA	NA	NA	NA	NA	NA	NA	NA	NA	NA	NA	NA
gene11445	6514	SLC2A2	solute carrier family 2 member 2;gbkey=Gene;gene=SLC2A2;gene_biotype=protein_coding	NA	NA	NA	NA	NA	NA	NA	NA	NA	NA	NA	NA	NA	NA	NA	NA	NA	NA
gene11446	23043	TNIK	TRAF2 and NCK interacting kinase;gbkey=Gene;gene=TNIK;gene_biotype=protein_coding	899.586	958.857	-0.0855415	0.0855415	0.189466	0.437767	899.9	924.66	-0.0368205	0.0368205	0.552414	0.775062	900.801	992.143	-0.137199	0.137199	0.0613876	0.120376
gene11447	105374216	LOC105374216	Gene;gene=LOC105374216	NA	NA	NA	NA	NA	NA	NA	NA	NA	NA	NA	NA	NA	NA	NA	NA	NA	NA
gene11448	693154	MIR569	microRNA 569;gbkey=Gene;gene=MIR569;gene_biotype=miRNA	NA	NA	NA	NA	NA	NA	NA	NA	NA	NA	NA	NA	NA	NA	NA	NA	NA	NA
gene11449	107986026	LOC107986026	Gene;gene=LOC107986026	NA	NA	NA	NA	NA	NA	NA	NA	NA	NA	NA	NA	NA	NA	NA	NA	NA	NA
gene1145	728602	LOC728602	ornithine decarboxylase antizyme 1 pseudogene;gbkey=Gene;gene=LOC728602;gene_biotype=pseudogene	140.706	133.393	0.0553993	-0.0553993	0.626291	0.823162	140.759	138.351	0.018292	-0.018292	0.873346	0.953884	140.895	140.138	0.00730671	-0.00730671	0.959402	0.973006
gene11450	102724479	LOC102724479	Gene;gene=LOC102724479	NA	NA	NA	NA	NA	NA	NA	NA	NA	NA	NA	NA	NA	NA	NA	NA	NA	NA
gene11451	106481289	RNU6-348P	RNA%2C U6 small nuclear 348%2C pseudogene;gbkey=Gene;gene=RNU6-348P;gene_biotype=pseudogene	NA	NA	NA	NA	NA	NA	NA	NA	NA	NA	NA	NA	NA	NA	NA	NA	NA	NA
gene11452	5337	PLD1	phospholipase D1;gbkey=Gene;gene=PLD1	NA	NA	NA	NA	NA	NA	NA	NA	NA	NA	NA	NA	7.62632	40.0259	-1.57531	1.57531	8.97696e-09	6.74401e-08
gene11453	389177	TMEM212	transmembrane protein 212;gbkey=Gene;gene=TMEM212	NA	NA	NA	NA	NA	NA	NA	NA	NA	NA	NA	NA	NA	NA	NA	NA	NA	NA
gene11454	100874219	TMEM212-AS1	TMEM212 antisense RNA 1;gbkey=Gene;gene=TMEM212-AS1	NA	NA	NA	NA	NA	NA	NA	NA	NA	NA	NA	NA	NA	NA	NA	NA	NA	NA
gene11455	105374218	LOC105374218	Gene;gene=LOC105374218	NA	NA	NA	NA	NA	NA	NA	NA	NA	NA	NA	NA	NA	NA	NA	NA	NA	NA
gene11456	105374217	LOC105374217	Gene;gene=LOC105374217	NA	NA	NA	NA	NA	NA	NA	NA	NA	NA	NA	NA	NA	NA	NA	NA	NA	NA
gene11457	64778	FNDC3B	fibronectin type III domain containing 3B;gbkey=Gene;gene=FNDC3B;gene_biotype=protein_coding	1272.34	1246.4	0.028317	-0.028317	0.595197	0.802736	1272.81	1498.21	-0.225927	0.225927	9.51744e-06	0.000170424	1274.06	1864.37	-0.541096	0.541096	2.96381e-14	4.07465e-13
gene11458	107986153	LOC107986153	Gene;gene=LOC107986153	11.2499	12.0379	-0.0165786	0.0165786	0.861714	1	11.2576	19.7483	-0.169415	0.169415	0.113479	1	11.2681	13.0161	-0.114855	0.114855	0.693885	0.790043
gene11459	100271375	RPS27AP8	ribosomal protein S27a pseudogene 8;gbkey=Gene;gene=RPS27AP8;gene_biotype=pseudogene;gene_synonym=RPS27A_2_437	NA	NA	NA	NA	NA	NA	NA	NA	NA	NA	NA	NA	NA	NA	NA	NA	NA	NA
gene1146	105378671	LOC105378671	Gene;gene=LOC105378671	NA	NA	NA	NA	NA	NA	NA	NA	NA	NA	NA	NA	NA	NA	NA	NA	NA	NA
gene11460	106480959	RN7SL141P	RNA%2C 7SL%2C cytoplasmic 141%2C pseudogene;gbkey=Gene;gene=RN7SL141P;gene_biotype=pseudogene	NA	NA	NA	NA	NA	NA	NA	NA	NA	NA	NA	NA	NA	NA	NA	NA	NA	NA
gene11461	391592	BZW1P1	basic leucine zipper and W2 domains 1 pseudogene 1;gbkey=Gene;gene=BZW1P1;gene_biotype=pseudogene	261.241	275.4	-0.0631607	0.0631607	0.507809	0.74304	261.329	258.796	0.0117327	-0.0117327	0.905244	0.966713	261.594	243.19	0.100354	-0.100354	0.411322	0.546733
gene11462	2693	GHSR	growth hormone secretagogue receptor;gbkey=Gene;gene=GHSR;gene_biotype=protein_coding	NA	NA	NA	NA	NA	NA	NA	NA	NA	NA	NA	NA	NA	NA	NA	NA	NA	NA
gene11463	8743	TNFSF10	tumor necrosis factor superfamily member 10;gbkey=Gene;gene=TNFSF10;gene_biotype=protein_coding	1101.9	1109.81	-0.00966443	0.00966443	0.875434	0.946083	1102.27	1042.94	0.0752026	-0.0752026	0.217321	0.467114	1103.36	945.511	0.21951	-0.21951	0.00164245	0.00508452
gene11464	100856791	LOC100856791	TBP-like 1 pseudogene;gbkey=Gene;gene=LOC100856791;gene_biotype=pseudogene	NA	NA	NA	NA	NA	NA	NA	NA	NA	NA	NA	NA	NA	NA	NA	NA	NA	NA
gene11465	105374219	LOC105374219	Gene;gene=LOC105374219	NA	NA	NA	NA	NA	NA	NA	NA	NA	NA	NA	NA	NA	NA	NA	NA	NA	NA
gene11466	117151	SLC31A1P1	solute carrier family 31 member 1 pseudogene 1;gbkey=Gene;gene=SLC31A1P1;gene_biotype=pseudogene;gene_synonym=CTR1P,CTR1psi,SLC31A1P	48.9896	61.8356	-0.174401	0.174401	0.167558	0.405419	49.013	62.8456	-0.19088	0.19088	0.143661	0.361745	49.0605	78.784	-0.580417	0.580417	0.00559681	0.0151437
gene11467	57552	NCEH1	neutral cholesterol ester hydrolase 1;gbkey=Gene;gene=NCEH1;gene_biotype=protein_coding	793.256	661.112	0.243095	-0.243095	0.0002671	0.00321344	793.556	624.169	0.322138	-0.322138	1.43267e-06	3.00188e-05	794.339	405.993	0.94842	-0.94842	3.15264e-30	1.13462e-28
gene11468	100420939	LOC100420939	nucleosome assembly protein 1 like 5 pseudogene;gbkey=Gene;gene=LOC100420939;gene_biotype=pseudogene	NA	NA	NA	NA	NA	NA	NA	NA	NA	NA	NA	NA	NA	NA	NA	NA	NA	NA
gene11469	106481902	RNU6-547P	RNA%2C U6 small nuclear 547%2C pseudogene;gbkey=Gene;gene=RNU6-547P;gene_biotype=pseudogene	NA	NA	NA	NA	NA	NA	NA	NA	NA	NA	NA	NA	NA	NA	NA	NA	NA	NA
gene1147	6018	RLF	rearranged L-myc fusion;gbkey=Gene;gene=RLF;gene_biotype=protein_coding	355.538	296.794	0.221455	-0.221455	0.0142019	0.0746587	355.69	311.944	0.160599	-0.160599	0.0875483	0.264884	356.035	394.018	-0.142052	0.142052	0.146665	0.246329
gene11470	1894	ECT2	epithelial cell transforming 2;gbkey=Gene;gene=ECT2;gene_biotype=protein_coding	999.205	867.377	0.192105	-0.192105	0.00124278	0.0112642	999.573	894.701	0.150329	-0.150329	0.0158566	0.0784318	1000.56	956.942	0.0635086	-0.0635086	0.330652	0.465187
gene11471	26840	RNU4-4P	RNA%2C U4 small nuclear 4%2C pseudogene;gbkey=Gene;gene=RNU4-4P;gene_biotype=pseudogene;gene_synonym=RNU4P4,U4,U4/5	NA	NA	NA	NA	NA	NA	NA	NA	NA	NA	NA	NA	NA	NA	NA	NA	NA	NA
gene11472	100287755	ATP5G1P4	ATP synthase%2C H+ transporting%2C mitochondrial Fo complex subunit C1 (subunit 9) pseudogene 4;gbkey=Gene;gene=ATP5G1P4;gene_biotype=pseudogene	NA	NA	NA	NA	NA	NA	NA	NA	NA	NA	NA	NA	NA	NA	NA	NA	NA	NA
gene11473	107986052	LOC107986052	Gene;gene=LOC107986052	NA	NA	NA	NA	NA	NA	NA	NA	NA	NA	NA	NA	NA	NA	NA	NA	NA	NA
gene11474	83893	SPATA16	spermatogenesis associated 16;gbkey=Gene;gene=SPATA16;gene_biotype=protein_coding	NA	NA	NA	NA	NA	NA	NA	NA	NA	NA	NA	NA	NA	NA	NA	NA	NA	NA
gene11475	105374221	LOC105374221	Gene;gene=LOC105374221	NA	NA	NA	NA	NA	NA	NA	NA	NA	NA	NA	NA	NA	NA	NA	NA	NA	NA
gene11476	105374220	LOC105374220	Gene;gene=LOC105374220	NA	NA	NA	NA	NA	NA	NA	NA	NA	NA	NA	NA	NA	NA	NA	NA	NA	NA
gene11477	105374224	LOC105374224	Gene;gene=LOC105374224	NA	NA	NA	NA	NA	NA	NA	NA	NA	NA	NA	NA	NA	NA	NA	NA	NA	NA
gene11478	22871	NLGN1	neuroligin 1;gbkey=Gene;gene=NLGN1;gene_biotype=protein_coding	1766.64	1876.68	-0.0834921	0.0834921	0.102365	0.297453	1767.29	1837.71	-0.0542698	0.0542698	0.269491	0.528782	1769.03	2291.09	-0.368135	0.368135	4.52171e-08	3.10202e-07
gene11479	105374225	LOC105374225	Gene;gene=LOC105374225	NA	NA	NA	NA	NA	NA	NA	NA	NA	NA	NA	NA	NA	NA	NA	NA	NA	NA
gene1148	106480651	RNU6-1237P	RNA%2C U6 small nuclear 1237%2C pseudogene;gbkey=Gene;gene=RNU6-1237P;gene_biotype=pseudogene	NA	NA	NA	NA	NA	NA	NA	NA	NA	NA	NA	NA	NA	NA	NA	NA	NA	NA
gene11480	100874010	NLGN1-AS1	NLGN1 antisense RNA 1;gbkey=Gene;gene=NLGN1-AS1	NA	NA	NA	NA	NA	NA	NA	NA	NA	NA	NA	NA	NA	NA	NA	NA	NA	NA
gene11481	106480368	RN7SKP234	RNA%2C 7SK small nuclear pseudogene 234;gbkey=Gene;gene=RN7SKP234;gene_biotype=pseudogene	NA	NA	NA	NA	NA	NA	NA	NA	NA	NA	NA	NA	NA	NA	NA	NA	NA	NA
gene11482	402150	RPL8P4	ribosomal protein L8 pseudogene 4;gbkey=Gene;gene=RPL8P4;gene_biotype=pseudogene;gene_synonym=RPL8_1_438	614.128	658.877	-0.092401	0.092401	0.199128	0.45051	614.37	610.457	0.00843521	-0.00843521	0.910233	0.968777	614.978	650.959	-0.0804852	0.0804852	0.312431	0.445293
gene11483	105374226	LOC105374226	Gene;gene=LOC105374226	NA	NA	NA	NA	NA	NA	NA	NA	NA	NA	NA	NA	NA	NA	NA	NA	NA	NA
gene11484	254827	NAALADL2	N-acetylated alpha-linked acidic dipeptidase like 2;gbkey=Gene;gene=NAALADL2	236.703	192.877	0.238078	-0.238078	0.0173259	0.0866368	236.8	187.544	0.276066	-0.276066	0.00596436	0.0370478	237.03	196.162	0.260264	-0.260264	0.0353354	0.0750952
gene11485	106479113	RN7SKP40	RNA%2C 7SK small nuclear pseudogene 40;gbkey=Gene;gene=RN7SKP40;gene_biotype=pseudogene	NA	NA	NA	NA	NA	NA	NA	NA	NA	NA	NA	NA	NA	NA	NA	NA	NA	NA
gene11486	107986027	LOC107986027	Gene;gene=LOC107986027	NA	NA	NA	NA	NA	NA	NA	NA	NA	NA	NA	NA	NA	NA	NA	NA	NA	NA
gene11487	100421774	EEF1B2P8	eukaryotic translation elongation factor 1 beta 2 pseudogene 8;gbkey=Gene;gene=EEF1B2P8;gene_biotype=pseudogene	NA	NA	NA	NA	NA	NA	NA	NA	NA	NA	NA	NA	NA	NA	NA	NA	NA	NA
gene11488	100862679	NAALADL2-AS3	NAALADL2 antisense RNA 3;gbkey=Gene;gene=NAALADL2-AS3	NA	NA	NA	NA	NA	NA	NA	NA	NA	NA	NA	NA	NA	NA	NA	NA	NA	NA
gene11489	100874244	NAALADL2-AS2	NAALADL2 antisense RNA 2;gbkey=Gene;gene=NAALADL2-AS2	149.009	160.437	-0.0790112	0.0790112	0.476165	0.719393	149.053	159.113	-0.0716702	0.0716702	0.521233	0.750419	149.206	129.107	0.194155	-0.194155	0.192463	0.306638
gene1149	127391	TMCO2	transmembrane and coiled-coil domains 2;gbkey=Gene;gene=TMCO2;gene_biotype=protein_coding	NA	NA	NA	NA	NA	NA	NA	NA	NA	NA	NA	NA	NA	NA	NA	NA	NA	NA
gene11490	100616395	MIR4789	microRNA 4789;gbkey=Gene;gene=MIR4789	NA	NA	NA	NA	NA	NA	NA	NA	NA	NA	NA	NA	NA	NA	NA	NA	NA	NA
gene11491	106481569	RNU6-1233P	RNA%2C U6 small nuclear 1233%2C pseudogene;gbkey=Gene;gene=RNU6-1233P;gene_biotype=pseudogene	NA	NA	NA	NA	NA	NA	NA	NA	NA	NA	NA	NA	NA	NA	NA	NA	NA	NA
gene11492	106481201	RNU4-91P	RNA%2C U4 small nuclear 91%2C pseudogene;gbkey=Gene;gene=RNU4-91P;gene_biotype=pseudogene	NA	NA	NA	NA	NA	NA	NA	NA	NA	NA	NA	NA	NA	NA	NA	NA	NA	NA
gene11493	100421238	LOC100421238	DEAD-box helicase 5 pseudogene;gbkey=Gene;gene=LOC100421238;gene_biotype=pseudogene	NA	NA	NA	NA	NA	NA	NA	NA	NA	NA	NA	NA	NA	NA	NA	NA	NA	NA
gene11494	730052	UBE2V1P2	ubiquitin conjugating enzyme E2 V1 pseudogene 2;gbkey=Gene;gene=UBE2V1P2;gene_biotype=pseudogene	147.679	156.725	-0.0618864	0.0618864	0.585886	0.796036	147.724	146.073	0.0121343	-0.0121343	0.914522	0.970744	147.871	136.135	0.111379	-0.111379	0.44558	0.581138
gene11495	106481596	RNU6-1317P	RNA%2C U6 small nuclear 1317%2C pseudogene;gbkey=Gene;gene=RNU6-1317P;gene_biotype=pseudogene	NA	NA	NA	NA	NA	NA	NA	NA	NA	NA	NA	NA	NA	NA	NA	NA	NA	NA
gene11496	100874245	NAALADL2-AS1	NAALADL2 antisense RNA 1;gbkey=Gene;gene=NAALADL2-AS1	NA	NA	NA	NA	NA	NA	NA	NA	NA	NA	NA	NA	NA	NA	NA	NA	NA	NA
gene11497	442097	ACTG1P23	actin gamma 1 pseudogene 23;gbkey=Gene;gene=ACTG1P23;gene_biotype=pseudogene	NA	NA	NA	NA	NA	NA	NA	NA	NA	NA	NA	NA	NA	NA	NA	NA	NA	NA
gene11498	100129423	EI24P1	EI24%2C autophagy associated transmembrane protein pseudogene 1;gbkey=Gene;gene=EI24P1;gene_biotype=pseudogene	NA	NA	NA	NA	NA	NA	NA	NA	NA	NA	NA	NA	NA	NA	NA	NA	NA	NA
gene11499	100131216	LOC100131216	transmembrane protein 38B pseudogene;gbkey=Gene;gene=LOC100131216;gene_biotype=pseudogene	NA	NA	NA	NA	NA	NA	NA	NA	NA	NA	NA	NA	NA	NA	NA	NA	NA	NA
gene115	142678	MIB2	mindbomb E3 ubiquitin protein ligase 2;gbkey=Gene;gene=MIB2;gene_biotype=protein_coding	1135.91	1271.28	-0.153462	0.153462	0.00777381	0.0477365	1136.35	1266.16	-0.148864	0.148864	0.0067875	0.0406341	1137.47	1273.72	-0.161033	0.161033	0.0159626	0.0379218
gene1150	10269	ZMPSTE24	zinc metallopeptidase STE24;gbkey=Gene;gene=ZMPSTE24;gene_biotype=protein_coding	1337.2	1284.12	0.0556129	-0.0556129	0.303505	0.572225	1337.71	1357.2	-0.0199889	0.0199889	0.702778	0.866997	1339.02	1105.05	0.273467	-0.273467	3.92969e-05	0.000168776
gene11500	102465858	MIR7977	microRNA 7977;gbkey=Gene;gene=MIR7977;gene_biotype=miRNA	NA	NA	NA	NA	NA	NA	NA	NA	NA	NA	NA	NA	NA	NA	NA	NA	NA	NA
gene11501	105374230	LOC105374230	Gene;gene=LOC105374230	NA	NA	NA	NA	NA	NA	NA	NA	NA	NA	NA	NA	NA	NA	NA	NA	NA	NA
gene11502	100505547	LINC01208	long intergenic non-protein coding RNA 1208;gbkey=Gene;gene=LINC01208	NA	NA	NA	NA	NA	NA	NA	NA	NA	NA	NA	NA	NA	NA	NA	NA	NA	NA
gene11503	105374229	LOC105374229	Gene;gene=LOC105374229	NA	NA	NA	NA	NA	NA	NA	NA	NA	NA	NA	NA	NA	NA	NA	NA	NA	NA
gene11504	100873414	RNA5SP147	RNA%2C 5S ribosomal pseudogene 147;gbkey=Gene;gene=RNA5SP147;gene_biotype=pseudogene;gene_synonym=RN5S147	NA	NA	NA	NA	NA	NA	NA	NA	NA	NA	NA	NA	NA	NA	NA	NA	NA	NA
gene11505	101928684	LINC01209	long intergenic non-protein coding RNA 1209;gbkey=Gene;gene=LINC01209	NA	NA	NA	NA	NA	NA	NA	NA	NA	NA	NA	NA	NA	NA	NA	NA	NA	NA
gene11506	100873259	MTND5P15	mitochondrially encoded NADH:ubiquinone oxidoreductase core subunit 5 pseudogene 15;gbkey=Gene;gene=MTND5P15;gene_biotype=pseudogene	NA	NA	NA	NA	NA	NA	NA	NA	NA	NA	NA	NA	NA	NA	NA	NA	NA	NA
gene11507	79718	TBL1XR1	transducin beta like 1 X-linked receptor 1;gbkey=Gene;gene=TBL1XR1;gene_biotype=protein_coding	1569.3	1402.32	0.154936	-0.154936	0.00333166	0.0247141	1569.89	1423.83	0.135264	-0.135264	0.00848411	0.0486205	1571.44	1682.67	-0.0977637	0.0977637	0.0779674	0.147279
gene11508	106481911	RNU6-681P	RNA%2C U6 small nuclear 681%2C pseudogene;gbkey=Gene;gene=RNU6-681P;gene_biotype=pseudogene	NA	NA	NA	NA	NA	NA	NA	NA	NA	NA	NA	NA	NA	NA	NA	NA	NA	NA
gene11509	107986053	LOC107986053	Gene;gene=LOC107986053	NA	NA	NA	NA	NA	NA	NA	NA	NA	NA	NA	NA	NA	NA	NA	NA	NA	NA
gene1151	1298	COL9A2	collagen type IX alpha 2 chain;gbkey=Gene;gene=COL9A2;gene_biotype=protein_coding	1616.69	1673.67	-0.0479515	0.0479515	0.335815	0.603523	1617.28	1670.7	-0.0447368	0.0447368	0.407505	0.663633	1618.88	1769.48	-0.127099	0.127099	0.0252116	0.0564511
gene11510	100820709	LINC00501	long intergenic non-protein coding RNA 501;gbkey=Gene;gene=LINC00501	NA	NA	NA	NA	NA	NA	NA	NA	NA	NA	NA	NA	NA	NA	NA	NA	NA	NA
gene11511	339845	ASS1P7	argininosuccinate synthetase 1 pseudogene 7;gbkey=Gene;gene=ASS1P7;gene_biotype=pseudogene;gene_synonym=ASSP7	NA	NA	NA	NA	NA	NA	NA	NA	NA	NA	NA	NA	NA	NA	NA	NA	NA	NA
gene11512	100505566	LINC00578	long intergenic non-protein coding RNA 578;gbkey=Gene;gene=LINC00578	NA	NA	NA	NA	NA	NA	NA	NA	NA	NA	NA	NA	NA	NA	NA	NA	NA	NA
gene11513	106479118	RN7SKP52	RNA%2C 7SK small nuclear pseudogene 52;gbkey=Gene;gene=RN7SKP52;gene_biotype=pseudogene	NA	NA	NA	NA	NA	NA	NA	NA	NA	NA	NA	NA	NA	NA	NA	NA	NA	NA
gene11514	100420833	FGFR3P4	fibroblast growth factor receptor 3 pseudogene 4;gbkey=Gene;gene=FGFR3P4;gene_biotype=pseudogene	NA	NA	NA	NA	NA	NA	NA	NA	NA	NA	NA	NA	NA	NA	NA	NA	NA	NA
gene11515	101928711	LOC101928711	Gene;gene=LOC101928711	NA	NA	NA	NA	NA	NA	NA	NA	NA	NA	NA	NA	NA	NA	NA	NA	NA	NA
gene11516	102724550	LINC02015	long intergenic non-protein coding RNA 2015;gbkey=Gene;gene=LINC02015;gene_biotype=lncRNA	NA	NA	NA	NA	NA	NA	NA	NA	NA	NA	NA	NA	NA	NA	NA	NA	NA	NA
gene11517	107986154	LOC107986154	Gene;gene=LOC107986154	NA	NA	NA	NA	NA	NA	NA	NA	NA	NA	NA	NA	NA	NA	NA	NA	NA	NA
gene11518	106480059	RNU6-1120P	RNA%2C U6 small nuclear 1120%2C pseudogene;gbkey=Gene;gene=RNU6-1120P;gene_biotype=pseudogene	NA	NA	NA	NA	NA	NA	NA	NA	NA	NA	NA	NA	NA	NA	NA	NA	NA	NA
gene11519	105374234	LOC105374234	Gene;gene=LOC105374234	NA	NA	NA	NA	NA	NA	NA	NA	NA	NA	NA	NA	NA	NA	NA	NA	NA	NA
gene1152	388621	RPL21P20	ribosomal protein L21 pseudogene 20;gbkey=Gene;gene=RPL21P20;gene_biotype=pseudogene;gene_synonym=RPL21_3_36	NA	NA	NA	NA	NA	NA	NA	NA	NA	NA	NA	NA	NA	NA	NA	NA	NA	NA
gene11520	107986155	LOC107986155	Gene;gene=LOC107986155	NA	NA	NA	NA	NA	NA	NA	NA	NA	NA	NA	NA	NA	NA	NA	NA	NA	NA
gene11521	107986156	LOC107986156	Gene;gene=LOC107986156	NA	NA	NA	NA	NA	NA	NA	NA	NA	NA	NA	NA	NA	NA	NA	NA	NA	NA
gene11522	105374235	LOC105374235	Gene;gene=LOC105374235	NA	NA	NA	NA	NA	NA	NA	NA	NA	NA	NA	NA	NA	NA	NA	NA	NA	NA
gene11523	100874330	LINC01014	long intergenic non-protein coding RNA 1014;gbkey=Gene;gene=LINC01014;gene_biotype=lncRNA	NA	NA	NA	NA	NA	NA	NA	NA	NA	NA	NA	NA	NA	NA	NA	NA	NA	NA
gene11524	100873415	RNA5SP148	RNA%2C 5S ribosomal pseudogene 148;gbkey=Gene;gene=RNA5SP148;gene_biotype=pseudogene;gene_synonym=RN5S148	NA	NA	NA	NA	NA	NA	NA	NA	NA	NA	NA	NA	NA	NA	NA	NA	NA	NA
gene11525	104797538	KCNMB2-AS1	KCNMB2 antisense RNA 1;gbkey=Gene;gene=KCNMB2-AS1	NA	NA	NA	NA	NA	NA	NA	NA	NA	NA	NA	NA	NA	NA	NA	NA	NA	NA
gene11526	10242	KCNMB2	potassium calcium-activated channel subfamily M regulatory beta subunit 2;gbkey=Gene;gene=KCNMB2	NA	NA	NA	NA	NA	NA	NA	NA	NA	NA	NA	NA	NA	NA	NA	NA	NA	NA
gene11527	64393	ZMAT3	zinc finger matrin-type 3;gbkey=Gene;gene=ZMAT3;gene_biotype=protein_coding	1734.78	1223.32	0.480285	-0.480285	2.74764e-19	3.57223e-17	1735.47	1135.57	0.584614	-0.584614	2.61027e-27	3.98777e-25	1737.18	1408.29	0.299727	-0.299727	3.37e-07	2.05272e-06
gene11528	101928739	LOC101928739	uncharacterized LOC101928739;gbkey=Gene;gene=LOC101928739	NA	NA	NA	NA	NA	NA	NA	NA	NA	NA	NA	NA	NA	NA	NA	NA	NA	NA
gene11529	5290	PIK3CA	phosphatidylinositol-4%2C5-bisphosphate 3-kinase catalytic subunit alpha;gbkey=Gene;gene=PIK3CA;gene_biotype=protein_coding	920.354	1094.91	-0.235335	0.235335	9.89899e-05	0.00138049	920.719	1212.91	-0.375282	0.375282	4.53689e-10	1.71648e-08	921.622	1698.01	-0.867747	0.867747	1.55018e-32	6.2682e-31
gene1153	107984945	LOC107984945	Gene;gene=LOC107984945	13.9024	16.7163	-0.0625111	0.0625111	0.560375	1	13.9089	23.7379	-0.225025	0.225025	0.0594578	1	13.9216	32.694	-0.863634	0.863634	0.0012424	0.00395749
gene11530	27094	KCNMB3	potassium calcium-activated channel subfamily M regulatory beta subunit 3;gbkey=Gene;gene=KCNMB3;gene_biotype=protein_coding	NA	NA	NA	NA	NA	NA	NA	NA	NA	NA	NA	NA	NA	NA	NA	NA	NA	NA
gene11531	101290506	LRRFIP1P1	LRR binding FLII interacting protein 1 pseudogene 1;gbkey=Gene;gene=LRRFIP1P1;gene_biotype=pseudogene	174.838	181.508	-0.0413577	0.0413577	0.699914	0.86387	174.889	189.567	-0.0909581	0.0909581	0.399345	0.655563	175.067	176.45	-0.0108448	0.0108448	0.93877	0.959
gene11532	51193	ZNF639	zinc finger protein 639;gbkey=Gene;gene=ZNF639;gene_biotype=protein_coding	773.053	892.408	-0.193243	0.193243	0.00227235	0.0182145	773.348	898.238	-0.203249	0.203249	0.000966073	0.0088063	774.107	1163.47	-0.580139	0.580139	3.07718e-18	5.65575e-17
gene11533	55669	MFN1	mitofusin 1;gbkey=Gene;gene=MFN1;gene_biotype=protein_coding	401.304	396.432	0.0153865	-0.0153865	0.853815	0.937735	401.435	391.816	0.0310175	-0.0310175	0.709352	0.870657	401.838	453.708	-0.170506	0.170506	0.0733593	0.139842
gene11534	59345	GNB4	G protein subunit beta 4;gbkey=Gene;gene=GNB4;gene_biotype=protein_coding	NA	NA	NA	NA	NA	NA	NA	NA	NA	NA	NA	NA	NA	NA	NA	NA	NA	NA
gene11535	442098	MTHFD2P7	methylenetetrahydrofolate dehydrogenase (NADP+ dependent) 2%2C methenyltetrahydrofolate cyclohydrolase pseudogene 7;gbkey=Gene;gene=MTHFD2P7;gene_biotype=pseudogene	727.026	968.579	-0.384635	0.384635	2.95056e-09	1.21759e-07	727.309	1019.31	-0.458139	0.458139	1.09639e-13	6.36172e-12	728.026	1144.29	-0.640758	0.640758	1.75935e-16	2.90018e-15
gene11536	107986157	LOC107986157	Gene;gene=LOC107986157	NA	NA	NA	NA	NA	NA	NA	NA	NA	NA	NA	NA	NA	NA	NA	NA	NA	NA
gene11537	86	ACTL6A	actin like 6A;gbkey=Gene;gene=ACTL6A;gene_biotype=protein_coding	1315.68	1411.16	-0.0961864	0.0961864	0.0765055	0.246346	1316.18	1389.26	-0.074616	0.074616	0.159198	0.387059	1317.48	1359.56	-0.0449154	0.0449154	0.446924	0.582124
gene11538	57129	MRPL47	mitochondrial ribosomal protein L47;gbkey=Gene;gene=MRPL47;gene_biotype=protein_coding	808.515	774.844	0.0570584	-0.0570584	0.377902	0.641293	808.806	788.177	0.0347353	-0.0347353	0.595032	0.803652	809.607	816.503	-0.0120341	0.0120341	0.865048	0.911806
gene11539	4711	NDUFB5	NADH:ubiquinone oxidoreductase subunit B5;gbkey=Gene;gene=NDUFB5;gene_biotype=protein_coding	761.128	722.624	0.0692299	-0.0692299	0.300047	0.56872	761.42	702.113	0.107185	-0.107185	0.140641	0.357572	762.16	717.348	0.085992	-0.085992	0.249489	0.375312
gene1154	64744	SMAP2	small ArfGAP2;gbkey=Gene;gene=SMAP2;gene_biotype=protein_coding	2924.47	3422.99	-0.220596	0.220596	1.70497e-07	5.05263e-06	2925.53	3401.4	-0.209957	0.209957	1.12273e-05	0.000197814	2928.42	3772.3	-0.363006	0.363006	6.8681e-15	9.85622e-14
gene11540	107986158	LOC107986158	Gene;gene=LOC107986158	NA	NA	NA	NA	NA	NA	NA	NA	NA	NA	NA	NA	NA	NA	NA	NA	NA	NA
gene11541	8975	USP13	ubiquitin specific peptidase 13 (isopeptidase T-3);gbkey=Gene;gene=USP13;gene_biotype=protein_coding	768.802	850.291	-0.135049	0.135049	0.0378874	0.14995	769.07	846.355	-0.129414	0.129414	0.0425812	0.163302	769.834	800.08	-0.0547258	0.0547258	0.459555	0.594297
gene11542	51555	PEX5L	peroxisomal biogenesis factor 5 like;gbkey=Gene;gene=PEX5L;gene_biotype=protein_coding	60.5834	48.1239	0.163752	-0.163752	0.195354	0.445245	60.6073	45.1483	0.214464	-0.214464	0.101111	0.290421	60.6636	54.0424	0.140918	-0.140918	0.506635	0.634991
gene11543	101928790	PEX5L-AS2	PEX5L antisense RNA 2;gbkey=Gene;gene=PEX5L-AS2	NA	NA	NA	NA	NA	NA	NA	NA	NA	NA	NA	NA	NA	NA	NA	NA	NA	NA
gene11544	106480437	RNA5SP149	RNA%2C 5S ribosomal pseudogene 149;gbkey=Gene;gene=RNA5SP149;gene_biotype=pseudogene;gene_synonym=RN5S149	NA	NA	NA	NA	NA	NA	NA	NA	NA	NA	NA	NA	NA	NA	NA	NA	NA	NA
gene11545	647249	GAPDHP36	glyceraldehyde 3 phosphate dehydrogenase pseudogene 36;gbkey=Gene;gene=GAPDHP36;gene_biotype=pseudogene	NA	NA	NA	NA	NA	NA	NA	NA	NA	NA	NA	NA	NA	NA	NA	NA	NA	NA
gene11546	131054	LOC131054	ralA binding protein 1 pseudogene;gbkey=Gene;gene=LOC131054;gene_biotype=pseudogene	494.347	481.711	0.0331825	-0.0331825	0.677157	0.851446	494.508	460.987	0.091113	-0.091113	0.246004	0.502465	495.001	483.794	0.0322358	-0.0322358	0.716014	0.806293
gene11547	100505609	LINC02053	long intergenic non-protein coding RNA 2053;gbkey=Gene;gene=LINC02053	NA	NA	NA	NA	NA	NA	NA	NA	NA	NA	NA	NA	NA	NA	NA	NA	NA	NA
gene11548	101928856	LOC101928856	Gene;gene=LOC101928856	NA	NA	NA	NA	NA	NA	NA	NA	NA	NA	NA	NA	NA	NA	NA	NA	NA	NA
gene11549	106481898	RNU6-486P	RNA%2C U6 small nuclear 486%2C pseudogene;gbkey=Gene;gene=RNU6-486P;gene_biotype=pseudogene	NA	NA	NA	NA	NA	NA	NA	NA	NA	NA	NA	NA	NA	NA	NA	NA	NA	NA
gene1155	65243	ZFP69B	ZFP69 zinc finger protein B;gbkey=Gene;gene=ZFP69B;gene_biotype=protein_coding	157.914	278.734	-0.656733	0.656733	7.16904e-11	3.85248e-09	157.978	274.137	-0.649526	0.649526	1.26995e-10	5.28517e-09	158.132	504.064	-1.61151	1.61151	9.05207e-49	6.54988e-47
gene11550	151613	TTC14	tetratricopeptide repeat domain 14;gbkey=Gene;gene=TTC14;gene_biotype=protein_coding	791.538	667.519	0.223876	-0.223876	0.00193355	0.0161131	791.868	673.682	0.213504	-0.213504	0.0033896	0.0241067	792.637	705.592	0.164831	-0.164831	0.0330321	0.0709511
gene11551	339829	CCDC39	coiled-coil domain containing 39;gbkey=Gene;gene=CCDC39;gene_biotype=protein_coding	34.7526	33.0841	0.0276178	-0.0276178	0.822773	0.923198	34.7706	22.0541	0.242831	-0.242831	0.0549161	0.194609	34.8022	25.3638	0.343719	-0.343719	0.174466	0.283752
gene11552	101928882	LOC101928882	uncharacterized LOC101928882;gbkey=Gene;gene=LOC101928882	NA	NA	NA	NA	NA	NA	NA	NA	NA	NA	NA	NA	NA	NA	NA	NA	NA	NA
gene11553	106479305	RN7SL229P	RNA%2C 7SL%2C cytoplasmic 229%2C pseudogene;gbkey=Gene;gene=RN7SL229P;gene_biotype=pseudogene	NA	NA	NA	NA	NA	NA	NA	NA	NA	NA	NA	NA	NA	NA	NA	NA	NA	NA
gene11554	647253	LOC647253	ring finger protein 13 pseudogene;gbkey=Gene;gene=LOC647253;gene_biotype=pseudogene	26.8192	30.765	-0.0705879	0.0705879	0.560267	0.778969	26.8281	35.0955	-0.158525	0.158525	0.217965	0.467665	26.8543	48.7184	-0.687498	0.687498	0.0033327	0.00956535
gene11555	100132223	LOC100132223	actin beta pseudogene;gbkey=Gene;gene=LOC100132223;gene_biotype=pseudogene	NA	NA	NA	NA	NA	NA	NA	NA	NA	NA	NA	NA	NA	NA	NA	NA	NA	NA
gene11556	100130898	FLYWCH1P1	FLYWCH-type zinc finger 1 pseudogene 1;gbkey=Gene;gene=FLYWCH1P1;gene_biotype=pseudogene	NA	NA	NA	NA	NA	NA	NA	NA	NA	NA	NA	NA	NA	NA	NA	NA	NA	NA
gene11557	105374240	LOC105374240	Gene;gene=LOC105374240	NA	NA	NA	NA	NA	NA	NA	NA	NA	NA	NA	NA	NA	NA	NA	NA	NA	NA
gene11558	391595	RPL32P10	ribosomal protein L32 pseudogene 10;gbkey=Gene;gene=RPL32P10;gene_biotype=pseudogene;gene_synonym=RPL32_3_439	NA	NA	NA	NA	NA	NA	NA	NA	NA	NA	NA	NA	NA	NA	NA	NA	NA	NA
gene11559	8087	FXR1	FMR1 autosomal homolog 1;gbkey=Gene;gene=FXR1;gene_biotype=protein_coding	1702.07	1790.2	-0.0700298	0.0700298	0.151086	0.381609	1702.71	1797.22	-0.0747552	0.0747552	0.147457	0.367015	1704.38	2121.73	-0.313304	0.313304	6.06981e-09	4.65669e-08
gene1156	339559	ZFP69	ZFP69 zinc finger protein;gbkey=Gene;gene=ZFP69;gene_biotype=protein_coding	56.6321	51.8238	0.0614526	-0.0614526	0.626761	0.823625	56.6449	56.4821	0.00206458	-0.00206458	0.987393	0.995099	56.7054	51.7363	0.109848	-0.109848	0.61854	0.731374
gene11560	131118	DNAJC19	DnaJ heat shock protein family (Hsp40) member C19;gbkey=Gene;gene=DNAJC19;gene_biotype=protein_coding	255.914	246.344	0.0454005	-0.0454005	0.636262	0.82935	256.015	238.711	0.0846021	-0.0846021	0.381088	0.638532	256.268	223.554	0.189086	-0.189086	0.101968	0.183597
gene11561	347689	SOX2-OT	SOX2 overlapping transcript;gbkey=Gene;gene=SOX2-OT;gene_biotype=lncRNA	27.8063	21.7239	0.119005	-0.119005	0.318858	1	27.8186	25.7327	0.0422645	-0.0422645	0.738814	1	27.8449	17.3599	0.477698	-0.477698	0.0752524	0.142956
gene11562	106478914	RNU6-4P	RNA%2C U6 small nuclear 4%2C pseudogene;gbkey=Gene;gene=RNU6-4P;gene_biotype=pseudogene;gene_synonym=RNU6-4,U6-4	NA	NA	NA	NA	NA	NA	NA	NA	NA	NA	NA	NA	NA	NA	NA	NA	NA	NA
gene11563	100271125	FAUP2	FAU%2C ubiquitin like and ribosomal protein S30 fusion pseudogene 2;gbkey=Gene;gene=FAUP2;gene_biotype=pseudogene;gene_synonym=RPS30_1_440	NA	NA	NA	NA	NA	NA	NA	NA	NA	NA	NA	NA	NA	NA	NA	NA	NA	NA
gene11564	102724604	LOC102724604	uncharacterized LOC102724604;gbkey=Gene;gene=LOC102724604	NA	NA	NA	NA	NA	NA	NA	NA	NA	NA	NA	NA	NA	NA	NA	NA	NA	NA
gene11565	100271042	RPL7AP25	ribosomal protein L7a pseudogene 25;gbkey=Gene;gene=RPL7AP25;gene_biotype=pseudogene;gene_synonym=RPL7A_6_441	NA	NA	NA	NA	NA	NA	NA	NA	NA	NA	NA	NA	NA	NA	NA	NA	NA	NA
gene11566	6657	SOX2	SRY-box 2;gbkey=Gene;gene=SOX2;gene_biotype=protein_coding	15.8974	16.3756	-0.0105242	0.0105242	0.92285	1	15.9006	9.02139	0.172838	-0.172838	0.108026	1	15.9174	5.67523	0.763115	-0.763115	0.00922719	0.0236098
gene11567	106479479	RN7SL703P	RNA%2C 7SL%2C cytoplasmic 703%2C pseudogene;gbkey=Gene;gene=RN7SL703P;gene_biotype=pseudogene	NA	NA	NA	NA	NA	NA	NA	NA	NA	NA	NA	NA	NA	NA	NA	NA	NA	NA
gene11568	100873416	RNA5SP150	RNA%2C 5S ribosomal pseudogene 150;gbkey=Gene;gene=RNA5SP150;gene_biotype=pseudogene;gene_synonym=RN5S150	NA	NA	NA	NA	NA	NA	NA	NA	NA	NA	NA	NA	NA	NA	NA	NA	NA	NA
gene11569	101929598	LOC101929598	Gene;gene=LOC101929598;gene_biotype=pseudogene	NA	NA	NA	NA	NA	NA	NA	NA	NA	NA	NA	NA	NA	NA	NA	NA	NA	NA
gene1157	105378672	LOC105378672	Gene;gene=LOC105378672	NA	NA	NA	NA	NA	NA	NA	NA	NA	NA	NA	NA	NA	NA	NA	NA	NA	NA
gene11570	100996490	LINC01206	long intergenic non-protein coding RNA 1206;gbkey=Gene;gene=LINC01206;gene_biotype=lncRNA	NA	NA	NA	NA	NA	NA	NA	NA	NA	NA	NA	NA	NA	NA	NA	NA	NA	NA
gene11571	106480914	RN7SKP265	RNA%2C 7SK small nuclear pseudogene 265;gbkey=Gene;gene=RN7SKP265;gene_biotype=pseudogene	NA	NA	NA	NA	NA	NA	NA	NA	NA	NA	NA	NA	NA	NA	NA	NA	NA	NA
gene11572	105374242	LOC105374242	Gene;gene=LOC105374242	NA	NA	NA	NA	NA	NA	NA	NA	NA	NA	NA	NA	NA	NA	NA	NA	NA	NA
gene11573	105374243	LOC105374243	Gene;gene=LOC105374243	NA	NA	NA	NA	NA	NA	NA	NA	NA	NA	NA	NA	NA	NA	NA	NA	NA	NA
gene11574	401103	LINC01994	long intergenic non-protein coding RNA 1994;gbkey=Gene;gene=LINC01994	NA	NA	NA	NA	NA	NA	NA	NA	NA	NA	NA	NA	NA	NA	NA	NA	NA	NA
gene11575	100132918	EIF4EP3	eukaryotic translation initiation factor 4E pseudogene 3;gbkey=Gene;gene=EIF4EP3;gene_biotype=pseudogene	NA	NA	NA	NA	NA	NA	NA	NA	NA	NA	NA	NA	NA	NA	NA	NA	NA	NA
gene11576	105374244	LINC01995	long intergenic non-protein coding RNA 1995;gbkey=Gene;gene=LINC01995	NA	NA	NA	NA	NA	NA	NA	NA	NA	NA	NA	NA	NA	NA	NA	NA	NA	NA
gene11577	402152	RPL7L1P8	ribosomal protein L7 like 1 pseudogene 8;gbkey=Gene;gene=RPL7L1P8;gene_biotype=pseudogene	NA	NA	NA	NA	NA	NA	NA	NA	NA	NA	NA	NA	NA	NA	NA	NA	NA	NA
gene11578	102724617	LOC102724617	Gene;gene=LOC102724617	NA	NA	NA	NA	NA	NA	NA	NA	NA	NA	NA	NA	NA	NA	NA	NA	NA	NA
gene11579	107986054	LOC107986054	Gene;gene=LOC107986054	NA	NA	NA	NA	NA	NA	NA	NA	NA	NA	NA	NA	NA	NA	NA	NA	NA	NA
gene1158	64789	EXO5	exonuclease 5;gbkey=Gene;gene=EXO5;gene_biotype=protein_coding	80.7942	67.1726	0.154824	-0.154824	0.214604	0.470928	80.8187	68.8558	0.143281	-0.143281	0.259098	0.51641	80.8993	68.7359	0.208673	-0.208673	0.259947	0.387272
gene11580	105374245	LOC105374245	Gene;gene=LOC105374245	NA	NA	NA	NA	NA	NA	NA	NA	NA	NA	NA	NA	NA	NA	NA	NA	NA	NA
gene11581	23200	ATP11B	ATPase phospholipid transporting 11B (putative);gbkey=Gene;gene=ATP11B;gene_biotype=protein_coding	1315.69	1307.9	0.00816322	-0.00816322	0.877604	0.947253	1316.19	1290.52	0.0270238	-0.0270238	0.638282	0.829438	1317.48	1577.41	-0.257172	0.257172	1.17882e-05	5.59034e-05
gene11582	100422200	EIF3EP4	eukaryotic translation initiation factor 3 subunit E pseudogene 4;gbkey=Gene;gene=EIF3EP4;gene_biotype=pseudogene	NA	NA	NA	NA	NA	NA	NA	NA	NA	NA	NA	NA	NA	NA	NA	NA	NA	NA
gene11583	54165	DCUN1D1	defective in cullin neddylation 1 domain containing 1;gbkey=Gene;gene=DCUN1D1;gene_biotype=protein_coding	528.742	459.583	0.182146	-0.182146	0.0159804	0.0818379	528.934	485.399	0.111581	-0.111581	0.154499	0.379226	529.455	479.799	0.138671	-0.138671	0.122555	0.213818
gene11584	100505642	LOC100505642	chromosome 9 open reading frame 85 pseudogene;gbkey=Gene;gene=LOC100505642;gene_biotype=pseudogene	NA	NA	NA	NA	NA	NA	NA	NA	NA	NA	NA	NA	NA	NA	NA	NA	NA	NA
gene11585	105374246	LOC105374246	Gene;gene=LOC105374246	NA	NA	NA	NA	NA	NA	NA	NA	NA	NA	NA	NA	NA	NA	NA	NA	NA	NA
gene11586	56922	MCCC1	methylcrotonoyl-CoA carboxylase 1;gbkey=Gene;gene=MCCC1;gene_biotype=protein_coding	838.892	818.466	0.0327202	-0.0327202	0.6314	0.826755	839.235	827.266	0.0193567	-0.0193567	0.763013	0.899737	840.056	885.556	-0.0749228	0.0749228	0.29295	0.424525
gene11587	107986159	LOC107986159	Gene;gene=LOC107986159	NA	NA	NA	NA	NA	NA	NA	NA	NA	NA	NA	NA	NA	NA	NA	NA	NA	NA
gene11588	105374247	LOC105374247	Gene;gene=LOC105374247	NA	NA	NA	NA	NA	NA	NA	NA	NA	NA	NA	NA	NA	NA	NA	NA	NA	NA
gene11589	27074	LAMP3	lysosomal associated membrane protein 3;gbkey=Gene;gene=LAMP3;gene_biotype=protein_coding	NA	NA	NA	NA	NA	NA	NA	NA	NA	NA	NA	NA	NA	NA	NA	NA	NA	NA
gene1159	127396	ZNF684	zinc finger protein 684;gbkey=Gene;gene=ZNF684	20.532	20.7311	-0.00389331	0.00389331	0.972677	1	20.5373	19.3872	0.0254492	-0.0254492	0.832926	1	20.559	29.6935	-0.37445	0.37445	0.161206	0.265887
gene11590	26842	RNU3P4	RNA%2C U3 small nucleolar pseudogene 4;gbkey=Gene;gene=RNU3P4;gene_biotype=pseudogene;gene_synonym=U3,U3.6	NA	NA	NA	NA	NA	NA	NA	NA	NA	NA	NA	NA	NA	NA	NA	NA	NA	NA
gene11591	23101	MCF2L2	MCF.2 cell line derived transforming sequence-like 2;gbkey=Gene;gene=MCF2L2;gene_biotype=protein_coding	80.1364	95.9372	-0.160995	0.160995	0.189715	0.437855	80.1587	77.8815	0.0261408	-0.0261408	0.836012	0.93589	80.2403	121.443	-0.54399	0.54399	0.00121461	0.00387344
gene11592	84002	B3GNT5	UDP-GlcNAc:betaGal beta-1%2C3-N-acetylglucosaminyltransferase 5;gbkey=Gene;gene=B3GNT5;gene_biotype=protein_coding	NA	NA	NA	NA	NA	NA	NA	NA	NA	NA	NA	NA	NA	NA	NA	NA	NA	NA
gene11593	100873417	RNA5SP151	RNA%2C 5S ribosomal pseudogene 151;gbkey=Gene;gene=RNA5SP151;gene_biotype=pseudogene;gene_synonym=RN5S151	NA	NA	NA	NA	NA	NA	NA	NA	NA	NA	NA	NA	NA	NA	NA	NA	NA	NA
gene11594	107986160	LOC107986160	Gene;gene=LOC107986160	9.59991	16.0405	-0.148747	0.148747	0.144268	1	NA	NA	NA	NA	NA	NA	9.61406	20.3497	-0.655847	0.655847	0.021887	0.0499506
gene11595	107986161	LOC107986161	Gene;gene=LOC107986161	NA	NA	NA	NA	NA	NA	NA	NA	NA	NA	NA	NA	NA	NA	NA	NA	NA	NA
gene11596	100505687	LINC00888	long intergenic non-protein coding RNA 888;gbkey=Gene;gene=LINC00888	164.2	186.876	-0.141693	0.141693	0.189752	0.437855	164.268	177.888	-0.0876858	0.0876858	0.429796	0.68209	164.425	257.302	-0.612602	0.612602	2.32935e-06	1.2451e-05
gene11597	89857	KLHL6	kelch like family member 6;gbkey=Gene;gene=KLHL6	368.798	406.084	-0.121697	0.121697	0.144673	0.371547	368.947	464.328	-0.297224	0.297224	0.000196724	0.00237902	369.307	661.496	-0.819929	0.819929	3.66224e-19	7.26529e-18
gene11598	100874019	KLHL6-AS1	KLHL6 antisense RNA 1;gbkey=Gene;gene=KLHL6-AS1	NA	NA	NA	NA	NA	NA	NA	NA	NA	NA	NA	NA	NA	NA	NA	NA	NA	NA
gene11599	100131977	LOC100131977	prickle planar cell polarity protein 1 pseudogene;gbkey=Gene;gene=LOC100131977;gene_biotype=pseudogene	NA	NA	NA	NA	NA	NA	NA	NA	NA	NA	NA	NA	NA	NA	NA	NA	NA	NA
gene116	8510	MMP23B	matrix metallopeptidase 23B;gbkey=Gene;gene=MMP23B;gene_biotype=protein_coding	NA	NA	NA	NA	NA	NA	NA	NA	NA	NA	NA	NA	NA	NA	NA	NA	NA	NA
gene1160	100328982	LOC100328982	eukaryotic translation initiation factor 2 subunit gamma pseudogene;gbkey=Gene;gene=LOC100328982;gene_biotype=pseudogene	NA	NA	NA	NA	NA	NA	NA	NA	NA	NA	NA	NA	NA	NA	NA	NA	NA	NA
gene11600	105374248	LOC105374248	Gene;gene=LOC105374248	NA	NA	NA	NA	NA	NA	NA	NA	NA	NA	NA	NA	NA	NA	NA	NA	NA	NA
gene11601	54800	KLHL24	kelch like family member 24;gbkey=Gene;gene=KLHL24;gene_biotype=protein_coding	46.6916	66.8452	-0.272222	0.272222	0.0311112	0.131757	46.7042	68.5425	-0.305927	0.305927	0.0186478	0.0888515	46.7514	172.142	-1.6904	1.6904	6.79127e-22	1.60699e-20
gene11602	107986162	LOC107986162	Gene;gene=LOC107986162	NA	NA	NA	NA	NA	NA	NA	NA	NA	NA	NA	NA	NA	NA	NA	NA	NA	NA
gene11603	55689	YEATS2	YEATS domain containing 2;gbkey=Gene;gene=YEATS2	1074.09	1186.2	-0.133833	0.133833	0.0330303	0.137429	1074.46	1221.52	-0.175147	0.175147	0.00296132	0.0217928	1075.53	1320.9	-0.292848	0.292848	6.151e-06	3.09985e-05
gene11604	79929	MAP6D1	MAP6 domain containing 1;gbkey=Gene;gene=MAP6D1;gene_biotype=protein_coding	23.8307	24.735	-0.017183	0.017183	0.884293	1	23.8431	18.3952	0.116976	-0.116976	0.335038	1	23.8662	15.0274	0.435888	-0.435888	0.118463	0.207874
gene11605	55486	PARL	presenilin associated rhomboid like;gbkey=Gene;gene=PARL;gene_biotype=protein_coding	734.022	739.969	-0.0107852	0.0107852	0.874204	0.945861	734.285	721.73	0.0230774	-0.0230774	0.733705	0.88525	735.012	729.635	0.0103704	-0.0103704	0.888427	0.926644
gene11606	100616127	MIR4448	microRNA 4448;gbkey=Gene;gene=MIR4448	NA	NA	NA	NA	NA	NA	NA	NA	NA	NA	NA	NA	NA	NA	NA	NA	NA	NA
gene11607	391598	RPSAP31	ribosomal protein SA pseudogene 31;gbkey=Gene;gene=RPSAP31;gene_biotype=pseudogene;gene_synonym=RPSA_11_442	NA	NA	NA	NA	NA	NA	NA	NA	NA	NA	NA	NA	NA	NA	NA	NA	NA	NA
gene11608	647265	CYP2AB1P	cytochrome P450 family 2 subfamily AB member 1%2C pseudogene;gbkey=Gene;gene=CYP2AB1P;gene_biotype=pseudogene	NA	NA	NA	NA	NA	NA	NA	NA	NA	NA	NA	NA	NA	NA	NA	NA	NA	NA
gene11609	10057	ABCC5	ATP binding cassette subfamily C member 5;gbkey=Gene;gene=ABCC5;gene_biotype=protein_coding	592.995	459.211	0.328531	-0.328531	3.08848e-05	0.000508758	593.199	491.767	0.246659	-0.246659	0.000893916	0.00827352	593.788	320.29	0.867892	-0.867892	5.47237e-21	1.22731e-19
gene1161	105378673	LOC105378673	Gene;gene=LOC105378673	NA	NA	NA	NA	NA	NA	NA	NA	NA	NA	NA	NA	NA	NA	NA	NA	NA	NA
gene11610	100873982	ABCC5-AS1	ABCC5 antisense RNA 1;gbkey=Gene;gene=ABCC5-AS1	NA	NA	NA	NA	NA	NA	NA	NA	NA	NA	NA	NA	NA	NA	NA	NA	NA	NA
gene11611	389179	EEF1A1P8	eukaryotic translation elongation factor 1 alpha 1 pseudogene 8;gbkey=Gene;gene=EEF1A1P8;gene_biotype=pseudogene;gene_synonym=EEF1AL6	21.8472	21.3985	0.00913608	-0.00913608	0.937309	1	21.8574	27.7583	-0.120371	0.120371	0.334828	1	21.8787	23.3547	-0.0672078	0.0672078	0.800004	0.866634
gene11612	200909	HTR3D	5-hydroxytryptamine receptor 3D;gbkey=Gene;gene=HTR3D;gene_biotype=protein_coding	NA	NA	NA	NA	NA	NA	NA	NA	NA	NA	NA	NA	NA	NA	NA	NA	NA	NA
gene11613	170572	HTR3C	5-hydroxytryptamine receptor 3C;gbkey=Gene;gene=HTR3C	NA	NA	NA	NA	NA	NA	NA	NA	NA	NA	NA	NA	NA	NA	NA	NA	NA	NA
gene11614	389180	5-HT3C2	5-hydroxytryptamine receptor 3E pseudogene;gbkey=Gene;gene=5-HT3C2;gene_biotype=pseudogene	NA	NA	NA	NA	NA	NA	NA	NA	NA	NA	NA	NA	NA	NA	NA	NA	NA	NA
gene11615	106478970	HTR3E-AS1	HTR3E antisense RNA 1;gbkey=Gene;gene=HTR3E-AS1	NA	NA	NA	NA	NA	NA	NA	NA	NA	NA	NA	NA	NA	NA	NA	NA	NA	NA
gene11616	285242	HTR3E	5-hydroxytryptamine receptor 3E;gbkey=Gene;gene=HTR3E;gene_biotype=protein_coding	NA	NA	NA	NA	NA	NA	NA	NA	NA	NA	NA	NA	NA	NA	NA	NA	NA	NA
gene11617	730211	HSP90AA5P	heat shock protein 90 alpha family class A member 5%2C pseudogene;gbkey=Gene;gene=HSP90AA5P;gene_biotype=pseudogene;gene_synonym=HSP90Ae	NA	NA	NA	NA	NA	NA	NA	NA	NA	NA	NA	NA	NA	NA	NA	NA	NA	NA
gene11618	105374249	LOC105374249	Gene;gene=LOC105374249	NA	NA	NA	NA	NA	NA	NA	NA	NA	NA	NA	NA	NA	NA	NA	NA	NA	NA
gene11619	8893	EIF2B5	eukaryotic translation initiation factor 2B subunit epsilon;gbkey=Gene;gene=EIF2B5;gene_biotype=protein_coding	1469.31	1493.22	-0.0222404	0.0222404	0.667408	0.84614	1469.86	1555.32	-0.0784908	0.0784908	0.114999	0.316157	1471.31	1419.98	0.0506922	-0.0506922	0.392057	0.527449
gene1162	728633	GTF2F2P2	general transcription factor IIF subunit 2 pseudogene 2;gbkey=Gene;gene=GTF2F2P2;gene_biotype=pseudogene	NA	NA	NA	NA	NA	NA	NA	NA	NA	NA	NA	NA	NA	NA	NA	NA	NA	NA
gene11620	440991	RPS3P3	ribosomal protein S3 pseudogene 3;gbkey=Gene;gene=RPS3P3;gene_biotype=pseudogene;gene_synonym=RPS3_1_443	3614.07	3721.54	-0.0409325	0.0409325	0.353311	0.618635	3615.57	3597.86	0.00688414	-0.00688414	0.876396	0.955575	3619.07	3807.78	-0.0725954	0.0725954	0.204833	0.32257
gene11621	1857	DVL3	dishevelled segment polarity protein 3;gbkey=Gene;gene=DVL3;gene_biotype=protein_coding	1844.07	1752.24	0.0707276	-0.0707276	0.156159	0.389946	1844.77	1870.26	-0.0191749	0.0191749	0.676667	0.851674	1846.59	2087.99	-0.175838	0.175838	0.000749347	0.00249504
gene11622	1173	AP2M1	adaptor related protein complex 2 mu 1 subunit;gbkey=Gene;gene=AP2M1;gene_biotype=protein_coding	7445.3	7142.92	0.0587912	-0.0587912	0.0723781	0.237805	7448.07	6987.4	0.0907148	-0.0907148	0.00446531	0.0297745	7455.41	6381.71	0.223231	-0.223231	6.85004e-08	4.6006e-07
gene11623	55324	ABCF3	ATP binding cassette subfamily F member 3;gbkey=Gene;gene=ABCF3;gene_biotype=protein_coding	857.873	884.131	-0.0403529	0.0403529	0.538673	0.765166	858.171	857.2	0.001545	-0.001545	0.981885	0.992501	859.034	758.071	0.176864	-0.176864	0.0290465	0.0635575
gene11624	90113	VWA5B2	von Willebrand factor A domain containing 5B2;gbkey=Gene;gene=VWA5B2	NA	NA	NA	NA	NA	NA	12.5856	10.37	0.0527994	-0.0527994	0.606347	1	NA	NA	NA	NA	NA	NA
gene11625	100187716	MIR1224	microRNA 1224;gbkey=Gene;gene=MIR1224;gene_biotype=miRNA	NA	NA	NA	NA	NA	NA	NA	NA	NA	NA	NA	NA	NA	NA	NA	NA	NA	NA
gene11626	10195	ALG3	ALG3%2C alpha-1%2C3- mannosyltransferase;gbkey=Gene;gene=ALG3;gene_biotype=protein_coding	1208.78	1159.5	0.056867	-0.056867	0.314329	0.582451	1209.22	1294.07	-0.0921751	0.0921751	0.133711	0.346375	1210.41	1017.99	0.246693	-0.246693	0.000141309	0.00054372
gene11627	9718	ECE2	endothelin converting enzyme 2;gbkey=Gene;gene=ECE2	403.25	346.664	0.190396	-0.190396	0.0239802	0.109786	403.402	352.031	0.174177	-0.174177	0.036127	0.145145	403.802	267.98	0.571991	-0.571991	5.35654e-08	3.64203e-07
gene11628	94032	CAMK2N2	calcium/calmodulin dependent protein kinase II inhibitor 2;gbkey=Gene;gene=CAMK2N2;gene_biotype=protein_coding	191.704	157.126	0.2194	-0.2194	0.0409102	0.158918	191.771	138.721	0.364511	-0.364511	0.000759535	0.00723507	191.962	135.142	0.475959	-0.475959	0.000641164	0.00216881
gene11629	5708	PSMD2	proteasome 26S subunit%2C non-ATPase 2;gbkey=Gene;gene=PSMD2;gene_biotype=protein_coding	5128	5043.85	0.0233106	-0.0233106	0.536082	0.763315	5129.95	5027.01	0.0287035	-0.0287035	0.416933	0.671047	5134.99	4253.1	0.270436	-0.270436	1.51971e-10	1.40694e-09
gene1163	9783	RIMS3	regulating synaptic membrane exocytosis 3;gbkey=Gene;gene=RIMS3;gene_biotype=protein_coding	374.12	810.932	-1.00807	1.00807	1.38187e-41	6.18822e-39	374.258	592.728	-0.594476	0.594476	8.88614e-14	5.181e-12	374.623	814.323	-1.09426	1.09426	2.63152e-35	1.22224e-33
gene11630	1981	EIF4G1	eukaryotic translation initiation factor 4 gamma 1;gbkey=Gene;gene=EIF4G1;gene_biotype=protein_coding	15221.2	15447.7	-0.0208943	0.0208943	0.554593	0.774877	15226.6	16006.6	-0.0707382	0.0707382	0.0447618	0.168994	15241.8	12802.9	0.249862	-0.249862	1.76134e-07	1.11632e-06
gene11631	692107	SNORD66	small nucleolar RNA%2C C/D box 66;gbkey=Gene;gene=SNORD66;gene_biotype=snoRNA	NA	NA	NA	NA	NA	NA	NA	NA	NA	NA	NA	NA	NA	NA	NA	NA	NA	NA
gene11632	131408	FAM131A	family with sequence similarity 131 member A;gbkey=Gene;gene=FAM131A;gene_biotype=protein_coding	145.326	173.168	-0.175462	0.175462	0.132134	0.351436	145.389	172.823	-0.190459	0.190459	0.0864938	0.263211	145.529	249.913	-0.741724	0.741724	4.91649e-09	3.8274e-08
gene11633	1181	CLCN2	chloride voltage-gated channel 2;gbkey=Gene;gene=CLCN2;gene_biotype=protein_coding	277.771	291.832	-0.0601537	0.0601537	0.510997	0.744932	277.876	265.754	0.0547052	-0.0547052	0.558049	0.778894	278.149	180.846	0.595456	-0.595456	3.42086e-07	2.08036e-06
gene11634	5437	POLR2H	RNA polymerase II subunit H;gbkey=Gene;gene=POLR2H;gene_biotype=protein_coding	1587.11	1439.69	0.134516	-0.134516	0.00936491	0.0549666	1587.74	1400.62	0.173613	-0.173613	0.000745928	0.00712231	1589.3	1038.72	0.606704	-0.606704	1.21554e-22	2.99485e-21
gene11635	7066	THPO	thrombopoietin;gbkey=Gene;gene=THPO;gene_biotype=protein_coding	NA	NA	NA	NA	NA	NA	NA	NA	NA	NA	NA	NA	NA	NA	NA	NA	NA	NA
gene11636	8646	CHRD	chordin;gbkey=Gene;gene=CHRD	NA	NA	NA	NA	NA	NA	NA	NA	NA	NA	NA	NA	NA	NA	NA	NA	NA	NA
gene11637	105374250	LINC02054	long intergenic non-protein coding RNA 2054;gbkey=Gene;gene=LINC02054	NA	NA	NA	NA	NA	NA	NA	NA	NA	NA	NA	NA	NA	NA	NA	NA	NA	NA
gene11638	391600	LOC391600	transmembrane epididymal protein 1 pseudogene;gbkey=Gene;gene=LOC391600;gene_biotype=pseudogene	NA	NA	NA	NA	NA	NA	NA	NA	NA	NA	NA	NA	NA	NA	NA	NA	NA	NA
gene11639	105374251	LOC105374251	Gene;gene=LOC105374251	NA	NA	NA	NA	NA	NA	NA	NA	NA	NA	NA	NA	NA	NA	NA	NA	NA	NA
gene1164	105378675	LOC105378675	Gene;gene=LOC105378675	NA	NA	NA	NA	NA	NA	NA	NA	NA	NA	NA	NA	NA	NA	NA	NA	NA	NA
gene11640	100874079	LINC01840	long intergenic non-protein coding RNA 1840;gbkey=Gene;gene=LINC01840;gene_biotype=lncRNA	NA	NA	NA	NA	NA	NA	NA	NA	NA	NA	NA	NA	NA	NA	NA	NA	NA	NA
gene11641	2049	EPHB3	EPH receptor B3;gbkey=Gene;gene=EPHB3;gene_biotype=protein_coding	NA	NA	NA	NA	NA	NA	NA	NA	NA	NA	NA	NA	NA	NA	NA	NA	NA	NA
gene11642	64110	MAGEF1	MAGE family member F1;gbkey=Gene;gene=MAGEF1	1131.27	1190.27	-0.0697087	0.0697087	0.204094	0.456391	1131.7	1201.73	-0.0827533	0.0827533	0.125731	0.333504	1132.82	1155.79	-0.0286319	0.0286319	0.642311	0.749811
gene11643	107986163	LOC107986163	Gene;gene=LOC107986163	NA	NA	NA	NA	NA	NA	NA	NA	NA	NA	NA	NA	NA	NA	NA	NA	NA	NA
gene11644	101928992	LINC02069	long intergenic non-protein coding RNA 2069;gbkey=Gene;gene=LINC02069	NA	NA	NA	NA	NA	NA	NA	NA	NA	NA	NA	NA	NA	NA	NA	NA	NA	NA
gene11645	105374253	LOC105374253	Gene;gene=LOC105374253	NA	NA	NA	NA	NA	NA	NA	NA	NA	NA	NA	NA	NA	NA	NA	NA	NA	NA
gene11646	23355	VPS8	VPS8%2C CORVET complex subunit;gbkey=Gene;gene=VPS8;gene_biotype=protein_coding	327.101	303.488	0.0926671	-0.0926671	0.294652	0.562769	327.226	294.197	0.132773	-0.132773	0.13798	0.353462	327.55	317.006	0.04573	-0.04573	0.660224	0.762561
gene11647	285382	C3orf70	chromosome 3 open reading frame 70;gbkey=Gene;gene=C3orf70	NA	NA	NA	NA	NA	NA	NA	NA	NA	NA	NA	NA	NA	NA	NA	NA	NA	NA
gene11648	339926	EHHADH-AS1	EHHADH antisense RNA 1;gbkey=Gene;gene=EHHADH-AS1;gene_biotype=lncRNA	NA	NA	NA	NA	NA	NA	NA	NA	NA	NA	NA	NA	NA	NA	NA	NA	NA	NA
gene11649	1962	EHHADH	enoyl-CoA hydratase and 3-hydroxyacyl CoA dehydrogenase;gbkey=Gene;gene=EHHADH;gene_biotype=protein_coding	NA	NA	NA	NA	NA	NA	NA	NA	NA	NA	NA	NA	NA	NA	NA	NA	NA	NA
gene1165	105378674	LOC105378674	Gene;gene=LOC105378674	NA	NA	NA	NA	NA	NA	NA	NA	NA	NA	NA	NA	NA	NA	NA	NA	NA	NA
gene11650	347673	EIF2S2P2	eukaryotic translation initiation factor 2 subunit 2 beta pseudogene 2;gbkey=Gene;gene=EIF2S2P2;gene_biotype=pseudogene;gene_synonym=bcm2636	190.061	225.279	-0.193222	0.193222	0.0617758	0.212862	190.122	221.956	-0.179703	0.179703	0.083341	0.257315	190.315	308.959	-0.670095	0.670095	1.01824e-08	7.59565e-08
gene11651	100847054	MIR5588	microRNA 5588;gbkey=Gene;gene=MIR5588	NA	NA	NA	NA	NA	NA	NA	NA	NA	NA	NA	NA	NA	NA	NA	NA	NA	NA
gene11652	9175	MAP3K13	mitogen-activated protein kinase kinase kinase 13;gbkey=Gene;gene=MAP3K13;gene_biotype=protein_coding	236.053	235.668	0.00197856	-0.00197856	0.983751	0.993529	236.143	231.286	0.0248244	-0.0248244	0.800331	0.918087	236.373	205.883	0.190746	-0.190746	0.109073	0.193938
gene11653	647276	RPL4P4	ribosomal protein L4 pseudogene 4;gbkey=Gene;gene=RPL4P4;gene_biotype=pseudogene;gene_synonym=RPL4_2_444	9509	9999	-0.0713975	0.0713975	0.0202062	0.0968197	9512.66	9771.61	-0.0382114	0.0382114	0.212074	0.461258	9522.01	10653.9	-0.161318	0.161318	3.41855e-05	0.000148634
gene11654	101929018	LOC101929018	Gene;gene=LOC101929018	NA	NA	NA	NA	NA	NA	NA	NA	NA	NA	NA	NA	NA	NA	NA	NA	NA	NA
gene11655	90407	TMEM41A	transmembrane protein 41A;gbkey=Gene;gene=TMEM41A;gene_biotype=protein_coding	434.032	387.038	0.14626	-0.14626	0.0700242	0.232026	434.2	390.767	0.136326	-0.136326	0.0869616	0.26394	434.628	322.641	0.418425	-0.418425	9.36048e-06	4.52171e-05
gene11656	105374254	LOC105374254	Gene;gene=LOC105374254	NA	NA	NA	NA	NA	NA	NA	NA	NA	NA	NA	NA	NA	NA	NA	NA	NA	NA
gene11657	200879	LIPH	lipase H;gbkey=Gene;gene=LIPH;gene_biotype=protein_coding	NA	NA	NA	NA	NA	NA	NA	NA	NA	NA	NA	NA	NA	NA	NA	NA	NA	NA
gene11658	107986055	LOC107986055	Gene;gene=LOC107986055	NA	NA	NA	NA	NA	NA	NA	NA	NA	NA	NA	NA	NA	NA	NA	NA	NA	NA
gene11659	59343	SENP2	SUMO1/sentrin/SMT3 specific peptidase 2;gbkey=Gene;gene=SENP2;gene_biotype=protein_coding	549.624	468.244	0.207062	-0.207062	0.00731732	0.045558	549.812	498.793	0.127946	-0.127946	0.0867414	0.263698	550.359	495.816	0.147286	-0.147286	0.0850518	0.158398
gene1166	100130557	NFYC-AS1	NFYC antisense RNA 1;gbkey=Gene;gene=NFYC-AS1;gene_biotype=lncRNA	37.4135	34.7785	0.043327	-0.043327	0.727662	0.880785	37.4265	39.4487	-0.0355474	0.0355474	0.785415	0.910962	37.4632	40.0308	-0.0774123	0.0774123	0.737558	0.821216
gene11660	100271004	RPL34P10	ribosomal protein L34 pseudogene 10;gbkey=Gene;gene=RPL34P10;gene_biotype=pseudogene;gene_synonym=RPL34_8_445	NA	NA	NA	NA	NA	NA	NA	NA	NA	NA	NA	NA	NA	NA	NA	NA	NA	NA
gene11661	10644	IGF2BP2	insulin like growth factor 2 mRNA binding protein 2;gbkey=Gene;gene=IGF2BP2;gene_biotype=protein_coding	NA	NA	NA	NA	NA	NA	NA	NA	NA	NA	NA	NA	NA	NA	NA	NA	NA	NA
gene11662	646600	IGF2BP2-AS1	IGF2BP2 antisense RNA 1;gbkey=Gene;gene=IGF2BP2-AS1;gene_biotype=lncRNA	NA	NA	NA	NA	NA	NA	NA	NA	NA	NA	NA	NA	NA	NA	NA	NA	NA	NA
gene11663	100847078	MIR548AQ	microRNA 548aq;gbkey=Gene;gene=MIR548AQ	NA	NA	NA	NA	NA	NA	NA	NA	NA	NA	NA	NA	NA	NA	NA	NA	NA	NA
gene11664	6434	TRA2B	transformer 2 beta homolog (Drosophila);gbkey=Gene;gene=TRA2B;gene_biotype=protein_coding	5245.95	5054.38	0.05249	-0.05249	0.154571	0.387581	5247.9	4779.69	0.132415	-0.132415	0.000135146	0.0017599	5253.07	3830.49	0.452945	-0.452945	5.61793e-24	1.49103e-22
gene11665	344887	NMRAL2P	NmrA like redox sensor 2%2C pseudogene;gbkey=Gene;gene=NMRAL2P;gene_biotype=misc_RNA;gene_synonym=NMRAL1P1	NA	NA	NA	NA	NA	NA	NA	NA	NA	NA	NA	NA	NA	NA	NA	NA	NA	NA
gene11666	2119	ETV5	ETS variant 5;gbkey=Gene;gene=ETV5;gene_biotype=protein_coding	72.5229	99.6067	-0.281145	0.281145	0.0223714	0.103916	72.5414	87.2313	-0.165594	0.165594	0.191736	0.434402	72.6147	64.7427	0.144129	-0.144129	0.464728	0.598824
gene11667	105374257	LOC105374257	Gene;gene=LOC105374257	NA	NA	NA	NA	NA	NA	NA	NA	NA	NA	NA	NA	NA	NA	NA	NA	NA	NA
gene11668	1608	DGKG	diacylglycerol kinase gamma;gbkey=Gene;gene=DGKG;gene_biotype=protein_coding	NA	NA	NA	NA	NA	NA	NA	NA	NA	NA	NA	NA	NA	NA	NA	NA	NA	NA
gene11669	107986164	LOC107986164	Gene;gene=LOC107986164	NA	NA	NA	NA	NA	NA	NA	NA	NA	NA	NA	NA	NA	NA	NA	NA	NA	NA
gene1167	4802	NFYC	nuclear transcription factor Y subunit gamma;gbkey=Gene;gene=NFYC;gene_biotype=protein_coding	871.378	898.438	-0.0413041	0.0413041	0.504995	0.740923	871.713	919.142	-0.0718736	0.0718736	0.249347	0.505944	872.572	964.543	-0.142337	0.142337	0.0500617	0.101243
gene11670	253573	LINC02052	long intergenic non-protein coding RNA 2052;gbkey=Gene;gene=LINC02052	NA	NA	NA	NA	NA	NA	NA	NA	NA	NA	NA	NA	NA	NA	NA	NA	NA	NA
gene11671	107986165	LOC107986165	Gene;gene=LOC107986165	137.39	133.691	0.0287889	-0.0287889	0.797298	0.912779	137.445	130.743	0.0531411	-0.0531411	0.645396	0.833813	137.579	176.158	-0.336028	0.336028	0.0141036	0.0341127
gene11672	1427	CRYGS	crystallin gamma S;gbkey=Gene;gene=CRYGS;gene_biotype=protein_coding	NA	NA	NA	NA	NA	NA	NA	NA	NA	NA	NA	NA	NA	NA	NA	NA	NA	NA
gene11673	55171	TBCCD1	TBCC domain containing 1;gbkey=Gene;gene=TBCCD1	154.612	150.779	0.0270164	-0.0270164	0.80676	0.91678	154.67	140.051	0.10759	-0.10759	0.341338	0.602017	154.823	128.425	0.250419	-0.250419	0.0966475	0.175523
gene11674	51726	DNAJB11	DnaJ heat shock protein family (Hsp40) member B11;gbkey=Gene;gene=DNAJB11;gene_biotype=protein_coding	1623.89	1531.12	0.0812961	-0.0812961	0.10831	0.309009	1624.52	1582.49	0.0364412	-0.0364412	0.457382	0.702488	1626.11	1702.34	-0.0654669	0.0654669	0.243179	0.367791
gene11675	100287402	LOC100287402	uncharacterized LOC100287402;gbkey=Gene;gene=LOC100287402;gene_biotype=pseudogene	89.0617	89.2516	-0.00196151	0.00196151	0.987083	0.995066	89.0943	88.2822	0.00879469	-0.00879469	0.943623	0.98	89.1833	57.7118	0.553919	-0.553919	0.00337178	0.00966337
gene11676	197	AHSG	alpha 2-HS glycoprotein;gbkey=Gene;gene=AHSG;gene_biotype=protein_coding	NA	NA	NA	NA	NA	NA	NA	NA	NA	NA	NA	NA	NA	NA	NA	NA	NA	NA
gene11677	26998	FETUB	fetuin B;gbkey=Gene;gene=FETUB;gene_biotype=protein_coding	NA	NA	NA	NA	NA	NA	NA	NA	NA	NA	NA	NA	NA	NA	NA	NA	NA	NA
gene11678	105374258	LOC105374258	Gene;gene=LOC105374258	NA	NA	NA	NA	NA	NA	NA	NA	NA	NA	NA	NA	NA	NA	NA	NA	NA	NA
gene11679	3273	HRG	histidine rich glycoprotein;gbkey=Gene;gene=HRG;gene_biotype=protein_coding	NA	NA	NA	NA	NA	NA	NA	NA	NA	NA	NA	NA	NA	NA	NA	NA	NA	NA
gene1168	407034	MIR30E	microRNA 30e;gbkey=Gene;gene=MIR30E;gene_biotype=miRNA	NA	NA	NA	NA	NA	NA	NA	NA	NA	NA	NA	NA	NA	NA	NA	NA	NA	NA
gene11680	100533663	LOC100533663	histidine rich glycoprotein pseudogene;gbkey=Gene;gene=LOC100533663;gene_biotype=pseudogene	NA	NA	NA	NA	NA	NA	NA	NA	NA	NA	NA	NA	NA	NA	NA	NA	NA	NA
gene11681	3827	KNG1	kininogen 1;gbkey=Gene;gene=KNG1;gene_biotype=protein_coding	NA	NA	NA	NA	NA	NA	NA	NA	NA	NA	NA	NA	NA	NA	NA	NA	NA	NA
gene11682	105374259	LOC105374259	Gene;gene=LOC105374259	NA	NA	NA	NA	NA	NA	NA	NA	NA	NA	NA	NA	NA	NA	NA	NA	NA	NA
gene11683	280644	PSMD10P2	proteasome 26S subunit%2C non-ATPase%2C 10 pseudogene 2;gbkey=Gene;gene=PSMD10P2;gene_biotype=pseudogene	13.9082	11.7021	0.0509439	-0.0509439	0.617714	1	13.9119	11.0292	0.0738008	-0.0738008	0.496705	1	13.9258	15.0201	-0.0666052	0.0666052	0.81593	0.878006
gene11684	106480052	RNU6-1105P	RNA%2C U6 small nuclear 1105%2C pseudogene;gbkey=Gene;gene=RNU6-1105P;gene_biotype=pseudogene	NA	NA	NA	NA	NA	NA	NA	NA	NA	NA	NA	NA	NA	NA	NA	NA	NA	NA
gene11685	100132058	GPS2P2	G protein pathway suppressor 2 pseudogene 2;gbkey=Gene;gene=GPS2P2;gene_biotype=pseudogene	NA	NA	NA	NA	NA	NA	NA	NA	NA	NA	NA	NA	NA	NA	NA	NA	NA	NA
gene11686	1974	EIF4A2	eukaryotic translation initiation factor 4A2;gbkey=Gene;gene=EIF4A2;gene_biotype=protein_coding	3632.84	3807.68	-0.066245	0.066245	0.0823046	0.257743	3634.24	3759.47	-0.047793	0.047793	0.212142	0.461297	3637.8	3095.58	0.231342	-0.231342	9.34064e-07	5.34617e-06
gene11687	619567	SNORD2	small nucleolar RNA%2C C/D box 2;gbkey=Gene;gene=SNORD2;gene_biotype=snoRNA	NA	NA	NA	NA	NA	NA	NA	NA	NA	NA	NA	NA	NA	NA	NA	NA	NA	NA
gene11688	100302143	MIR1248	microRNA 1248;gbkey=Gene;gene=MIR1248;gene_biotype=miRNA	NA	NA	NA	NA	NA	NA	NA	NA	NA	NA	NA	NA	NA	NA	NA	NA	NA	NA
gene11689	677847	SNORA81	small nucleolar RNA%2C H/ACA box 81;gbkey=Gene;gene=SNORA81;gene_biotype=snoRNA	17.5505	22.722	-0.103051	0.103051	0.362711	1	17.5555	20.3922	-0.0648867	0.0648867	0.588556	1	17.5738	11.0104	0.405596	-0.405596	0.15778	0.261502
gene1169	407031	MIR30C1	microRNA 30c-1;gbkey=Gene;gene=MIR30C1;gene_biotype=miRNA	NA	NA	NA	NA	NA	NA	NA	NA	NA	NA	NA	NA	NA	NA	NA	NA	NA	NA
gene11690	6043	SNORA63	small nucleolar RNA%2C H/ACA box 63;gbkey=Gene;gene=SNORA63;gene_biotype=snoRNA	22.8521	23.0688	-0.00403377	0.00403377	0.972099	1	22.8571	22.4024	0.00911899	-0.00911899	0.940148	1	22.8822	16.3515	0.319641	-0.319641	0.250234	0.376226
gene11691	619568	SNORA4	small nucleolar RNA%2C H/ACA box 4;gbkey=Gene;gene=SNORA4;gene_biotype=snoRNA	26.15	20.3967	0.113428	-0.113428	0.335164	1	26.1624	18.7261	0.153195	-0.153195	0.208994	1	26.1876	13.3466	0.655112	-0.655112	0.017	0.0400633
gene11692	5984	RFC4	replication factor C subunit 4;gbkey=Gene;gene=RFC4;gene_biotype=protein_coding	874.997	939.294	-0.095053	0.095053	0.14207	0.367822	875.343	857.781	0.0272677	-0.0272677	0.678706	0.852107	876.192	1013.47	-0.205898	0.205898	0.0104963	0.0263904
gene11693	102724699	LINC02043	long intergenic non-protein coding RNA 2043;gbkey=Gene;gene=LINC02043	18.8715	16.0449	0.0559762	-0.0559762	0.604045	1	18.8784	11.3554	0.17371	-0.17371	0.12019	1	18.8962	12.3367	0.379962	-0.379962	0.182379	0.294143
gene11694	9370	ADIPOQ	adiponectin%2C C1Q and collagen domain containing;gbkey=Gene;gene=ADIPOQ;gene_biotype=protein_coding	NA	NA	NA	NA	NA	NA	NA	NA	NA	NA	NA	NA	NA	NA	NA	NA	NA	NA
gene11695	100874095	ADIPOQ-AS1	ADIPOQ antisense RNA 1;gbkey=Gene;gene=ADIPOQ-AS1	NA	NA	NA	NA	NA	NA	NA	NA	NA	NA	NA	NA	NA	NA	NA	NA	NA	NA
gene11696	440992	RPS20P14	ribosomal protein S20 pseudogene 14;gbkey=Gene;gene=RPS20P14;gene_biotype=pseudogene;gene_synonym=RPS20_6_446	384.014	414.154	-0.0956352	0.0956352	0.248224	0.511598	384.175	377.145	0.0235144	-0.0235144	0.783566	0.910068	384.549	408.794	-0.0854992	0.0854992	0.389289	0.524752
gene11697	647285	RPL29P9	ribosomal protein L29 pseudogene 9;gbkey=Gene;gene=RPL29P9;gene_biotype=pseudogene;gene_synonym=RPL29_4_447	NA	NA	NA	NA	NA	NA	NA	NA	NA	NA	NA	NA	NA	NA	NA	NA	NA	NA
gene11698	6480	ST6GAL1	ST6 beta-galactoside alpha-2%2C6-sialyltransferase 1;gbkey=Gene;gene=ST6GAL1;gene_biotype=protein_coding	NA	NA	NA	NA	NA	NA	NA	NA	NA	NA	NA	NA	NA	NA	NA	NA	NA	NA
gene11699	116832	RPL39L	ribosomal protein L39 like;gbkey=Gene;gene=RPL39L;gene_biotype=protein_coding	307.246	311.5	-0.0166687	0.0166687	0.858099	0.939854	307.359	256.697	0.217212	-0.217212	0.0248808	0.110097	307.67	310.663	-0.0134221	0.0134221	0.903554	0.936595
gene117	984	CDK11B	cyclin dependent kinase 11B;gbkey=Gene;gene=CDK11B;gene_biotype=protein_coding	292.346	363.999	-0.267405	0.267405	0.00343835	0.0253032	292.454	355.406	-0.242844	0.242844	0.00681805	0.0407361	292.746	347.355	-0.238803	0.238803	0.0211227	0.0483912
gene1170	9132	KCNQ4	potassium voltage-gated channel subfamily Q member 4;gbkey=Gene;gene=KCNQ4;gene_biotype=protein_coding	NA	NA	NA	NA	NA	NA	NA	NA	NA	NA	NA	NA	NA	NA	NA	NA	NA	NA
gene11700	100271027	RPL39P19	ribosomal protein L39 pseudogene 19;gbkey=Gene;gene=RPL39P19;gene_biotype=pseudogene;gene_synonym=RPL39_8_448	NA	NA	NA	NA	NA	NA	NA	NA	NA	NA	NA	NA	NA	NA	NA	NA	NA	NA
gene11701	101929106	LOC101929106	uncharacterized LOC101929106;gbkey=Gene;gene=LOC101929106	NA	NA	NA	NA	NA	NA	NA	NA	NA	NA	NA	NA	NA	NA	NA	NA	NA	NA
gene11702	132112	RTP1	receptor transporter protein 1;gbkey=Gene;gene=RTP1;gene_biotype=protein_coding	NA	NA	NA	NA	NA	NA	NA	NA	NA	NA	NA	NA	NA	NA	NA	NA	NA	NA
gene11703	5648	MASP1	mannan binding lectin serine peptidase 1;gbkey=Gene;gene=MASP1;gene_biotype=protein_coding	NA	NA	NA	NA	NA	NA	NA	NA	NA	NA	NA	NA	NA	NA	NA	NA	NA	NA
gene11704	105374260	LOC105374260	Gene;gene=LOC105374260	NA	NA	NA	NA	NA	NA	NA	NA	NA	NA	NA	NA	NA	NA	NA	NA	NA	NA
gene11705	101929130	LOC101929130	uncharacterized LOC101929130;gbkey=Gene;gene=LOC101929130	NA	NA	NA	NA	NA	NA	NA	NA	NA	NA	NA	NA	NA	NA	NA	NA	NA	NA
gene11706	64108	RTP4	receptor transporter protein 4;gbkey=Gene;gene=RTP4;gene_biotype=protein_coding	17.8817	14.3676	0.0769431	-0.0769431	0.479175	1	17.8867	9.36514	0.213014	-0.213014	0.0542258	1	17.9053	28.3466	-0.466926	0.466926	0.0809937	0.152097
gene11707	105374261	LOC105374261	Gene;gene=LOC105374261	NA	NA	NA	NA	NA	NA	NA	NA	NA	NA	NA	NA	NA	NA	NA	NA	NA	NA
gene11708	105374262	LOC105374262	Gene;gene=LOC105374262	NA	NA	NA	NA	NA	NA	NA	NA	NA	NA	NA	NA	NA	NA	NA	NA	NA	NA
gene11709	6750	SST	somatostatin;gbkey=Gene;gene=SST;gene_biotype=protein_coding	NA	NA	NA	NA	NA	NA	NA	NA	NA	NA	NA	NA	NA	NA	NA	NA	NA	NA
gene1171	106479342	RN7SL326P	RNA%2C 7SL%2C cytoplasmic 326%2C pseudogene;gbkey=Gene;gene=RN7SL326P;gene_biotype=pseudogene	NA	NA	NA	NA	NA	NA	NA	NA	NA	NA	NA	NA	NA	NA	NA	NA	NA	NA
gene11710	344892	RTP2	receptor transporter protein 2;gbkey=Gene;gene=RTP2;gene_biotype=protein_coding	NA	NA	NA	NA	NA	NA	NA	NA	NA	NA	NA	NA	NA	NA	NA	NA	NA	NA
gene11711	100131635	LOC100131635	hCG1645011-like;gbkey=Gene;gene=LOC100131635	NA	NA	NA	NA	NA	NA	NA	NA	NA	NA	NA	NA	NA	NA	NA	NA	NA	NA
gene11712	604	BCL6	B-cell CLL/lymphoma 6;gbkey=Gene;gene=BCL6;gene_biotype=protein_coding	636.024	646.428	-0.0214624	0.0214624	0.760504	0.89633	636.249	655.195	-0.039186	0.039186	0.568657	0.786168	636.875	586.505	0.116512	-0.116512	0.149524	0.250507
gene11713	105374263	LOC105374263	Gene;gene=LOC105374263	26.147	28.7545	-0.0465631	0.0465631	0.697666	1	26.1609	21.3885	0.0995423	-0.0995423	0.422951	1	26.1859	39.3687	-0.449709	0.449709	0.0706566	0.135536
gene11714	105374264	LOC105374264	Gene;gene=LOC105374264	NA	NA	NA	NA	NA	NA	NA	NA	NA	NA	NA	NA	NA	NA	NA	NA	NA	NA
gene11715	105374265	LOC105374265	Gene;gene=LOC105374265	NA	NA	NA	NA	NA	NA	NA	NA	NA	NA	NA	NA	NA	NA	NA	NA	NA	NA
gene11716	105374266	LINC01991	long intergenic non-protein coding RNA 1991;gbkey=Gene;gene=LINC01991	NA	NA	NA	NA	NA	NA	NA	NA	NA	NA	NA	NA	NA	NA	NA	NA	NA	NA
gene11717	107986166	LOC107986166	Gene;gene=LOC107986166	NA	NA	NA	NA	NA	NA	NA	NA	NA	NA	NA	NA	NA	NA	NA	NA	NA	NA
gene11718	339929	LPP-AS2	LPP antisense RNA 2;gbkey=Gene;gene=LPP-AS2;gene_biotype=lncRNA	NA	NA	NA	NA	NA	NA	NA	NA	NA	NA	NA	NA	NA	NA	NA	NA	NA	NA
gene11719	4026	LPP	LIM domain containing preferred translocation partner in lipoma;gbkey=Gene;gene=LPP	383.763	303.863	0.28653	-0.28653	0.00147181	0.0129706	383.885	324.624	0.210459	-0.210459	0.0167857	0.0821517	384.273	388.377	-0.01492	0.01492	0.879131	0.920058
gene1172	105378676	LOC105378676	Gene;gene=LOC105378676	NA	NA	NA	NA	NA	NA	NA	NA	NA	NA	NA	NA	NA	NA	NA	NA	NA	NA
gene11720	401105	FLJ42393	uncharacterized LOC401105;gbkey=Gene;gene=FLJ42393;gene_biotype=lncRNA	NA	NA	NA	NA	NA	NA	NA	NA	NA	NA	NA	NA	NA	NA	NA	NA	NA	NA
gene11721	100873917	LPP-AS1	LPP antisense RNA 1;gbkey=Gene;gene=LPP-AS1	NA	NA	NA	NA	NA	NA	NA	NA	NA	NA	NA	NA	NA	NA	NA	NA	NA	NA
gene11722	407020	MIR28	microRNA 28;gbkey=Gene;gene=MIR28;gene_biotype=miRNA	NA	NA	NA	NA	NA	NA	NA	NA	NA	NA	NA	NA	NA	NA	NA	NA	NA	NA
gene11723	100874043	TPRG1-AS1	TPRG1 antisense RNA 1;gbkey=Gene;gene=TPRG1-AS1	NA	NA	NA	NA	NA	NA	NA	NA	NA	NA	NA	NA	NA	NA	NA	NA	NA	NA
gene11724	107986168	LOC107986168	Gene;gene=LOC107986168	NA	NA	NA	NA	NA	NA	NA	NA	NA	NA	NA	NA	NA	NA	NA	NA	NA	NA
gene11725	647299	LOC647299	enolase-phosphatase 1 pseudogene;gbkey=Gene;gene=LOC647299;gene_biotype=pseudogene	NA	NA	NA	NA	NA	NA	NA	NA	NA	NA	NA	NA	NA	NA	NA	NA	NA	NA
gene11726	107986167	LOC107986167	Gene;gene=LOC107986167	NA	NA	NA	NA	NA	NA	NA	NA	NA	NA	NA	NA	NA	NA	NA	NA	NA	NA
gene11727	285386	TPRG1	tumor protein p63 regulated 1;gbkey=Gene;gene=TPRG1;gene_biotype=protein_coding	22.5164	25.738	-0.0637379	0.0637379	0.592153	1	22.5232	13.3787	0.211651	-0.211651	0.0731912	1	22.5454	11.3433	0.62599	-0.62599	0.0266774	0.0592696
gene11728	100874027	TPRG1-AS2	TPRG1 antisense RNA 2;gbkey=Gene;gene=TPRG1-AS2	NA	NA	NA	NA	NA	NA	NA	NA	NA	NA	NA	NA	NA	NA	NA	NA	NA	NA
gene11729	105374270	LOC105374270	Gene;gene=LOC105374270	NA	NA	NA	NA	NA	NA	NA	NA	NA	NA	NA	NA	NA	NA	NA	NA	NA	NA
gene1173	163732	CITED4	Cbp/p300 interacting transactivator with Glu/Asp rich carboxy-terminal domain 4;gbkey=Gene;gene=CITED4	NA	NA	NA	NA	NA	NA	NA	NA	NA	NA	NA	NA	NA	NA	NA	NA	NA	NA
gene11730	107986169	LOC107986169	Gene;gene=LOC107986169	NA	NA	NA	NA	NA	NA	NA	NA	NA	NA	NA	NA	NA	NA	NA	NA	NA	NA
gene11731	8626	TP63	tumor protein p63;gbkey=Gene;gene=TP63;gene_biotype=protein_coding	1564.86	1546.24	0.0161189	-0.0161189	0.794891	0.912003	1565.35	1633.26	-0.057739	0.057739	0.344927	0.605165	1566.94	1680.05	-0.0990441	0.0990441	0.172202	0.280801
gene11732	100126340	MIR944	microRNA 944;gbkey=Gene;gene=MIR944;gene_biotype=miRNA	NA	NA	NA	NA	NA	NA	NA	NA	NA	NA	NA	NA	NA	NA	NA	NA	NA	NA
gene11733	55214	P3H2	prolyl 3-hydroxylase 2;gbkey=Gene;gene=P3H2;gene_biotype=protein_coding	NA	NA	NA	NA	NA	NA	NA	NA	NA	NA	NA	NA	NA	NA	NA	NA	NA	NA
gene11734	100420621	MTAPP2	methylthioadenosine phosphorylase pseudogene 2;gbkey=Gene;gene=MTAPP2;gene_biotype=pseudogene	NA	NA	NA	NA	NA	NA	NA	NA	NA	NA	NA	NA	NA	NA	NA	NA	NA	NA
gene11735	101929152	P3H2-AS1	P3H2 antisense RNA 1;gbkey=Gene;gene=P3H2-AS1;gene_biotype=lncRNA	NA	NA	NA	NA	NA	NA	NA	NA	NA	NA	NA	NA	NA	NA	NA	NA	NA	NA
gene11736	106480054	RNU6-1109P	RNA%2C U6 small nuclear 1109%2C pseudogene;gbkey=Gene;gene=RNU6-1109P;gene_biotype=pseudogene	NA	NA	NA	NA	NA	NA	NA	NA	NA	NA	NA	NA	NA	NA	NA	NA	NA	NA
gene11737	391603	NMNAT1P3	NMNAT1 pseudogene 3;gbkey=Gene;gene=NMNAT1P3;gene_biotype=pseudogene	NA	NA	NA	NA	NA	NA	NA	NA	NA	NA	NA	NA	NA	NA	NA	NA	NA	NA
gene11738	107986170	LOC107986170	Gene;gene=LOC107986170	36.0852	25.395	0.191591	-0.191591	0.118605	0.32724	36.0998	33.101	0.0554019	-0.0554019	0.669857	0.8469	36.1351	39.3664	-0.0998161	0.0998161	0.666233	0.767953
gene11739	9076	CLDN1	claudin 1;gbkey=Gene;gene=CLDN1;gene_biotype=protein_coding	NA	NA	NA	NA	NA	NA	NA	NA	NA	NA	NA	NA	NA	NA	NA	NA	NA	NA
gene1174	100128362	LOC100128362	protein phosphatase 2 catalytic subunit alpha pseudogene;gbkey=Gene;gene=LOC100128362;gene_biotype=pseudogene	NA	NA	NA	NA	NA	NA	NA	NA	NA	NA	NA	NA	NA	NA	NA	NA	NA	NA
gene11740	10686	CLDN16	claudin 16;gbkey=Gene;gene=CLDN16;gene_biotype=protein_coding	570.12	473.951	0.239443	-0.239443	0.00171886	0.0147022	570.331	537.843	0.0777693	-0.0777693	0.274939	0.536067	570.895	581.548	-0.0261751	0.0261751	0.744538	0.82581
gene11741	131920	TMEM207	transmembrane protein 207;gbkey=Gene;gene=TMEM207;gene_biotype=protein_coding	NA	NA	NA	NA	NA	NA	NA	NA	NA	NA	NA	NA	NA	NA	NA	NA	NA	NA
gene11742	3556	IL1RAP	interleukin 1 receptor accessory protein;gbkey=Gene;gene=IL1RAP;gene_biotype=protein_coding	221.495	215.592	0.0307906	-0.0307906	0.764875	0.899183	221.577	193.924	0.155319	-0.155319	0.132382	0.344188	221.799	170.511	0.360605	-0.360605	0.00465334	0.0128359
gene11743	100421581	GCNT1P3	glucosaminyl (N-acetyl) transferase 1%2C core 2 pseudogene 3;gbkey=Gene;gene=GCNT1P3;gene_biotype=pseudogene	NA	NA	NA	NA	NA	NA	NA	NA	NA	NA	NA	NA	NA	NA	NA	NA	NA	NA
gene11744	106481823	RN7SKP296	RNA%2C 7SK small nuclear pseudogene 296;gbkey=Gene;gene=RN7SKP296;gene_biotype=pseudogene	NA	NA	NA	NA	NA	NA	NA	NA	NA	NA	NA	NA	NA	NA	NA	NA	NA	NA
gene11745	105374272	LOC105374272	Gene;gene=LOC105374272	NA	NA	NA	NA	NA	NA	NA	NA	NA	NA	NA	NA	NA	NA	NA	NA	NA	NA
gene11746	100130481	CCT6P4	chaperonin containing TCP1 subunit 6 pseudogene 4;gbkey=Gene;gene=CCT6P4;gene_biotype=pseudogene;gene_synonym=CCT6-4P	NA	NA	NA	NA	NA	NA	NA	NA	NA	NA	NA	NA	NA	NA	NA	NA	NA	NA
gene11747	100131685	LOC100131685	enabled homolog (Drosophila) pseudogene;gbkey=Gene;gene=LOC100131685;gene_biotype=pseudogene	NA	NA	NA	NA	NA	NA	NA	NA	NA	NA	NA	NA	NA	NA	NA	NA	NA	NA
gene11748	647309	GMNC	geminin coiled-coil domain containing;gbkey=Gene;gene=GMNC;gene_biotype=protein_coding	NA	NA	NA	NA	NA	NA	NA	NA	NA	NA	NA	NA	NA	NA	NA	NA	NA	NA
gene11749	100170222	SNAR-I	small ILF3/NF90-associated RNA I;gbkey=Gene;gene=SNAR-I;gene_biotype=snRNA	NA	NA	NA	NA	NA	NA	NA	NA	NA	NA	NA	NA	NA	NA	NA	NA	NA	NA
gene1175	102724706	UBE2V1P8	ubiquitin conjugating enzyme E2 V1 pseudogene 8;gbkey=Gene;gene=UBE2V1P8;gene_biotype=pseudogene	NA	NA	NA	NA	NA	NA	NA	NA	NA	NA	NA	NA	NA	NA	NA	NA	NA	NA
gene11750	107986171	LOC107986171	Gene;gene=LOC107986171	138.725	161.428	-0.162007	0.162007	0.143862	0.370487	138.776	179.114	-0.276896	0.276896	0.0142522	0.0725627	138.914	166.166	-0.242915	0.242915	0.0814176	0.152684
gene11751	344901	OSTN	osteocrin;gbkey=Gene;gene=OSTN;gene_biotype=protein_coding	18.1961	24.7408	-0.116272	0.116272	0.296852	1	18.2093	29.0762	-0.206445	0.206445	0.087586	1	18.2248	28.0306	-0.4211	0.4211	0.124201	0.216115
gene11752	106480738	OSTN-AS1	OSTN antisense RNA 1;gbkey=Gene;gene=OSTN-AS1	394.302	483.381	-0.259354	0.259354	0.00143292	0.0127019	394.454	449.898	-0.169248	0.169248	0.0373196	0.148356	394.836	457.48	-0.206824	0.206824	0.0274233	0.0606134
gene11753	257313	UTS2B	urotensin 2B;gbkey=Gene;gene=UTS2B;gene_biotype=protein_coding	1762.98	1472.89	0.247265	-0.247265	3.69952e-06	7.95922e-05	1763.64	1513.96	0.211763	-0.211763	2.548e-05	0.000413331	1765.37	1194.9	0.557194	-0.557194	1.29787e-20	2.85948e-19
gene11754	152137	CCDC50	coiled-coil domain containing 50;gbkey=Gene;gene=CCDC50;gene_biotype=protein_coding	5838.16	6725.91	-0.199976	0.199976	2.79139e-08	9.56111e-07	5840.38	7019.02	-0.260591	0.260591	2.5683e-14	1.62287e-12	5846.14	10158.9	-0.793366	0.793366	2.30153e-85	4.52021e-83
gene11755	103344926	LINCR-0002	uncharacterized LincR-0002;gbkey=Gene;gene=LINCR-0002	15.5603	23.0757	-0.148476	0.148476	0.182533	1	15.5662	26.4029	-0.24174	0.24174	0.0477774	1	15.5811	26.0141	-0.508062	0.508062	0.0615892	0.120685
gene11756	152138	PYDC2	pyrin domain containing 2;gbkey=Gene;gene=PYDC2;gene_biotype=protein_coding	NA	NA	NA	NA	NA	NA	NA	NA	NA	NA	NA	NA	NA	NA	NA	NA	NA	NA
gene11757	105374275	LOC105374275	Gene;gene=LOC105374275	NA	NA	NA	NA	NA	NA	NA	NA	NA	NA	NA	NA	NA	NA	NA	NA	NA	NA
gene11758	105374276	LOC105374276	Gene;gene=LOC105374276	NA	NA	NA	NA	NA	NA	NA	NA	NA	NA	NA	NA	NA	NA	NA	NA	NA	NA
gene11759	100129725	LOC100129725	PERP%2C TP53 apoptosis effector pseudogene;gbkey=Gene;gene=LOC100129725;gene_biotype=pseudogene	NA	NA	NA	NA	NA	NA	NA	NA	NA	NA	NA	NA	NA	NA	NA	NA	NA	NA
gene1176	1503	CTPS1	CTP synthase 1;gbkey=Gene;gene=CTPS1;gene_biotype=protein_coding	2000.54	1957.48	0.03008	-0.03008	0.558078	0.777656	2001.37	1998.19	0.00218855	-0.00218855	0.965758	0.986269	2003.32	1691.3	0.241927	-0.241927	2.47286e-05	0.000110344
gene11760	105374277	LOC105374277	Gene;gene=LOC105374277	NA	NA	NA	NA	NA	NA	NA	NA	NA	NA	NA	NA	NA	NA	NA	NA	NA	NA
gene11761	106479193	RN7SKP222	RNA%2C 7SK small nuclear pseudogene 222;gbkey=Gene;gene=RN7SKP222;gene_biotype=pseudogene	NA	NA	NA	NA	NA	NA	NA	NA	NA	NA	NA	NA	NA	NA	NA	NA	NA	NA
gene11762	2257	FGF12	fibroblast growth factor 12;gbkey=Gene;gene=FGF12;gene_biotype=protein_coding	NA	NA	NA	NA	NA	NA	NA	NA	NA	NA	NA	NA	NA	NA	NA	NA	NA	NA
gene11763	100873986	FGF12-AS1	FGF12 antisense RNA 1;gbkey=Gene;gene=FGF12-AS1	NA	NA	NA	NA	NA	NA	NA	NA	NA	NA	NA	NA	NA	NA	NA	NA	NA	NA
gene11764	100873988	FGF12-AS3	FGF12 antisense RNA 3;gbkey=Gene;gene=FGF12-AS3	NA	NA	NA	NA	NA	NA	NA	NA	NA	NA	NA	NA	NA	NA	NA	NA	NA	NA
gene11765	107986028	LOC107986028	Gene;gene=LOC107986028	NA	NA	NA	NA	NA	NA	NA	NA	NA	NA	NA	NA	NA	NA	NA	NA	NA	NA
gene11766	107986056	LOC107986056	Gene;gene=LOC107986056	NA	NA	NA	NA	NA	NA	NA	NA	NA	NA	NA	NA	NA	NA	NA	NA	NA	NA
gene11767	100873816	RNU1-20P	RNA%2C U1 small nuclear 20%2C pseudogene;gbkey=Gene;gene=RNU1-20P;gene_biotype=pseudogene	NA	NA	NA	NA	NA	NA	NA	NA	NA	NA	NA	NA	NA	NA	NA	NA	NA	NA
gene11768	151963	MB21D2	Mab-21 domain containing 2;gbkey=Gene;gene=MB21D2;gene_biotype=protein_coding	1105.15	979.007	0.16545	-0.16545	0.00369281	0.0267044	1105.56	1024.5	0.104232	-0.104232	0.0695034	0.227945	1106.65	985.159	0.165485	-0.165485	0.0137735	0.0334495
gene11769	647319	VEZF1P1	vascular endothelial zinc finger 1 pseudogene 1;gbkey=Gene;gene=VEZF1P1;gene_biotype=pseudogene;gene_synonym=VEZF1L1,ZNF161L1	41.374	48.4649	-0.107148	0.107148	0.396019	0.658091	41.3948	37.4454	0.0664152	-0.0664152	0.610452	0.813285	41.4343	57.3685	-0.39011	0.39011	0.0760682	0.144207
gene1177	100507178	SLFNL1-AS1	SLFNL1 antisense RNA 1;gbkey=Gene;gene=SLFNL1-AS1	NA	NA	NA	NA	NA	NA	NA	NA	NA	NA	NA	NA	NA	NA	NA	NA	NA	NA
gene11770	105374280	LOC105374280	Gene;gene=LOC105374280	NA	NA	NA	NA	NA	NA	NA	NA	NA	NA	NA	NA	NA	NA	NA	NA	NA	NA
gene11771	57110	HRASLS	HRAS like suppressor;gbkey=Gene;gene=HRASLS;gene_biotype=protein_coding	NA	NA	NA	NA	NA	NA	NA	NA	NA	NA	NA	NA	NA	NA	NA	NA	NA	NA
gene11772	84789	MGC2889	uncharacterized protein MGC2889;gbkey=Gene;gene=MGC2889	NA	NA	NA	NA	NA	NA	NA	NA	NA	NA	NA	NA	NA	NA	NA	NA	NA	NA
gene11773	344905	ATP13A5	ATPase 13A5;gbkey=Gene;gene=ATP13A5	NA	NA	NA	NA	NA	NA	NA	NA	NA	NA	NA	NA	NA	NA	NA	NA	NA	NA
gene11774	100874218	ATP13A5-AS1	ATP13A5 antisense RNA 1;gbkey=Gene;gene=ATP13A5-AS1	NA	NA	NA	NA	NA	NA	NA	NA	NA	NA	NA	NA	NA	NA	NA	NA	NA	NA
gene11775	84239	ATP13A4	ATPase 13A4;gbkey=Gene;gene=ATP13A4	NA	NA	NA	NA	NA	NA	NA	NA	NA	NA	NA	NA	NA	NA	NA	NA	NA	NA
gene11776	101929198	ATP13A4-AS1	ATP13A4 antisense RNA 1;gbkey=Gene;gene=ATP13A4-AS1	NA	NA	NA	NA	NA	NA	NA	NA	NA	NA	NA	NA	NA	NA	NA	NA	NA	NA
gene11777	100421815	EEF1A1P23	eukaryotic translation elongation factor 1 alpha 1 pseudogene 23;gbkey=Gene;gene=EEF1A1P23;gene_biotype=pseudogene	NA	NA	NA	NA	NA	NA	NA	NA	NA	NA	NA	NA	NA	NA	NA	NA	NA	NA
gene11778	4976	OPA1	OPA1%2C mitochondrial dynamin like GTPase;gbkey=Gene;gene=OPA1;gene_biotype=protein_coding	2035.7	1809.28	0.160792	-0.160792	0.00520979	0.0349177	2036.51	1829.34	0.14854	-0.14854	0.0039909	0.0272587	2038.52	1835.63	0.149562	-0.149562	0.0148296	0.0356366
gene11779	100873941	OPA1-AS1	OPA1 antisense RNA 1;gbkey=Gene;gene=OPA1-AS1	NA	NA	NA	NA	NA	NA	NA	NA	NA	NA	NA	NA	NA	NA	NA	NA	NA	NA
gene1178	200172	SLFNL1	schlafen like 1;gbkey=Gene;gene=SLFNL1	NA	NA	NA	NA	NA	NA	NA	NA	NA	NA	NA	NA	NA	NA	NA	NA	NA	NA
gene11780	102724808	LOC102724808	Gene;gene=LOC102724808	NA	NA	NA	NA	NA	NA	NA	NA	NA	NA	NA	NA	NA	NA	NA	NA	NA	NA
gene11781	106479386	RN7SL447P	RNA%2C 7SL%2C cytoplasmic 447%2C pseudogene;gbkey=Gene;gene=RN7SL447P;gene_biotype=pseudogene	NA	NA	NA	NA	NA	NA	NA	NA	NA	NA	NA	NA	NA	NA	NA	NA	NA	NA
gene11782	105374282	LOC105374282	Gene;gene=LOC105374282	NA	NA	NA	NA	NA	NA	NA	NA	NA	NA	NA	NA	NA	NA	NA	NA	NA	NA
gene11783	105374283	LOC105374283	Gene;gene=LOC105374283	NA	NA	NA	NA	NA	NA	NA	NA	NA	NA	NA	NA	NA	NA	NA	NA	NA	NA
gene11784	105374284	LOC105374284	Gene;gene=LOC105374284	NA	NA	NA	NA	NA	NA	NA	NA	NA	NA	NA	NA	NA	NA	NA	NA	NA	NA
gene11785	105374285	LOC105374285	Gene;gene=LOC105374285	NA	NA	NA	NA	NA	NA	NA	NA	NA	NA	NA	NA	NA	NA	NA	NA	NA	NA
gene11786	105374287	LOC105374287	Gene;gene=LOC105374287	NA	NA	NA	NA	NA	NA	NA	NA	NA	NA	NA	NA	NA	NA	NA	NA	NA	NA
gene11787	105374286	LOC105374286	Gene;gene=LOC105374286	NA	NA	NA	NA	NA	NA	NA	NA	NA	NA	NA	NA	NA	NA	NA	NA	NA	NA
gene11788	647323	LINC02026	long intergenic non-protein coding RNA 2026;gbkey=Gene;gene=LINC02026	NA	NA	NA	NA	NA	NA	NA	NA	NA	NA	NA	NA	NA	NA	NA	NA	NA	NA
gene11789	100128023	DPPA2P3	developmental pluripotency associated 2 pseudogene 3;gbkey=Gene;gene=DPPA2P3;gene_biotype=misc_RNA	NA	NA	NA	NA	NA	NA	NA	NA	NA	NA	NA	NA	NA	NA	NA	NA	NA	NA
gene1179	22955	SCMH1	sex comb on midleg homolog 1 (Drosophila);gbkey=Gene;gene=SCMH1;gene_biotype=protein_coding	438.343	474.058	-0.0971736	0.0971736	0.267487	0.5344	438.507	462.993	-0.0693768	0.0693768	0.405583	0.66202	438.931	539.19	-0.289482	0.289482	0.00145268	0.0045545
gene11790	285389	LINC02028	long intergenic non-protein coding RNA 2028;gbkey=Gene;gene=LINC02028	NA	NA	NA	NA	NA	NA	NA	NA	NA	NA	NA	NA	NA	NA	NA	NA	NA	NA
gene11791	102724877	LOC102724877	Gene;gene=LOC102724877	NA	NA	NA	NA	NA	NA	NA	NA	NA	NA	NA	NA	NA	NA	NA	NA	NA	NA
gene11792	105374288	LOC105374288	Gene;gene=LOC105374288	NA	NA	NA	NA	NA	NA	NA	NA	NA	NA	NA	NA	NA	NA	NA	NA	NA	NA
gene11793	3280	HES1	hes family bHLH transcription factor 1;gbkey=Gene;gene=HES1;gene_biotype=protein_coding	17.8809	19.0534	-0.0248071	0.0248071	0.825278	1	17.8861	16.7114	0.0273329	-0.0273329	0.815901	1	17.9035	15.3451	0.142858	-0.142858	0.6115	0.725653
gene11794	106480980	RN7SL215P	RNA%2C 7SL%2C cytoplasmic 215%2C pseudogene;gbkey=Gene;gene=RN7SL215P;gene_biotype=pseudogene	NA	NA	NA	NA	NA	NA	NA	NA	NA	NA	NA	NA	NA	NA	NA	NA	NA	NA
gene11795	107986172	LOC107986172	Gene;gene=LOC107986172	NA	NA	NA	NA	NA	NA	NA	NA	NA	NA	NA	NA	NA	NA	NA	NA	NA	NA
gene11796	100505920	LINC02036	long intergenic non-protein coding RNA 2036;gbkey=Gene;gene=LINC02036	NA	NA	NA	NA	NA	NA	NA	NA	NA	NA	NA	NA	NA	NA	NA	NA	NA	NA
[truncated: 58,053 more rows]

## Sheet: HUT78
ID	geneID	geneName	Description	HUT78-control	HUT78-S4	log2FC(HUT78-control/HUT78-S4)	log2FC(HUT78-S4/HUT78-control)	pval	padj	HUT78-control	HUT78-S5	log2FC(HUT78-control/HUT78-S5)	log2FC(HUT78-S5/HUT78-control)	pval	padj	HUT78-control	HUT78-S4and5	log2FC(HUT78-control/HUT78-S4and5)	log2FC(HUT78-S4and5/HUT78-control)	pval	padj
gene0	100287102	DDX11L1	DEAD/H-box helicase 11 like 1;gbkey=Gene;gene=DDX11L1;gene_biotype=misc_RNA	NA	NA	NA	NA	NA	NA	NA	NA	NA	NA	NA	NA	NA	NA	NA	NA	NA	NA
gene1	653635	WASH7P	WAS protein family homolog 7 pseudogene;gbkey=Gene;gene=WASH7P;gene_biotype=misc_RNA;gene_synonym=FAM39F,WASH5P	NA	NA	NA	NA	NA	NA	NA	NA	NA	NA	NA	NA	NA	NA	NA	NA	NA	NA
gene10	100996442	LOC100996442	Gene;gene=LOC100996442	NA	NA	NA	NA	NA	NA	NA	NA	NA	NA	NA	NA	NA	NA	NA	NA	NA	NA
gene100	107074708	RN7SL657P	RNA%2C 7SL%2C cytoplasmic 657%2C pseudogene;gbkey=Gene;gene=RN7SL657P;gene_biotype=pseudogene	NA	NA	NA	NA	NA	NA	NA	NA	NA	NA	NA	NA	NA	NA	NA	NA	NA	NA
gene1000	653160	LOC653160	uncharacterized LOC653160;gbkey=Gene;gene=LOC653160	13.2676	16.3571	-0.0862935	0.0862935	0.540064	1	13.2722	16.0044	-0.054324	0.054324	0.57329	1	13.2419	21.4254	-0.397089	0.397089	0.13419	0.248721
gene10000	105377114	LOC105377114	Gene;gene=LOC105377114	NA	NA	NA	NA	NA	NA	NA	NA	NA	NA	NA	NA	NA	NA	NA	NA	NA	NA
gene10001	105377115	LOC105377115	Gene;gene=LOC105377115	NA	NA	NA	NA	NA	NA	NA	NA	NA	NA	NA	NA	NA	NA	NA	NA	NA	NA
gene10002	5793	PTPRG	protein tyrosine phosphatase%2C receptor type G;gbkey=Gene;gene=PTPRG;gene_biotype=protein_coding	NA	NA	NA	NA	NA	NA	NA	NA	NA	NA	NA	NA	NA	NA	NA	NA	NA	NA
gene10003	107986016	LOC107986016	Gene;gene=LOC107986016	NA	NA	NA	NA	NA	NA	NA	NA	NA	NA	NA	NA	NA	NA	NA	NA	NA	NA
gene10004	100128936	RPL10AP6	ribosomal protein L10a pseudogene 6;gbkey=Gene;gene=RPL10AP6;gene_biotype=pseudogene;gene_synonym=RPL10A_1_376	901.897	1099.17	-0.26706	0.26706	0.000471489	0.00610465	902.07	898.172	0.00575468	-0.00575468	0.92723	0.96467	900.335	1174.35	-0.376259	0.376259	1.6582e-07	1.45357e-06
gene10005	106480201	RNU2-10P	RNA%2C U2 small nuclear 10%2C pseudogene;gbkey=Gene;gene=RNU2-10P;gene_biotype=pseudogene	NA	NA	NA	NA	NA	NA	NA	NA	NA	NA	NA	NA	NA	NA	NA	NA	NA	NA
gene10006	84099	ID2B	inhibitor of DNA binding 2B%2C HLH protein (pseudogene);gbkey=Gene;gene=ID2B;gene_biotype=pseudogene	12.2549	12.6728	-0.012519	0.012519	0.926685	1	12.2585	16.3331	-0.0860352	0.0860352	0.379096	1	NA	NA	NA	NA	NA	NA
gene10007	105377116	LOC105377116	Gene;gene=LOC105377116	NA	NA	NA	NA	NA	NA	NA	NA	NA	NA	NA	NA	NA	NA	NA	NA	NA	NA
gene10008	100506994	PTPRG-AS1	PTPRG antisense RNA 1;gbkey=Gene;gene=PTPRG-AS1	36.1168	44.4513	-0.155321	0.155321	0.318788	0.559766	36.1226	44.6734	-0.132004	0.132004	0.2681	1	36.054	38.1373	-0.0627792	0.0627792	0.779211	0.865151
gene10009	57415	C3orf14	chromosome 3 open reading frame 14;gbkey=Gene;gene=C3orf14;gene_biotype=protein_coding	369.4	348.72	0.0739202	-0.0739202	0.452386	0.680443	369.471	316.087	0.19162	-0.19162	0.0254065	0.105532	368.767	320.559	0.194117	-0.194117	0.0661461	0.141825
gene1001	100506144	TMEM35B	transmembrane protein 35B;gbkey=Gene;gene=TMEM35B;gene_biotype=protein_coding	178.203	226.431	-0.282684	0.282684	0.0186513	0.0925927	178.258	191.404	-0.0742531	0.0742531	0.489912	0.696769	177.904	235.826	-0.371233	0.371233	0.0139229	0.0393652
gene10010	55079	FEZF2	FEZ family zinc finger 2;gbkey=Gene;gene=FEZF2;gene_biotype=protein_coding	NA	NA	NA	NA	NA	NA	NA	NA	NA	NA	NA	NA	NA	NA	NA	NA	NA	NA
gene10011	105377647	LOC105377647	Gene;gene=LOC105377647	NA	NA	NA	NA	NA	NA	NA	NA	NA	NA	NA	NA	NA	NA	NA	NA	NA	NA
gene10012	8618	CADPS	calcium dependent secretion activator;gbkey=Gene;gene=CADPS;gene_biotype=protein_coding	NA	NA	NA	NA	NA	NA	NA	NA	NA	NA	NA	NA	NA	NA	NA	NA	NA	NA
gene10013	100270930	RPL14P2	ribosomal protein L14 pseudogene 2;gbkey=Gene;gene=RPL14P2;gene_biotype=pseudogene;gene_synonym=RPL14_1_377	NA	NA	NA	NA	NA	NA	NA	NA	NA	NA	NA	NA	NA	NA	NA	NA	NA	NA
gene10014	106480538	RN7SL863P	RNA%2C 7SL%2C cytoplasmic 863%2C pseudogene;gbkey=Gene;gene=RN7SL863P;gene_biotype=pseudogene	NA	NA	NA	NA	NA	NA	NA	NA	NA	NA	NA	NA	NA	NA	NA	NA	NA	NA
gene10015	106481977	RNU6-139P	RNA%2C U6 small nuclear 139%2C pseudogene;gbkey=Gene;gene=RNU6-139P;gene_biotype=pseudogene	NA	NA	NA	NA	NA	NA	NA	NA	NA	NA	NA	NA	NA	NA	NA	NA	NA	NA
gene10016	389127	RPS10P10	ribosomal protein S10 pseudogene 10;gbkey=Gene;gene=RPS10P10;gene_biotype=pseudogene;gene_synonym=RPS10_4_378	NA	NA	NA	NA	NA	NA	NA	NA	NA	NA	NA	NA	NA	NA	NA	NA	NA	NA
gene10017	100418747	KRT8P35	keratin 8 pseudogene 35;gbkey=Gene;gene=KRT8P35;gene_biotype=pseudogene	NA	NA	NA	NA	NA	NA	NA	NA	NA	NA	NA	NA	NA	NA	NA	NA	NA	NA
gene10018	285401	LINC00698	long intergenic non-protein coding RNA 698;gbkey=Gene;gene=LINC00698;gene_biotype=lncRNA	NA	NA	NA	NA	NA	NA	NA	NA	NA	NA	NA	NA	NA	NA	NA	NA	NA	NA
gene10019	107986043	LOC107986043	Gene;gene=LOC107986043	NA	NA	NA	NA	NA	NA	NA	NA	NA	NA	NA	NA	NA	NA	NA	NA	NA	NA
gene1002	9204	ZMYM6	zinc finger MYM-type containing 6;gbkey=Gene;gene=ZMYM6;gene_biotype=protein_coding	386.356	382.772	0.0121134	-0.0121134	0.898005	0.957435	386.416	392.44	-0.0194132	0.0194132	0.810527	0.903441	385.684	376.356	0.0341929	-0.0341929	0.718221	0.823972
gene10020	132204	SYNPR	synaptoporin;gbkey=Gene;gene=SYNPR;gene_biotype=protein_coding	NA	NA	NA	NA	NA	NA	NA	NA	NA	NA	NA	NA	NA	NA	NA	NA	NA	NA
gene10021	100129031	UBL5P3	ubiquitin like 5 pseudogene 3;gbkey=Gene;gene=UBL5P3;gene_biotype=pseudogene	NA	NA	NA	NA	NA	NA	NA	NA	NA	NA	NA	NA	NA	NA	NA	NA	NA	NA
gene10022	100874016	SYNPR-AS1	SYNPR antisense RNA 1;gbkey=Gene;gene=SYNPR-AS1	NA	NA	NA	NA	NA	NA	NA	NA	NA	NA	NA	NA	NA	NA	NA	NA	NA	NA
gene10023	106480756	RNA5SP134	RNA%2C 5S ribosomal pseudogene 134;gbkey=Gene;gene=RNA5SP134;gene_biotype=pseudogene;gene_synonym=RN5S134	NA	NA	NA	NA	NA	NA	NA	NA	NA	NA	NA	NA	NA	NA	NA	NA	NA	NA
gene10024	132203	SNTN	sentan%2C cilia apical structure protein;gbkey=Gene;gene=SNTN;gene_biotype=protein_coding	NA	NA	NA	NA	NA	NA	NA	NA	NA	NA	NA	NA	NA	NA	NA	NA	NA	NA
gene10025	105377119	LOC105377119	Gene;gene=LOC105377119	NA	NA	NA	NA	NA	NA	NA	NA	NA	NA	NA	NA	NA	NA	NA	NA	NA	NA
gene10026	100130345	LOC100130345	Gene;gene=LOC100130345	NA	NA	NA	NA	NA	NA	NA	NA	NA	NA	NA	NA	NA	NA	NA	NA	NA	NA
gene10027	132200	C3orf49	chromosome 3 open reading frame 49;gbkey=Gene;gene=C3orf49	NA	NA	NA	NA	NA	NA	NA	NA	NA	NA	NA	NA	NA	NA	NA	NA	NA	NA
gene10028	80145	THOC7	THO complex 7;gbkey=Gene;gene=THOC7;gene_biotype=protein_coding	835.584	844.592	-0.0142932	0.0142932	0.861662	0.940052	835.754	798.494	0.0607598	-0.0607598	0.342075	0.568412	834.145	847.729	-0.0228112	0.0228112	0.75631	0.849534
gene10029	100874039	THOC7-AS1	THOC7 antisense RNA 1;gbkey=Gene;gene=THOC7-AS1	NA	NA	NA	NA	NA	NA	NA	NA	NA	NA	NA	NA	NA	NA	NA	NA	NA	NA
gene1003	100419477	RPL12P45	ribosomal protein L12 pseudogene 45;gbkey=Gene;gene=RPL12P45;gene_biotype=pseudogene	NA	NA	NA	NA	NA	NA	NA	NA	NA	NA	NA	NA	NA	NA	NA	NA	NA	NA
gene10030	6314	ATXN7	ataxin 7;gbkey=Gene;gene=ATXN7;gene_biotype=protein_coding	567.268	535.267	0.0756465	-0.0756465	0.411	0.64648	567.322	605.112	-0.0841984	0.0841984	0.232962	0.449552	566.284	756.521	-0.406391	0.406391	3.75352e-06	2.54814e-05
gene10031	100507062	PSMD6-AS2	PSMD6 antisense RNA 2;gbkey=Gene;gene=PSMD6-AS2	NA	NA	NA	NA	NA	NA	NA	NA	NA	NA	NA	NA	10.5802	16.0583	-0.328868	0.328868	0.217725	0.359963
gene10032	9861	PSMD6	proteasome 26S subunit%2C non-ATPase 6;gbkey=Gene;gene=PSMD6;gene_biotype=protein_coding	1651.98	1867.79	-0.165658	0.165658	0.0307471	0.128454	1652.32	1594.37	0.0481325	-0.0481325	0.418705	0.637438	1649.13	1613.57	0.0310229	-0.0310229	0.631282	0.757881
gene10033	105377121	LOC105377121	Gene;gene=LOC105377121	NA	NA	NA	NA	NA	NA	NA	NA	NA	NA	NA	NA	NA	NA	NA	NA	NA	NA
gene10034	107986093	LOC107986093	Gene;gene=LOC107986093	NA	NA	NA	NA	NA	NA	NA	NA	NA	NA	NA	NA	NA	NA	NA	NA	NA	NA
gene10035	100652759	PRICKLE2-AS1	PRICKLE2 antisense RNA 1;gbkey=Gene;gene=PRICKLE2-AS1	NA	NA	NA	NA	NA	NA	NA	NA	NA	NA	NA	NA	NA	NA	NA	NA	NA	NA
gene10036	100287879	LINC00994	long intergenic non-protein coding RNA 994;gbkey=Gene;gene=LINC00994;gene_biotype=lncRNA	NA	NA	NA	NA	NA	NA	NA	NA	NA	NA	NA	NA	NA	NA	NA	NA	NA	NA
gene10037	166336	PRICKLE2	prickle planar cell polarity protein 2;gbkey=Gene;gene=PRICKLE2;gene_biotype=protein_coding	NA	NA	NA	NA	NA	NA	NA	NA	NA	NA	NA	NA	NA	NA	NA	NA	NA	NA
gene10038	100874242	PRICKLE2-AS2	PRICKLE2 antisense RNA 2;gbkey=Gene;gene=PRICKLE2-AS2	NA	NA	NA	NA	NA	NA	NA	NA	NA	NA	NA	NA	NA	NA	NA	NA	NA	NA
gene10039	100418955	PRDX3P4	peroxiredoxin 3 pseudogene 4;gbkey=Gene;gene=PRDX3P4;gene_biotype=pseudogene	NA	NA	NA	NA	NA	NA	NA	NA	NA	NA	NA	NA	NA	NA	NA	NA	NA	NA
gene1004	79830	ZMYM1	zinc finger MYM-type containing 1;gbkey=Gene;gene=ZMYM1;gene_biotype=protein_coding	225.933	225.115	0.0045527	-0.0045527	0.967698	0.98739	225.976	225.062	0.00474891	-0.00474891	0.960897	0.981021	225.549	191.637	0.221519	-0.221519	0.0756954	0.158454
gene10040	100874243	PRICKLE2-AS3	PRICKLE2 antisense RNA 3;gbkey=Gene;gene=PRICKLE2-AS3	NA	NA	NA	NA	NA	NA	NA	NA	NA	NA	NA	NA	NA	NA	NA	NA	NA	NA
gene10041	101929316	LOC101929316	Gene;gene=LOC101929316	NA	NA	NA	NA	NA	NA	NA	NA	NA	NA	NA	NA	NA	NA	NA	NA	NA	NA
gene10042	105377123	LOC105377123	Gene;gene=LOC105377123	NA	NA	NA	NA	NA	NA	NA	NA	NA	NA	NA	NA	NA	NA	NA	NA	NA	NA
gene10043	106481413	RNU6-739P	RNA%2C U6 small nuclear 739%2C pseudogene;gbkey=Gene;gene=RNU6-739P;gene_biotype=pseudogene	NA	NA	NA	NA	NA	NA	NA	NA	NA	NA	NA	NA	NA	NA	NA	NA	NA	NA
gene10044	56999	ADAMTS9	ADAM metallopeptidase with thrombospondin type 1 motif 9;gbkey=Gene;gene=ADAMTS9	NA	NA	NA	NA	NA	NA	NA	NA	NA	NA	NA	NA	NA	NA	NA	NA	NA	NA
gene10045	101929335	ADAMTS9-AS1	ADAMTS9 antisense RNA 1;gbkey=Gene;gene=ADAMTS9-AS1	NA	NA	NA	NA	NA	NA	NA	NA	NA	NA	NA	NA	NA	NA	NA	NA	NA	NA
gene10046	100507098	ADAMTS9-AS2	ADAMTS9 antisense RNA 2;gbkey=Gene;gene=ADAMTS9-AS2	NA	NA	NA	NA	NA	NA	NA	NA	NA	NA	NA	NA	NA	NA	NA	NA	NA	NA
gene10047	105377124	LOC105377124	Gene;gene=LOC105377124	NA	NA	NA	NA	NA	NA	NA	NA	NA	NA	NA	NA	NA	NA	NA	NA	NA	NA
gene10048	107986017	LOC107986017	Gene;gene=LOC107986017	NA	NA	NA	NA	NA	NA	NA	NA	NA	NA	NA	NA	NA	NA	NA	NA	NA	NA
gene10049	105377125	LOC105377125	Gene;gene=LOC105377125	NA	NA	NA	NA	NA	NA	NA	NA	NA	NA	NA	NA	NA	NA	NA	NA	NA	NA
gene1005	106479047	EFCAB14P1	EF-hand calcium binding domain 14 pseudogene 1;gbkey=Gene;gene=EFCAB14P1;gene_biotype=pseudogene	21.8681	21.7133	0.00415996	-0.00415996	0.978268	1	21.8724	23.3399	-0.027853	0.027853	0.800143	1	21.8302	16.7087	0.238627	-0.238627	0.359087	0.51652
gene10050	105377127	LOC105377127	Gene;gene=LOC105377127	NA	NA	NA	NA	NA	NA	NA	NA	NA	NA	NA	NA	NA	NA	NA	NA	NA	NA
gene10051	102724763	LOC102724763	Gene;gene=LOC102724763	NA	NA	NA	NA	NA	NA	NA	NA	NA	NA	NA	NA	NA	NA	NA	NA	NA	NA
gene10052	107986094	LOC107986094	Gene;gene=LOC107986094	NA	NA	NA	NA	NA	NA	NA	NA	NA	NA	NA	NA	NA	NA	NA	NA	NA	NA
gene10053	9223	MAGI1	membrane associated guanylate kinase%2C WW and PDZ domain containing 1;gbkey=Gene;gene=MAGI1;gene_biotype=protein_coding	161.407	134.904	0.20489	-0.20489	0.10516	0.289072	161.424	159.033	0.0157146	-0.0157146	0.882381	0.942868	161.12	150.154	0.0936507	-0.0936507	0.510903	0.6588
gene10054	100421506	ILF2P1	interleukin enhancer binding factor 2 pseudogene 1;gbkey=Gene;gene=ILF2P1;gene_biotype=pseudogene	NA	NA	NA	NA	NA	NA	NA	NA	NA	NA	NA	NA	NA	NA	NA	NA	NA	NA
gene10055	105377130	LOC105377130	Gene;gene=LOC105377130	NA	NA	NA	NA	NA	NA	NA	NA	NA	NA	NA	NA	NA	NA	NA	NA	NA	NA
gene10056	107986018	LOC107986018	Gene;gene=LOC107986018	NA	NA	NA	NA	NA	NA	NA	NA	NA	NA	NA	NA	NA	NA	NA	NA	NA	NA
gene10057	100270943	RPL17P17	ribosomal protein L17 pseudogene 17;gbkey=Gene;gene=RPL17P17;gene_biotype=pseudogene;gene_synonym=RPL17_9_379	NA	NA	NA	NA	NA	NA	NA	NA	NA	NA	NA	NA	NA	NA	NA	NA	NA	NA
gene10058	151877	MAGI1-IT1	MAGI1 intronic transcript 1;gbkey=Gene;gene=MAGI1-IT1	NA	NA	NA	NA	NA	NA	NA	NA	NA	NA	NA	NA	NA	NA	NA	NA	NA	NA
gene10059	100873983	MAGI1-AS1	MAGI1 antisense RNA 1;gbkey=Gene;gene=MAGI1-AS1	NA	NA	NA	NA	NA	NA	NA	NA	NA	NA	NA	NA	NA	NA	NA	NA	NA	NA
gene1006	105378644	LOC105378644	Gene;gene=LOC105378644	NA	NA	NA	NA	NA	NA	NA	NA	NA	NA	NA	NA	NA	NA	NA	NA	NA	NA
gene10060	105377128	LOC105377128	Gene;gene=LOC105377128	NA	NA	NA	NA	NA	NA	NA	NA	NA	NA	NA	NA	NA	NA	NA	NA	NA	NA
gene10061	115286	SLC25A26	solute carrier family 25 member 26;gbkey=Gene;gene=SLC25A26;gene_biotype=protein_coding	NA	NA	NA	NA	NA	NA	NA	NA	NA	NA	NA	NA	NA	NA	NA	NA	NA	NA
gene10062	107986095	LOC107986095	Gene;gene=LOC107986095	NA	NA	NA	NA	NA	NA	NA	NA	NA	NA	NA	NA	NA	NA	NA	NA	NA	NA
gene10063	106479914	RNU6-787P	RNA%2C U6 small nuclear 787%2C pseudogene;gbkey=Gene;gene=RNU6-787P;gene_biotype=pseudogene	NA	NA	NA	NA	NA	NA	NA	NA	NA	NA	NA	NA	NA	NA	NA	NA	NA	NA
gene10064	106480513	RN7SL482P	RNA%2C 7SL%2C cytoplasmic 482%2C pseudogene;gbkey=Gene;gene=RN7SL482P;gene_biotype=pseudogene	NA	NA	NA	NA	NA	NA	NA	NA	NA	NA	NA	NA	NA	NA	NA	NA	NA	NA
gene10065	100421156	DPPA4P1	developmental pluripotency associated 4 pseudogene 1;gbkey=Gene;gene=DPPA4P1;gene_biotype=pseudogene	NA	NA	NA	NA	NA	NA	NA	NA	NA	NA	NA	NA	NA	NA	NA	NA	NA	NA
gene10066	26018	LRIG1	leucine rich repeats and immunoglobulin like domains 1;gbkey=Gene;gene=LRIG1;gene_biotype=protein_coding	572.503	714.925	-0.28819	0.28819	0.00214482	0.0193115	572.575	763.138	-0.378658	0.378658	2.10364e-08	7.14735e-07	571.522	931.388	-0.684231	0.684231	2.63917e-14	5.22438e-13
gene10067	105377141	LOC105377141	Gene;gene=LOC105377141	NA	NA	NA	NA	NA	NA	NA	NA	NA	NA	NA	NA	NA	NA	NA	NA	NA	NA
gene10068	107986036	LOC107986036	Gene;gene=LOC107986036;gene_biotype=pseudogene	NA	NA	NA	NA	NA	NA	NA	NA	NA	NA	NA	NA	NA	NA	NA	NA	NA	NA
gene10069	100271159	RPL21P41	ribosomal protein L21 pseudogene 41;gbkey=Gene;gene=RPL21P41;gene_biotype=pseudogene;gene_synonym=RPL21_11_380	NA	NA	NA	NA	NA	NA	NA	NA	NA	NA	NA	NA	NA	NA	NA	NA	NA	NA
gene1007	6421	SFPQ	splicing factor proline and glutamine rich;gbkey=Gene;gene=SFPQ;gene_biotype=protein_coding	7016.35	5997.95	0.218542	-0.218542	0.0001104	0.00179362	7017.24	6572.71	0.0926403	-0.0926403	0.00451744	0.0296494	7004.16	5951.19	0.233336	-0.233336	2.51336e-07	2.13228e-06
gene10070	105377142	LOC105377142	Gene;gene=LOC105377142	NA	NA	NA	NA	NA	NA	NA	NA	NA	NA	NA	NA	NA	NA	NA	NA	NA	NA
gene10071	105377143	LOC105377143	uncharacterized LOC105377143;gbkey=Gene;gene=LOC105377143	NA	NA	NA	NA	NA	NA	NA	NA	NA	NA	NA	NA	NA	NA	NA	NA	NA	NA
gene10072	105377144	LOC105377144	Gene;gene=LOC105377144	NA	NA	NA	NA	NA	NA	NA	NA	NA	NA	NA	NA	NA	NA	NA	NA	NA	NA
gene10073	84541	KBTBD8	kelch repeat and BTB domain containing 8;gbkey=Gene;gene=KBTBD8;gene_biotype=protein_coding	300.482	354.462	-0.20389	0.20389	0.0624749	0.205307	300.538	273.76	0.11077	-0.11077	0.22889	0.444787	299.969	257.307	0.210976	-0.210976	0.0643666	0.138746
gene10074	100422941	MIR4272	microRNA 4272;gbkey=Gene;gene=MIR4272	NA	NA	NA	NA	NA	NA	NA	NA	NA	NA	NA	NA	NA	NA	NA	NA	NA	NA
gene10075	8801	SUCLG2	succinate-CoA ligase GDP-forming beta subunit;gbkey=Gene;gene=SUCLG2;gene_biotype=protein_coding	403.837	444.511	-0.124464	0.124464	0.184282	0.406861	403.913	378.13	0.0811547	-0.0811547	0.342733	0.568969	403.149	424.505	-0.0720348	0.0720348	0.443882	0.59922
gene10076	100288654	NDUFB4P1	NADH:ubiquinone oxidoreductase subunit B4 pseudogene 1;gbkey=Gene;gene=NDUFB4P1;gene_biotype=pseudogene	NA	NA	NA	NA	NA	NA	NA	NA	NA	NA	NA	NA	NA	NA	NA	NA	NA	NA
gene10077	105377148	LOC105377148	Gene;gene=LOC105377148	NA	NA	NA	NA	NA	NA	NA	NA	NA	NA	NA	NA	NA	NA	NA	NA	NA	NA
gene10078	101927111	SUCLG2-AS1	SUCLG2 antisense RNA 1 (head to head);gbkey=Gene;gene=SUCLG2-AS1	NA	NA	NA	NA	NA	NA	NA	NA	NA	NA	NA	NA	NA	NA	NA	NA	NA	NA
gene10079	407738	FAM19A1	family with sequence similarity 19 member A1%2C C-C motif chemokine like;gbkey=Gene;gene=FAM19A1;gene_biotype=protein_coding	NA	NA	NA	NA	NA	NA	NA	NA	NA	NA	NA	NA	NA	NA	NA	NA	NA	NA
gene1008	9202	ZMYM4	zinc finger MYM-type containing 4;gbkey=Gene;gene=ZMYM4;gene_biotype=protein_coding	915.876	880.643	0.0531338	-0.0531338	0.475604	0.698967	915.981	904.923	0.016281	-0.016281	0.79316	0.892098	914.281	969.032	-0.0823644	0.0823644	0.259868	0.411908
gene10080	375350	COPS8P2	COP9 signalosome subunit 8 pseudogene 2;gbkey=Gene;gene=COPS8P2;gene_biotype=pseudogene	225.645	235.455	-0.0523914	0.0523914	0.63459	0.80966	225.663	232.049	-0.0322947	0.0322947	0.736004	0.862291	225.254	252.856	-0.158486	0.158486	0.175722	0.305492
gene10081	107986019	LOC107986019	Gene;gene=LOC107986019	NA	NA	NA	NA	NA	NA	NA	NA	NA	NA	NA	NA	NA	NA	NA	NA	NA	NA
gene10082	105377146	LOC105377146	uncharacterized LOC105377146;gbkey=Gene;gene=LOC105377146	NA	NA	NA	NA	NA	NA	NA	NA	NA	NA	NA	NA	NA	NA	NA	NA	NA	NA
gene10083	100131151	RPLP0P8	ribosomal protein lateral stalk subunit P0 pseudogene 8;gbkey=Gene;gene=RPLP0P8;gene_biotype=pseudogene;gene_synonym=RPLP0_3_381	NA	NA	NA	NA	NA	NA	NA	NA	NA	NA	NA	NA	NA	NA	NA	NA	NA	NA
gene10084	151645	PSMC1P1	proteasome 26S subunit%2C ATPase 1 pseudogene 1;gbkey=Gene;gene=PSMC1P1;gene_biotype=pseudogene;gene_synonym=bcm3415,PSMC1P	1496.22	1661.43	-0.142447	0.142447	0.0486765	0.173573	1496.51	1423.11	0.0679463	-0.0679463	0.248682	0.467753	1493.65	1492.78	0.000876387	-0.000876387	0.98903	0.993246
gene10085	151647	FAM19A4	family with sequence similarity 19 member A4%2C C-C motif chemokine like;gbkey=Gene;gene=FAM19A4;gene_biotype=protein_coding	NA	NA	NA	NA	NA	NA	NA	NA	NA	NA	NA	NA	NA	NA	NA	NA	NA	NA
gene10086	100873403	RNA5SP135	RNA%2C 5S ribosomal pseudogene 135;gbkey=Gene;gene=RNA5SP135;gene_biotype=pseudogene;gene_synonym=RN5S135	NA	NA	NA	NA	NA	NA	NA	NA	NA	NA	NA	NA	NA	NA	NA	NA	NA	NA
gene10087	285203	EOGT	EGF domain specific O-linked N-acetylglucosamine transferase;gbkey=Gene;gene=EOGT;gene_biotype=protein_coding	26.1868	28.7511	-0.0554295	0.0554295	0.718026	1	26.1837	41.6749	-0.248293	0.248293	0.0329198	1	26.1396	41.8035	-0.503811	0.503811	0.0312221	0.0769474
gene10088	7110	TMF1	TATA element modulatory factor 1;gbkey=Gene;gene=TMF1;gene_biotype=protein_coding	713.38	706.127	0.0137031	-0.0137031	0.867216	0.942583	713.482	715.195	-0.00313289	0.00313289	0.963459	0.982153	712.144	747.309	-0.0681761	0.0681761	0.360462	0.517867
gene10089	100422859	MIR3136	microRNA 3136;gbkey=Gene;gene=MIR3136;gene_biotype=miRNA	NA	NA	NA	NA	NA	NA	NA	NA	NA	NA	NA	NA	NA	NA	NA	NA	NA	NA
gene1009	106481060	RN7SL503P	RNA%2C 7SL%2C cytoplasmic 503%2C pseudogene;gbkey=Gene;gene=RN7SL503P;gene_biotype=pseudogene	NA	NA	NA	NA	NA	NA	NA	NA	NA	NA	NA	NA	NA	NA	NA	NA	NA	NA
gene10090	9039	UBA3	ubiquitin like modifier activating enzyme 3;gbkey=Gene;gene=UBA3;gene_biotype=protein_coding	1176.54	1235.31	-0.064903	0.064903	0.433204	0.666119	1176.73	1077	0.119664	-0.119664	0.04186	0.148046	1174.51	1031.45	0.18422	-0.18422	0.0082063	0.0248813
gene10091	10550	ARL6IP5	ADP ribosylation factor like GTPase 6 interacting protein 5;gbkey=Gene;gene=ARL6IP5;gene_biotype=protein_coding	1811.02	1668.69	0.111781	-0.111781	0.111655	0.300348	1811.28	1515.65	0.246497	-0.246497	2.55026e-07	7.00736e-06	1807.89	1500.6	0.264778	-0.264778	5.11715e-05	0.000277809
gene10092	56203	LMOD3	leiomodin 3;gbkey=Gene;gene=LMOD3;gene_biotype=protein_coding	NA	NA	NA	NA	NA	NA	NA	NA	NA	NA	NA	NA	NA	NA	NA	NA	NA	NA
gene10093	23150	FRMD4B	FERM domain containing 4B;gbkey=Gene;gene=FRMD4B;gene_biotype=protein_coding	63.5764	50.0881	0.206561	-0.206561	0.176246	0.397241	63.5818	54.6806	0.108201	-0.108201	0.368586	0.593546	63.4741	71.5933	-0.146503	0.146503	0.449829	0.604567
gene10094	100131568	RBM43P1	RNA binding motif protein 43 pseudogene 1;gbkey=Gene;gene=RBM43P1;gene_biotype=pseudogene	NA	NA	NA	NA	NA	NA	NA	NA	NA	NA	NA	NA	NA	NA	NA	NA	NA	NA
gene10095	642487	LOC642487	H1 histone family member O%2C oocyte specific pseudogene;gbkey=Gene;gene=LOC642487;gene_biotype=pseudogene	NA	NA	NA	NA	NA	NA	NA	NA	NA	NA	NA	NA	NA	NA	NA	NA	NA	NA
gene10096	4286	MITF	melanogenesis associated transcription factor;gbkey=Gene;gene=MITF;gene_biotype=protein_coding	NA	NA	NA	NA	NA	NA	NA	NA	NA	NA	NA	NA	NA	NA	NA	NA	NA	NA
gene10097	106480508	RN7SL418P	RNA%2C 7SL%2C cytoplasmic 418%2C pseudogene;gbkey=Gene;gene=RN7SL418P;gene_biotype=pseudogene	NA	NA	NA	NA	NA	NA	NA	NA	NA	NA	NA	NA	NA	NA	NA	NA	NA	NA
gene10098	101927152	SAMMSON	survival associated mitochondrial melanoma specific oncogenic non-coding RNA;gbkey=Gene;gene=SAMMSON;gene_biotype=lncRNA	NA	NA	NA	NA	NA	NA	NA	NA	NA	NA	NA	NA	NA	NA	NA	NA	NA	NA
gene10099	654340	RNPC3P1	RNA binding region (RNP1%2C RRM) containing 3 pseudogene 1;gbkey=Gene;gene=RNPC3P1;gene_biotype=pseudogene	22.5364	14.6952	0.219568	-0.219568	0.142032	1	22.5368	14.3355	0.162172	-0.162172	0.120245	1	22.4965	17.3977	0.237084	-0.237084	0.356922	0.514087
gene101	107984868	LOC107984868	Gene;gene=LOC107984868	NA	NA	NA	NA	NA	NA	NA	NA	NA	NA	NA	NA	NA	NA	NA	NA	NA	NA
gene1010	643343	RPL5P4	ribosomal protein L5 pseudogene 4;gbkey=Gene;gene=RPL5P4;gene_biotype=pseudogene;gene_synonym=RPL5_1_31	149.092	164.009	-0.109742	0.109742	0.380238	0.618484	149.13	140.353	0.0623748	-0.0623748	0.566578	0.751561	148.835	192.404	-0.342114	0.342114	0.0160353	0.0441541
gene10100	100128448	UQCRHP4	ubiquinol-cytochrome c reductase hinge protein pseudogene 4;gbkey=Gene;gene=UQCRHP4;gene_biotype=pseudogene	NA	NA	NA	NA	NA	NA	NA	NA	NA	NA	NA	NA	NA	NA	NA	NA	NA	NA
gene10101	105377151	LOC105377151	Gene;gene=LOC105377151	NA	NA	NA	NA	NA	NA	NA	NA	NA	NA	NA	NA	NA	NA	NA	NA	NA	NA
gene10102	107986096	LOC107986096	Gene;gene=LOC107986096	NA	NA	NA	NA	NA	NA	NA	NA	NA	NA	NA	NA	NA	NA	NA	NA	NA	NA
gene10103	105377152	LOC105377152	Gene;gene=LOC105377152	NA	NA	NA	NA	NA	NA	NA	NA	NA	NA	NA	NA	NA	NA	NA	NA	NA	NA
gene10104	100289131	COX6CP6	cytochrome c oxidase subunit 6C pseudogene 6;gbkey=Gene;gene=COX6CP6;gene_biotype=pseudogene	NA	NA	NA	NA	NA	NA	NA	NA	NA	NA	NA	NA	NA	NA	NA	NA	NA	NA
gene10105	100419968	HMGB1P36	high mobility group box 1 pseudogene 36;gbkey=Gene;gene=HMGB1P36;gene_biotype=pseudogene	NA	NA	NA	NA	NA	NA	NA	NA	NA	NA	NA	NA	NA	NA	NA	NA	NA	NA
gene10106	106481267	RNU6-281P	RNA%2C U6 small nuclear 281%2C pseudogene;gbkey=Gene;gene=RNU6-281P;gene_biotype=pseudogene	NA	NA	NA	NA	NA	NA	NA	NA	NA	NA	NA	NA	NA	NA	NA	NA	NA	NA
gene10107	27086	FOXP1	forkhead box P1;gbkey=Gene;gene=FOXP1;gene_biotype=protein_coding	441.634	466.218	-0.0708971	0.0708971	0.432122	0.664802	441.693	476.768	-0.0977387	0.0977387	0.199551	0.408607	440.877	629.496	-0.500139	0.500139	6.90499e-09	7.36567e-08
gene10108	104502416	FOXP1-AS1	FOXP1 antisense RNA 1;gbkey=Gene;gene=FOXP1-AS1	NA	NA	NA	NA	NA	NA	NA	NA	NA	NA	NA	NA	NA	NA	NA	NA	NA	NA
gene10109	100302112	MIR1284	microRNA 1284;gbkey=Gene;gene=MIR1284;gene_biotype=miRNA	NA	NA	NA	NA	NA	NA	NA	NA	NA	NA	NA	NA	NA	NA	NA	NA	NA	NA
gene1011	100379666	RNY5P1	RNA%2C Ro-associated Y5 pseudogene 1;gbkey=Gene;gene=RNY5P1;gene_biotype=pseudogene	NA	NA	NA	NA	NA	NA	NA	NA	NA	NA	NA	NA	NA	NA	NA	NA	NA	NA
gene10110	105377155	LOC105377155	Gene;gene=LOC105377155	NA	NA	NA	NA	NA	NA	NA	NA	NA	NA	NA	NA	NA	NA	NA	NA	NA	NA
gene10111	317649	EIF4E3	eukaryotic translation initiation factor 4E family member 3;gbkey=Gene;gene=EIF4E3;gene_biotype=protein_coding	NA	NA	NA	NA	NA	NA	NA	NA	NA	NA	NA	NA	NA	NA	NA	NA	NA	NA
gene10112	2850	GPR27	G protein-coupled receptor 27;gbkey=Gene;gene=GPR27;gene_biotype=protein_coding	NA	NA	NA	NA	NA	NA	NA	NA	NA	NA	NA	NA	NA	NA	NA	NA	NA	NA
gene10113	60675	PROK2	prokineticin 2;gbkey=Gene;gene=PROK2;gene_biotype=protein_coding	NA	NA	NA	NA	NA	NA	NA	NA	NA	NA	NA	NA	NA	NA	NA	NA	NA	NA
gene10114	105377156	LOC105377156	Gene;gene=LOC105377156	NA	NA	NA	NA	NA	NA	NA	NA	NA	NA	NA	NA	NA	NA	NA	NA	NA	NA
gene10115	106479321	RN7SL271P	RNA%2C 7SL%2C cytoplasmic 271%2C pseudogene;gbkey=Gene;gene=RN7SL271P;gene_biotype=pseudogene	NA	NA	NA	NA	NA	NA	NA	NA	NA	NA	NA	NA	NA	NA	NA	NA	NA	NA
gene10116	105377157	LOC105377157	Gene;gene=LOC105377157	NA	NA	NA	NA	NA	NA	NA	NA	NA	NA	NA	NA	NA	NA	NA	NA	NA	NA
gene10117	106480276	UBE2Q2P9	ubiquitin conjugating enzyme E2 Q2 pseudogene 9;gbkey=Gene;gene=UBE2Q2P9;gene_biotype=pseudogene	NA	NA	NA	NA	NA	NA	NA	NA	NA	NA	NA	NA	NA	NA	NA	NA	NA	NA
gene10118	285286	LINC00877	long intergenic non-protein coding RNA 877;gbkey=Gene;gene=LINC00877	NA	NA	NA	NA	NA	NA	NA	NA	NA	NA	NA	NA	NA	NA	NA	NA	NA	NA
gene10119	642802	CCDC137P	coiled-coil domain containing 137 pseudogene;gbkey=Gene;gene=CCDC137P;gene_biotype=pseudogene	11.6047	12.6824	-0.0339742	0.0339742	0.804696	1	11.603	13.6656	-0.043523	0.043523	0.640962	1	11.5833	10.0259	0.0985036	-0.0985036	0.712943	0.820128
gene1012	79932	KIAA0319L	KIAA0319 like;gbkey=Gene;gene=KIAA0319L;gene_biotype=protein_coding	521.834	513.545	0.0206524	-0.0206524	0.828485	0.925655	521.887	593.804	-0.166952	0.166952	0.022674	0.0977974	520.936	514.114	0.0184848	-0.0184848	0.830852	0.898194
gene10120	201617	LINC00870	long intergenic non-protein coding RNA 870;gbkey=Gene;gene=LINC00870	NA	NA	NA	NA	NA	NA	NA	NA	NA	NA	NA	NA	NA	NA	NA	NA	NA	NA
gene10121	105377158	LOC105377158	Gene;gene=LOC105377158	NA	NA	NA	NA	NA	NA	NA	NA	NA	NA	NA	NA	NA	NA	NA	NA	NA	NA
gene10122	105377159	LOC105377159	Gene;gene=LOC105377159	NA	NA	NA	NA	NA	NA	NA	NA	NA	NA	NA	NA	NA	NA	NA	NA	NA	NA
gene10123	23429	RYBP	RING1 and YY1 binding protein;end_range=72446623,.;gbkey=Gene;gene=RYBP;gene_biotype=protein_coding;gene_synonym=AAP1,APAP-1,DEDAF,YEAF1	NA	NA	NA	NA	NA	NA	NA	NA	NA	NA	NA	NA	NA	NA	NA	NA	NA	NA
gene10124	105377160	LOC105377160	Gene;gene=LOC105377160	NA	NA	NA	NA	NA	NA	NA	NA	NA	NA	NA	NA	NA	NA	NA	NA	NA	NA
gene10125	105377648	LOC105377648	Gene;gene=LOC105377648	NA	NA	NA	NA	NA	NA	NA	NA	NA	NA	NA	NA	NA	NA	NA	NA	NA	NA
gene10126	106481613	RNU1-62P	RNA%2C U1 small nuclear 62%2C pseudogene;gbkey=Gene;gene=RNU1-62P;gene_biotype=pseudogene	NA	NA	NA	NA	NA	NA	NA	NA	NA	NA	NA	NA	NA	NA	NA	NA	NA	NA
gene10127	105377161	LOC105377161	Gene;gene=LOC105377161	NA	NA	NA	NA	NA	NA	NA	NA	NA	NA	NA	NA	NA	NA	NA	NA	NA	NA
gene10128	102724817	LOC102724817	Gene;gene=LOC102724817	NA	NA	NA	NA	NA	NA	NA	NA	NA	NA	NA	NA	NA	NA	NA	NA	NA	NA
gene10129	105377162	LOC105377162	uncharacterized LOC105377162;gbkey=Gene;gene=LOC105377162	NA	NA	NA	NA	NA	NA	NA	NA	NA	NA	NA	NA	NA	NA	NA	NA	NA	NA
gene1013	100419802	LOC100419802	zinc finger protein 485 pseudogene;gbkey=Gene;gene=LOC100419802;gene_biotype=pseudogene	NA	NA	NA	NA	NA	NA	NA	NA	NA	NA	NA	NA	NA	NA	NA	NA	NA	NA
gene10130	100873404	RNA5SP136	RNA%2C 5S ribosomal pseudogene 136;gbkey=Gene;gene=RNA5SP136;gene_biotype=pseudogene;gene_synonym=RN5S136	NA	NA	NA	NA	NA	NA	NA	NA	NA	NA	NA	NA	NA	NA	NA	NA	NA	NA
gene10131	55164	SHQ1	SHQ1%2C H/ACA ribonucleoprotein assembly factor;gbkey=Gene;gene=SHQ1;gene_biotype=protein_coding	1398.16	1088.07	0.342912	-0.342912	7.56829e-07	2.4129e-05	1398.33	1109.91	0.315825	-0.315825	3.92483e-09	1.5201e-07	1395.76	858.365	0.690563	-0.690563	1.51345e-25	6.6639e-24
gene10132	107986097	LOC107986097	Gene;gene=LOC107986097	NA	NA	NA	NA	NA	NA	NA	NA	NA	NA	NA	NA	NA	NA	NA	NA	NA	NA
gene10133	107986033	LOC107986033	Gene;gene=LOC107986033;gene_biotype=pseudogene	66.603	67.8256	-0.0169325	0.0169325	0.909305	0.962287	66.616	48.6718	0.23111	-0.23111	0.0547364	0.176313	66.4868	55.5558	0.21736	-0.21736	0.271129	0.424567
gene10134	727936	GXYLT2	glucoside xylosyltransferase 2;gbkey=Gene;gene=GXYLT2;gene_biotype=protein_coding	150.414	149.23	0.00853046	-0.00853046	0.949255	0.979481	150.423	152.682	-0.0154054	0.0154054	0.886967	0.944563	150.157	161.953	-0.100315	0.100315	0.488052	0.638538
gene10135	317753	PSMD12P	proteasome 26S subunit%2C non-ATPase%2C 12 pseudogene;gbkey=Gene;gene=PSMD12P;gene_biotype=pseudogene	154.671	199.768	-0.291014	0.291014	0.0221263	0.104258	154.695	152.375	0.0155782	-0.0155782	0.886952	0.944563	154.415	147.207	0.0638197	-0.0638197	0.657085	0.778542
gene10136	107075219	LAPTM4BP2	lysosomal protein transmembrane 4 beta pseudogene 2;gbkey=Gene;gene=LAPTM4BP2;gene_biotype=pseudogene	NA	NA	NA	NA	NA	NA	NA	NA	NA	NA	NA	NA	NA	NA	NA	NA	NA	NA
gene10137	100420300	FTH1P23	ferritin heavy chain 1 pseudogene 23;gbkey=Gene;gene=FTH1P23;gene_biotype=pseudogene;gene_synonym=FTHL23	NA	NA	NA	NA	NA	NA	NA	NA	NA	NA	NA	NA	NA	NA	NA	NA	NA	NA
gene10138	151987	PPP4R2	protein phosphatase 4 regulatory subunit 2;gbkey=Gene;gene=PPP4R2;gene_biotype=protein_coding	1308.73	1298.56	0.0106595	-0.0106595	0.881545	0.948139	1308.91	1183.69	0.136342	-0.136342	0.0175509	0.0814593	1306.47	1364.8	-0.062174	0.062174	0.31093	0.466626
gene10139	100147767	RNU7-19P	RNA%2C U7 small nuclear 19 pseudogene;gbkey=Gene;gene=RNU7-19P;gene_biotype=pseudogene;gene_synonym=U7.19	NA	NA	NA	NA	NA	NA	NA	NA	NA	NA	NA	NA	NA	NA	NA	NA	NA	NA
gene1014	23154	NCDN	neurochondrin;gbkey=Gene;gene=NCDN	474.156	407.916	0.18913	-0.18913	0.0695913	0.220682	474.21	501.428	-0.0716953	0.0716953	0.340509	0.567325	473.334	356.281	0.395449	-0.395449	6.19584e-05	0.000331336
gene10140	55096	EBLN2	endogenous Bornavirus-like nucleoprotein 2;gbkey=Gene;gene=EBLN2;gene_biotype=protein_coding	17.2382	17.0426	0.00557986	-0.00557986	0.96981	1	17.2395	23.0036	-0.111004	0.111004	0.297514	1	17.2068	21.7388	-0.216168	0.216168	0.400767	0.557562
gene10141	107986098	LOC107986098	Gene;gene=LOC107986098	NA	NA	NA	NA	NA	NA	NA	NA	NA	NA	NA	NA	NA	NA	NA	NA	NA	NA
gene10142	106481654	RNU2-64P	RNA%2C U2 small nuclear 64%2C pseudogene;gbkey=Gene;gene=RNU2-64P;gene_biotype=pseudogene	NA	NA	NA	NA	NA	NA	NA	NA	NA	NA	NA	NA	NA	NA	NA	NA	NA	NA
gene10143	344709	CCDC75P1	coiled-coil domain containing 75 pseudogene 1;gbkey=Gene;gene=CCDC75P1;gene_biotype=pseudogene	34.1096	29.3914	0.103808	-0.103808	0.505289	1	34.1154	26.674	0.126201	-0.126201	0.273487	1	34.0539	29.4477	0.154884	-0.154884	0.51163	0.659316
gene10144	106481581	RNU6-1270P	RNA%2C U6 small nuclear 1270%2C pseudogene;gbkey=Gene;gene=RNU6-1270P;gene_biotype=pseudogene	NA	NA	NA	NA	NA	NA	NA	NA	NA	NA	NA	NA	NA	NA	NA	NA	NA	NA
gene10145	23024	PDZRN3	PDZ domain containing ring finger 3;gbkey=Gene;gene=PDZRN3;gene_biotype=protein_coding	NA	NA	NA	NA	NA	NA	NA	NA	NA	NA	NA	NA	NA	NA	NA	NA	NA	NA
gene10146	101927296	LOC101927296	uncharacterized LOC101927296;gbkey=Gene;gene=LOC101927296	NA	NA	NA	NA	NA	NA	NA	NA	NA	NA	NA	NA	NA	NA	NA	NA	NA	NA
gene10147	106479070	RNU7-119P	RNA%2C U7 small nuclear 119 pseudogene;gbkey=Gene;gene=RNU7-119P;gene_biotype=pseudogene	NA	NA	NA	NA	NA	NA	NA	NA	NA	NA	NA	NA	NA	NA	NA	NA	NA	NA
gene10148	101927249	PDZRN3-AS1	PDZRN3 antisense RNA 1;gbkey=Gene;gene=PDZRN3-AS1	NA	NA	NA	NA	NA	NA	NA	NA	NA	NA	NA	NA	NA	NA	NA	NA	NA	NA
gene10149	105377164	LOC105377164	Gene;gene=LOC105377164	NA	NA	NA	NA	NA	NA	NA	NA	NA	NA	NA	NA	NA	NA	NA	NA	NA	NA
gene1015	105378645	LOC105378645	Gene;gene=LOC105378645	NA	NA	NA	NA	NA	NA	NA	NA	NA	NA	NA	NA	NA	NA	NA	NA	NA	NA
gene10150	105377165	LOC105377165	Gene;gene=LOC105377165	NA	NA	NA	NA	NA	NA	NA	NA	NA	NA	NA	NA	NA	NA	NA	NA	NA	NA
gene10151	101927346	LOC101927346	Gene;gene=LOC101927346	NA	NA	NA	NA	NA	NA	NA	NA	NA	NA	NA	NA	NA	NA	NA	NA	NA	NA
gene10152	442083	HSP90AB5P	heat shock protein 90 alpha family class B member 5%2C pseudogene;gbkey=Gene;gene=HSP90AB5P;gene_biotype=pseudogene;gene_synonym=HSP90BE	NA	NA	NA	NA	NA	NA	NA	NA	NA	NA	NA	NA	NA	NA	NA	NA	NA	NA
gene10153	236	AKR1B1P2	aldo-keto reductase family 1 member B1 pseudogene 2;gbkey=Gene;gene=AKR1B1P2;gene_biotype=pseudogene;gene_synonym=ALDRP	160.347	154.987	0.0396994	-0.0396994	0.747216	0.881107	160.369	156.717	0.0242757	-0.0242757	0.820809	0.909573	160.073	156.265	0.0324343	-0.0324343	0.815132	0.887939
gene10154	5067	CNTN3	contactin 3;gbkey=Gene;gene=CNTN3;gene_biotype=protein_coding	NA	NA	NA	NA	NA	NA	NA	NA	NA	NA	NA	NA	NA	NA	NA	NA	NA	NA
gene10155	105377166	LOC105377166	Gene;gene=LOC105377166	NA	NA	NA	NA	NA	NA	NA	NA	NA	NA	NA	NA	NA	NA	NA	NA	NA	NA
gene10156	105377167	LOC105377167	Gene;gene=LOC105377167	NA	NA	NA	NA	NA	NA	NA	NA	NA	NA	NA	NA	NA	NA	NA	NA	NA	NA
gene10157	105377168	LOC105377168	Gene;gene=LOC105377168	NA	NA	NA	NA	NA	NA	NA	NA	NA	NA	NA	NA	NA	NA	NA	NA	NA	NA
gene10158	100130204	NIPA2P2	non imprinted in Prader-Willi/Angelman syndrome 2 pseudogene 2;gbkey=Gene;gene=NIPA2P2;gene_biotype=pseudogene	NA	NA	NA	NA	NA	NA	NA	NA	NA	NA	NA	NA	NA	NA	NA	NA	NA	NA
gene10159	107986099	LOC107986099	Gene;gene=LOC107986099	NA	NA	NA	NA	NA	NA	NA	NA	NA	NA	NA	NA	NA	NA	NA	NA	NA	NA
gene1016	339488	TFAP2E	transcription factor AP-2 epsilon;gbkey=Gene;gene=TFAP2E;gene_biotype=protein_coding	NA	NA	NA	NA	NA	NA	NA	NA	NA	NA	NA	NA	NA	NA	NA	NA	NA	NA
gene10160	106479329	RN7SL294P	RNA%2C 7SL%2C cytoplasmic 294%2C pseudogene;gbkey=Gene;gene=RN7SL294P;gene_biotype=pseudogene	NA	NA	NA	NA	NA	NA	NA	NA	NA	NA	NA	NA	NA	NA	NA	NA	NA	NA
gene10161	653115	HNRNPA3P6	heterogeneous nuclear ribonucleoprotein A3 pseudogene 6;gbkey=Gene;gene=HNRNPA3P6;gene_biotype=pseudogene	419.045	439.163	-0.0605937	0.0605937	0.522571	0.732069	419.12	425.409	-0.0181653	0.0181653	0.833352	0.915806	418.337	398.072	0.0692806	-0.0692806	0.475787	0.628366
gene10162	100846999	MIR4444-2	microRNA 4444-2;gbkey=Gene;gene=MIR4444-2	NA	NA	NA	NA	NA	NA	NA	NA	NA	NA	NA	NA	NA	NA	NA	NA	NA	NA
gene10163	105377207	LOC105377207	Gene;gene=LOC105377207	NA	NA	NA	NA	NA	NA	NA	NA	NA	NA	NA	NA	NA	NA	NA	NA	NA	NA
gene10164	9430	MYLKP1	myosin light chain kinase pseudogene 1;gbkey=Gene;gene=MYLKP1;gene_biotype=pseudogene;gene_synonym=MYLKP	NA	NA	NA	NA	NA	NA	NA	NA	NA	NA	NA	NA	NA	NA	NA	NA	NA	NA
gene10165	26614	OR7E66P	olfactory receptor family 7 subfamily E member 66 pseudogene;gbkey=Gene;gene=OR7E66P;gene_biotype=pseudogene;gene_synonym=hg630,OR3.3,OR3DG,OR7E20P,OR7E6P	NA	NA	NA	NA	NA	NA	NA	NA	NA	NA	NA	NA	NA	NA	NA	NA	NA	NA
gene10166	9431	OR7E22P	olfactory receptor family 7 subfamily E member 22 pseudogene;gbkey=Gene;gene=OR7E22P;gene_biotype=pseudogene;gene_synonym=OR3.6,OR6DG	NA	NA	NA	NA	NA	NA	NA	NA	NA	NA	NA	NA	NA	NA	NA	NA	NA	NA
gene10167	391548	OR7E55P	olfactory receptor family 7 subfamily E member 55 pseudogene;gbkey=Gene;gene=OR7E55P;gene_biotype=pseudogene;gene_synonym=OR2DG,OR3.2,OR7E56P,OR7E57P,OST007,OST013	NA	NA	NA	NA	NA	NA	NA	NA	NA	NA	NA	NA	NA	NA	NA	NA	NA	NA
[truncated: 59,862 more rows]
