# Supplementary material for: Synergistic cytotoxic activity of cannabinoids from cannabis sativa against cutaneous T-cell lymphoma (CTCL) in-vitro and ex-vivo
Source: Oncotarget. 2020 Mar 31;11(13):1141–56. doi: 10.18632/oncotarget.27528 (PMC7138167; doi:10.18632/oncotarget.27528)
Supplement: Supplementary file 6 [file oncotarget-11-1141-s006.xlsx]

## Sheet: Common pathways
Biological pathways with 10 or more genes significantly and at least 2 fold regulated in S4 [5 µg/mL]+S5 [6 µg/mL] treatment versus control in My-La and/or HuT-78 cell lines. Annotation is based on KEGG Mapper (https://www.genome.jp/kegg/tool/map_pathway2.html). Calculation of pvalue & correct pvalubased on http://kobas.cbi.pku.edu.cn/index.php (KOBAS).
Pathway	ID	Background number	Input number My-La	P-Value (calculated based on KOBAS http://kobas.cbi.pku.edu.cn/index.php)	Corrected P-Value (calculated based on KOBAS http://kobas.cbi.pku.edu.cn/index.php)	Input number HuT-78	P-Value (calculated based on KOBAS http://kobas.cbi.pku.edu.cn/index.php)	Corrected P-Value (calculated based on KOBAS http://kobas.cbi.pku.edu.cn/index.php)
Metabolic pathways	hsa01100	1243	257	1.36e-32	6.08e-31	220	2.4e-33	1.22e-31
Endocytosis	hsa04144	260	59	8.67e-10	1.19e-08	48	8.3e-09	1.19e-07
Pathways in cancer	hsa05200	397	81	6.85e-11	1.04e-09	47	0.000442983	0.00275706
Epstein-Barr virus infection	hsa05169	204	54	3.9e-11	6.04e-10	44	5.79e-10	9.66e-09
HTLV-I infection	hsa05166	259	54	5.14e-08	5.62e-07	40	7.17e-06	6.7e-05
Purine metabolism	hsa00230	176	49	7.1e-11	1.08e-09	38	8.16e-09	1.17e-07
PI3K-Akt signaling pathway	hsa04151	342	55	3.85e-05	0.000247969	38	0.00393628	0.0177091
Spliceosome	hsa03040	134	34	3.44e-07	3.27e-06	37	3.94e-11	7.33e-10
Ribosome	hsa03010	138	22	0.00801654	0.0275209	36	2.72e-10	4.69e-09
RNA transport	hsa03013	172	49	3.62e-11	5.65e-10	35	1.1e-07	1.37e-06
Herpes simplex infection	hsa05168	186	37	1.5e-05	0.000104969	35	5.55e-07	6.2e-06
Tuberculosis	hsa05152	179	25	0.0198334	0.0572223	32	4.28e-06	4.18e-05
FoxO signaling pathway	hsa04068	134	37	1.71e-08	2e-07	31	4.92e-08	6.45e-07
Protein processing in endoplasmic reticulum	hsa04141	166	44	2.31e-09	3.01e-08	31	2.75e-06	2.77e-05
Huntington's disease	hsa05016	193	52	5.18e-11	7.98e-10	31	3.8e-05	0.000308965
Ras signaling pathway	hsa04014	228	44	4.89e-06	3.79e-05	31	0.000536572	0.00323626
MAPK signaling pathway	hsa04010	255	55	1.45e-08	1.71e-07	31	0.00265815	0.0126312
Pyrimidine metabolism	hsa00240	105	36	2.26e-10	3.29e-09	29	4.85e-09	7.25e-08
Ubiquitin mediated proteolysis	hsa04120	137	42	1.36e-10	2.01e-09	29	6.47e-07	7.19e-06
Viral carcinogenesis	hsa05203	205	47	3.27e-08	3.67e-07	29	0.000451626	0.00280675
MicroRNAs in cancer	hsa05206	299	36	0.0390815	0.0950463	29	0.0455031	0.118446
Measles	hsa05162	136	32	2.98e-06	2.43e-05	28	1.61e-06	1.68e-05
Insulin signaling pathway	hsa04910	139	35	2.72e-07	2.64e-06	28	2.32e-06	2.38e-05
Non-alcoholic fatty liver disease (NAFLD)	hsa04932	151	47	7.23e-12	1.2e-10	28	9.15e-06	8.42e-05
@@Cell cycle	hsa04110	124	28	2.29e-05	0.000154628	27	9.7e-07	1.05e-05
mTOR signaling pathway	hsa04150	154	37	3.4e-07	3.24e-06	27	3.13e-05	0.000259159
Chemokine signaling pathway	hsa04062	187	40	1.5e-06	1.29e-05	27	0.00052679	0.00318738
Proteoglycans in cancer	hsa05205	205	42	2.18e-06	1.82e-05	27	0.00178182	0.00913557
Phagosome	hsa04145	155	22	0.0238654	0.0653772	26	8.28e-05	0.000626573
Alzheimer's disease	hsa05010	168	49	1.81e-11	2.91e-10	26	0.000258551	0.00171066
Rap1 signaling pathway	hsa04015	211	41	8.74e-06	6.43e-05	26	0.00476194	0.0209226
Regulation of actin cytoskeleton	hsa04810	215	43	2.84e-06	2.33e-05	26	0.00591632	0.0247022
Cytokine-cytokine receptor interaction	hsa04060	265	26	0.290703	0.406667	26	0.0503119	0.128007
Toxoplasmosis	hsa05145	119	23	0.000804512	0.00385912	25	4.17e-06	4.08e-05
Neurotrophin signaling pathway	hsa04722	120	28	1.37e-05	9.7e-05	25	4.74e-06	4.59e-05
Influenza A	hsa05164	176	32	0.000231779	0.00126669	25	0.00101986	0.00561993
Ribosome biogenesis in eukaryotes	hsa03008	89	24	7.32e-06	5.47e-05	24	1.45e-07	1.78e-06
Focal adhesion	hsa04510	203	36	0.000151491	0.000869171	24	0.0100764	0.0376335
Carbon metabolism	hsa01200	113	40	1.04e-11	1.71e-10	23	1.55e-05	0.000137453
Sphingolipid signaling pathway	hsa04071	121	26	8.94e-05	0.000541038	23	3.97e-05	0.000320017
@@Apoptosis	hsa04210	140	34	8.1e-07	7.28e-06	23	0.000269659	0.00177588
Wnt signaling pathway	hsa04310	143	25	0.00170134	0.00743618	23	0.00035236	0.00225036
Hepatitis B	hsa05161	146	36	2.86e-07	2.75e-06	23	0.000456512	0.00283155
Phosphatidylinositol signaling system	hsa04070	98	19	0.00212691	0.00897998	21	1.84e-05	0.000160607
HIF-1 signaling pathway	hsa04066	103	28	1.16e-06	1.01e-05	21	3.49e-05	0.000285883
Chagas disease (American trypanosomiasis)	hsa05142	104	21	0.000820294	0.00391836	21	3.94e-05	0.000319216
AMPK signaling pathway	hsa04152	125	35	3.07e-08	3.48e-07	21	0.000374952	0.00237529
Jak-STAT signaling pathway	hsa04630	158	30	0.00018693	0.00105283	21	0.00492769	0.0214929
cGMP-PKG signaling pathway	hsa04022	167	26	0.00553973	0.0202771	21	0.00854742	0.033159
@@Axon guidance	hsa04360	176	32	0.000231779	0.00126669	21	0.0140717	0.0486366
mRNA surveillance pathway	hsa03015	92	19	0.00112793	0.0051819	20	2.41e-05	0.000204633
Longevity regulating pathway	hsa04211	94	28	2.48e-07	2.42e-06	20	3.14e-05	0.000260413
Parkinson's disease	hsa05012	142	50	3.42e-14	6.82e-13	20	0.00335853	0.0154193
Hippo signaling pathway	hsa04390	154	27	0.00110019	0.00507079	20	0.00745553	0.0296911
Oxytocin signaling pathway	hsa04921	158	26	0.00291128	0.0117326	20	0.00949632	0.036065
Inositol phosphate metabolism	hsa00562	71	15	0.00296943	0.0119557	19	3.07e-06	3.07e-05
Endocrine resistance	hsa01522	97	22	0.000155693	0.000891407	19	0.000127682	0.000915308
T cell receptor signaling pathway	hsa04660	105	26	1.14e-05	8.17e-05	19	0.000310648	0.002011
TNF signaling pathway	hsa04668	110	24	0.000133918	0.000779047	19	0.000516463	0.00314365
Thyroid hormone signaling pathway	hsa04919	118	32	2.16e-07	2.14e-06	19	0.00108933	0.0059458
Platelet activation	hsa04611	122	18	0.0284869	0.074858	19	0.00153813	0.00806236
Hepatitis C	hsa05160	133	32	1.99e-06	1.67e-05	19	0.00364575	0.0165665
RNA degradation	hsa03018	77	27	2.63e-08	2.99e-07	18	2.66e-05	0.000223321
Toll-like receptor signaling pathway	hsa04620	106	17	0.0173371	0.0511048	18	0.000851363	0.00483013
Lysosome	hsa04142	123	24	0.000557856	0.00278355	18	0.00365584	0.0166088
Signaling pathways regulating pluripotency of stem cells	hsa04550	142	28	0.00017496	0.000992126	18	0.0132102	0.0460187
Transcriptional misregulation in cancer	hsa05202	180	31	0.000643859	0.00315884	18	0.0800249	0.177899
cAMP signaling pathway	hsa04024	199	41	2.53e-06	2.09e-05	18	0.149344	0.273489
Biosynthesis of amino acids	hsa01230	75	21	1.66e-05	0.000114889	17	6.13e-05	0.000480134
Fc gamma R-mediated phagocytosis	hsa04666	93	25	4.99e-06	3.85e-05	17	0.000568224	0.00339754
Osteoclast differentiation	hsa04380	132	23	0.00263723	0.0108331	17	0.0138155	0.0478055
Oxidative phosphorylation	hsa00190	133	43	2.02e-11	3.23e-10	17	0.0146882	0.0501569
Natural killer cell mediated cytotoxicity	hsa04650	135	27	0.000185317	0.001044	17	0.0165618	0.0543085
Tight junction	hsa04530	139	22	0.00860838	0.0290204	17	0.020859	0.0659131
Renal cell carcinoma	hsa05211	67	22	1.23e-06	1.07e-05	16	5.88e-05	0.000463183
p53 signaling pathway	hsa04115	69	18	0.000138893	0.000803482	16	7.93e-05	0.000604787
Peroxisome	hsa04146	83	19	0.000384372	0.00199373	16	0.000491933	0.00301762
Prostate cancer	hsa05215	89	27	2.98e-07	2.86e-06	16	0.000951748	0.00526365
Progesterone-mediated oocyte maturation	hsa04914	98	23	7.18e-05	0.000441517	16	0.00229267	0.0112187
Insulin resistance	hsa04931	109	27	7.73e-06	5.75e-05	16	0.0057678	0.0241294
Oocyte meiosis	hsa04114	123	23	0.00118492	0.00540675	16	0.0153318	0.0522292
Dopaminergic synapse	hsa04728	130	21	0.00831138	0.028278	16	0.0233355	0.0716136
Phospholipase D signaling pathway	hsa04072	144	31	1.93e-05	0.000132042	16	0.0482135	0.123806
Aminoacyl-tRNA biosynthesis	hsa00970	66	19	2.99e-05	0.000197156	15	0.00015875	0.0011006
AGE-RAGE signaling pathway in diabetic complications	hsa04933	101	18	0.00592555	0.0214964	15	0.00671142	0.027499
Choline metabolism in cancer	hsa05231	101	27	2.33e-06	1.93e-05	15	0.00671142	0.027499
Adrenergic signaling in cardiomyocytes	hsa04261	149	26	0.00142624	0.00637409	15	0.0990299	0.205229
RNA polymerase	hsa03020	32	14	7.92e-06	5.87e-05	14	5.78e-07	6.45e-06
Shigellosis	hsa05131	65	13	0.00805953	0.0276104	14	0.000416641	0.00261057
Adipocytokine signaling pathway	hsa04920	70	17	0.000428806	0.00219725	14	0.000789839	0.00452813
RIG-I-like receptor signaling pathway	hsa04622	70	14	0.00610541	0.022009	14	0.000789839	0.00452813
GnRH signaling pathway	hsa04912	91	20	0.00043064	0.00220516	14	0.00661649	0.027178
NF-kappa B signaling pathway	hsa04064	93	18	0.00278755	0.0113192	14	0.00780054	0.0307819
Inflammatory mediator regulation of TRP channels	hsa04750	98	14	0.0596103	0.131379	14	0.0115011	0.0414047
Estrogen signaling pathway	hsa04915	99	20	0.00107233	0.0049594	14	0.0123827	0.044028
Leukocyte transendothelial migration	hsa04670	118	20	0.00628178	0.0225522	14	0.0410432	0.110259
Vascular smooth muscle contraction	hsa04270	120	14	0.17605	0.283081	14	0.0456469	0.118806
Alcoholism	hsa05034	179	31	0.000593546	0.00294682	14	0.342336	0.48231
Notch signaling pathway	hsa04330	48	14	0.000287975	0.00153881	13	9.76e-05	0.000725782
N-Glycan biosynthesis	hsa00510	49	10	0.0168411	0.0498099	13	0.00011637	0.000847047
Longevity regulating pathway - multiple species	hsa04213	64	20	6.83e-06	5.16e-05	13	0.00105957	0.00581466
Central carbon metabolism in cancer	hsa05230	67	20	1.2e-05	8.57e-05	13	0.00152291	0.00800071
Platinum drug resistance	hsa01524	75	21	1.66e-05	0.000114889	13	0.00362721	0.0164997
TGF-beta signaling pathway	hsa04350	84	15	0.0111759	0.0360933	13	0.00832239	0.0324318
Small cell lung cancer	hsa05222	86	25	1.55e-06	1.32e-05	13	0.00983125	0.0369092
ErbB signaling pathway	hsa04012	88	18	0.00164855	0.00722344	13	0.0115454	0.0415151
Pathogenic Escherichia coli infection	hsa05130	55	10	0.031296	0.0805253	12	0.000953949	0.00526898
Fanconi anemia pathway	hsa03460	55	13	0.00239641	0.00996852	12	0.000953949	0.00526898
Colorectal cancer	hsa05210	62	20	4.61e-06	3.6e-05	12	0.00231728	0.0113118
Cytosolic DNA-sensing pathway	hsa04623	64	12	0.016096	0.0478168	12	0.00291496	0.0136666
Chronic myeloid leukemia	hsa05220	73	23	1.28e-06	1.11e-05	12	0.00732415	0.029217
Bacterial invasion of epithelial cells	hsa05100	78	14	0.0134371	0.0417483	12	0.0114152	0.0411924
EGFR tyrosine kinase inhibitor resistance	hsa01521	81	16	0.00391489	0.0151096	12	0.0146008	0.0498664
Glycerophospholipid metabolism	hsa00564	95	21	0.000293271	0.00156199	12	0.0389175	0.105575
Glucagon signaling pathway	hsa04922	102	19	0.00314214	0.0125603	12	0.0582351	0.14271
Cell adhesion molecules (CAMs)	hsa04514	146	14	0.390512	0.495184	12	0.302648	0.458416
Calcium signaling pathway	hsa04020	180	25	0.0209414	0.0586765	12	0.564424	0.641194
Vasopressin-regulated water reabsorption	hsa04962	44	12	0.00125308	0.00567915	11	0.000587689	0.00350017
Acute myeloid leukemia	hsa05221	57	20	1.61e-06	1.37e-05	11	0.00353575	0.016139
Glioma	hsa05214	65	16	0.000551359	0.00275414	11	0.00832341	0.0324318
Glycolysis / Gluconeogenesis	hsa00010	67	18	0.000101438	0.00060616	11	0.0100766	0.0376335
Epithelial cell signaling in Helicobacter pylori infection	hsa05120	68	14	0.00490434	0.0183095	11	0.0110531	0.0403306
B cell receptor signaling pathway	hsa04662	73	22	3.95e-06	3.13e-05	11	0.017058	0.0557895
Pertussis	hsa05133	75	10	0.134857	0.231762	11	0.0200409	0.0635354
Gap junction	hsa04540	88	14	0.0304901	0.0786822	11	0.0493613	0.126005
Cysteine and methionine metabolism	hsa00270	45	11	0.00404973	0.0155905	10	0.00220135	0.0108403
Lysine degradation	hsa00310	52	13	0.00156663	0.00691624	10	0.00541262	0.0230096
Endometrial cancer	hsa05213	52	19	1.79e-06	1.51e-05	10	0.00541262	0.0230096
Non-small cell lung cancer	hsa05223	56	17	4.44e-05	0.000282356	10	0.00844897	0.0328357
Pancreatic cancer	hsa05212	66	20	9.98e-06	7.25e-05	10	0.0216498	0.067965
Prolactin signaling pathway	hsa04917	72	15	0.00333026	0.0132404	10	0.0345856	0.0968943
Adherens junction	hsa04520	74	22	4.74e-06	3.68e-05	10	0.0398913	0.107928
Pancreatic secretion	hsa04972	96	13	0.0904841	0.181996	10	0.135805	0.253295
Melanogenesis	hsa04916	100	14	0.0671364	0.143358	10	0.160703	0.286176
Cholinergic synapse	hsa04725	111	23	0.00034749	0.00182144	10	0.239185	0.386331
